# Supplementary material for: A new pseudopolymorph of berberine chloride: crystal structure and Hirshfeld surface analysis
Source: Acta Crystallogr E Crystallogr Commun. 2022 Apr 5;78(Pt 5):468–72. doi: 10.1107/S2056989022003309 (PMC9069517; doi:10.1107/S2056989022003309)
Supplement: Supplementary file 1 [file e-78-00468-sup1.cif]

##############################################################################
#                                                                            #
# This CIF contains the data in a paper accepted for publication in          #
# Acta Crystallographica Section E. It conforms to the requirements of       #
# Notes for Authors for Acta Crystallographica Section E, and has been       #
# peer reviewed under the auspices of the IUCr Commission on Journals.       #
#                                                                            #
# Full details of the Crystallographic Information File format               #
# are given in the paper "The Crystallographic Information File (CIF):       #
# a New Standard Archive File for Crystallography" by S. R. Hall, F. H.      #
# Allen and I. D. Brown [Acta Cryst. (1991), A47, 655-685].                  #
#                                                                            #
# The current version of the core CIF dictionary is obtainable from          #
# ftp://ftp.iucr.org/pub/cif_core.dic.                                       #
#                                                                            #
# Software is freely available for graphical display of the structure(s)     #
# in this CIF. For information consult the CIF software page                 #
# http://www.iucr.org/resources/cif/software.                                #
#                                                                            #
# This file may be used for bona fide research purposes within the           #
# scientific community so long as proper attribution is given to the journal # 
# article from which it was obtained.                                        #
#                                                                            #
##############################################################################
data_I
_audit_creation_method
;
Olex2 1.3-alpha
(compiled 2020.11.12 svn.r5f609507 for OlexSys, GUI svn.r6272)
;
_journal_date_recd_electronic     2022-01-12
_journal_date_accepted     2022-03-23
_journal_name_full     'Acta Crystallographica, Section E'
_journal_year     2022
_journal_volume     78
_journal_issue      5
_journal_page_first     0
_journal_page_last     0
_journal_paper_category     GO
_journal_paper_doi     10.1107/S2056989022003309
_journal_coeditor_code     YK2164
_publ_contact_author_name     'Casta\~neda, Ra\'ul'
_publ_contact_author_address
;
New Mexico Highlands University
1005 Diamond Ave.
Las Vegas NM
87701
United States
;
_publ_contact_author_email
;
lrcastaneda@nmhu.edu
;
_publ_contact_author_fax     ?
_publ_contact_author_phone     ?
_publ_section_title
;
A new pseudopolymorph of berberine chloride: crystal structure and Hirshfeld
surface analysis
;
_publ_section_title_footnote     .
loop_
    _publ_author_name
    _publ_author_footnote
    _publ_author_address
    'Kornilova, Tatiana' .
;
New Mexico Highlands University
1005 Diamond Ave.
Las Vegas NM
87701
USA
;
    'Glebov, Viktor' .
;
New Mexico Highlands University
1005 Diamond Ave.
Las Vegas NM
87701
USA
;
    'Casta\~neda, Ra\'ul' .
;
New Mexico Highlands University
1005 Diamond Ave.
Las Vegas NM
87701
USA
;
    'Timofeeva, Tatiana V.' .
;
New Mexico Highlands University
1005 Diamond Ave.
Las Vegas NM
87701
USA
;
_publ_section_synopsis
;\
The crystal structure of methanol solvate of berberine chloride,
9,10-dimethoxy-5,6-dihydro-2<i>H</i>-7\l^5^-[1,3]dioxolo[4,5-<i>g</i>]\
isoquinolino[3,2-<i>a</i>]isoquinolin-7-ylium chloride methanol monosolvate,
was determined and its Hirshfeld surface analysis was performed.
;
_chemical_name_systematic
;\
9,10-Dimethoxy-5,6-dihydro-2H-7\l^5^-[1,3]dioxolo[4,5-<i>g</i>]\
isoquinolino[3,2-<i>a</i>]isoquinolin-7-ylium chloride methanol monosolvate
;
_chemical_name_common     ?
_chemical_formula_moiety     'C20 H18 N O4 +, Cl -, C H4 O'
_chemical_formula_sum     'C21 H22 Cl N O5'
_chemical_formula_iupac     'C20 H18 N O4 +, Cl -, C H4 O'
_chemical_formula_weight     403.84
_chemical_melting_point     ?
_space_group_crystal_system     triclinic
_space_group_name_H-M_alt     'P -1'
_space_group_name_Hall     '-P 1'
loop_
    _space_group_symop_operation_xyz
    'x, y, z'
    '-x, -y, -z'
_cell_length_a     7.332(2)
_cell_length_b     9.886(3)
_cell_length_c     13.270(4)
_cell_angle_alpha     93.359(8)
_cell_angle_beta     102.703(8)
_cell_angle_gamma     92.410(8)
_cell_volume     935.3(4)
_cell_formula_units_Z     2
_cell_measurement_reflns_used     6433
_cell_measurement_theta_min     2.51
_cell_measurement_theta_max     25.32
_cell_measurement_temperature     100.15
_exptl_crystal_description     needle
_exptl_crystal_colour     yellow
_exptl_crystal_size_max     0.55
_exptl_crystal_size_mid     0.098
_exptl_crystal_size_min     0.078
_exptl_crystal_density_diffrn     1.434
_exptl_crystal_density_meas     ?
_exptl_crystal_density_method     ?
_exptl_crystal_F_000     424
loop_
    _exptl_crystal_face_index_h
    _exptl_crystal_face_index_k
    _exptl_crystal_face_index_l
    _exptl_crystal_face_perp_dist
    0.00 1.00 -1.00 0.0390
    0.00 -1.00 1.00 0.0260
    -1.00 0.00 0.00 0.4440
    1.00 0.00 0.00 0.6070
    0.00 0.00 -1.00 0.0490
    0.00 0.00 1.00 0.0350
    0.00 -1.00 0.00 0.0190
    0.00 1.00 1.00 0.0450
_exptl_absorpt_coefficient_mu     0.239
_exptl_absorpt_correction_type     multi-scan
_exptl_absorpt_process_details
;
(SADABS; Bruker, 2016)
;
_exptl_absorpt_correction_T_min     0.6420
_exptl_absorpt_correction_T_max     0.7452
_diffrn_ambient_temperature     100.15
_diffrn_source     ?
_diffrn_radiation_type     MoK\a
_diffrn_radiation_wavelength     0.71073
_diffrn_measurement_device_type     'Bruker APEXII CCD'
_diffrn_measurement_method     '\f and \w scans'
_diffrn_detector_area_resol_mean     ?
_diffrn_reflns_number     14444
_diffrn_reflns_av_R_equivalents     0.0397
_diffrn_reflns_av_unetI/netI     0.0298
_diffrn_reflns_theta_min     1.577
_diffrn_reflns_theta_max     25.323
_diffrn_reflns_theta_full     25.242
_diffrn_measured_fraction_theta_max     0.990
_diffrn_measured_fraction_theta_full     0.996
_diffrn_reflns_limit_h_min     -8
_diffrn_reflns_limit_h_max     8
_diffrn_reflns_limit_k_min     -11
_diffrn_reflns_limit_k_max     11
_diffrn_reflns_limit_l_min     -15
_diffrn_reflns_limit_l_max     15
_diffrn_standards_number     0
_refine_special_details     ?
_reflns_number_total     3376
_reflns_number_gt     2867
_reflns_threshold_expression     'I > 2\s(I)'
_refine_ls_structure_factor_coef     Fsqd
_refine_ls_matrix_type     full
_refine_ls_R_factor_all     0.0412
_refine_ls_R_factor_gt     0.0335
_refine_ls_wR_factor_gt     0.0893
_refine_ls_wR_factor_ref     0.0946
_refine_ls_goodness_of_fit_ref     1.026
_refine_ls_restrained_S_all     1.026
_refine_ls_number_reflns     3376
_refine_ls_number_parameters     260
_refine_ls_number_restraints     0
_refine_ls_hydrogen_treatment     mixed
_refine_ls_weighting_scheme     calc
_refine_ls_weighting_details
              'w=1/[\s^2^(Fo^2^)+(0.0478P)^2^+0.2603P] where P=(Fo^2^+2Fc^2^)/3'
_atom_sites_solution_hydrogens     mixed
_atom_sites_solution_primary     ?
_atom_sites_solution_secondary     ?
_refine_ls_shift/su_max     0.000
_refine_ls_shift/su_mean     0.000
_refine_diff_density_max     0.252
_refine_diff_density_min     -0.203
_refine_ls_extinction_method     none
_refine_ls_extinction_coef     .
loop_
    _atom_type_symbol
    _atom_type_description
    _atom_type_scat_dispersion_real
    _atom_type_scat_dispersion_imag
    _atom_type_scat_source
    'C' 'C' 0.0033 0.0016
                         'International Tables Vol C Tables 4.2.6.8 and 6.1.1.4'
    'H' 'H' 0.0000 0.0000
                         'International Tables Vol C Tables 4.2.6.8 and 6.1.1.4'
    'Cl' 'Cl' 0.1484 0.1585
                         'International Tables Vol C Tables 4.2.6.8 and 6.1.1.4'
    'N' 'N' 0.0061 0.0033
                         'International Tables Vol C Tables 4.2.6.8 and 6.1.1.4'
    'O' 'O' 0.0106 0.0060
                         'International Tables Vol C Tables 4.2.6.8 and 6.1.1.4'
_computing_data_collection
;
APEX2 (Bruker, 2016)
;
_computing_cell_refinement
;
SAINT (Bruker, 2016)
;
_computing_data_reduction
;
SAINT (Bruker, 2016)
;
_computing_structure_solution
;
<i>SHELXT2014/5</i> (Sheldrick, 2015a)
;
_computing_structure_refinement
;
<i>SHELXL2018/3</i> (Sheldrick, 2015b)
;
_computing_molecular_graphics
;
<i>OLEX2</i> (Dolomanov <i>et al.</i>,  2009)
;
_computing_publication_material
;
<i>OLEX2</i> (Dolomanov <i>et al.</i>,  2009)
;
loop_
    _atom_site_type_symbol
    _atom_site_label
    _atom_site_fract_x
    _atom_site_fract_y
    _atom_site_fract_z
    _atom_site_U_iso_or_equiv
    _atom_site_adp_type
    _atom_site_calc_flag
    _atom_site_occupancy
    _atom_site_disorder_assembly
    _atom_site_disorder_group
    Cl Cl1 -0.04980(6) 0.79926(5) 0.29804(3) 0.04056(15) Uani d 1 . .
    O O3 0.59675(15) 0.44604(11) 0.16673(8) 0.0296(3) Uani d 1 . .
    O O2 0.84006(16) 0.65879(12) 0.92758(8) 0.0337(3) Uani d 1 . .
    O O4 0.66750(17) 0.18213(12) 0.14990(9) 0.0368(3) Uani d 1 . .
    O O1 0.81836(18) 0.89074(12) 0.92490(9) 0.0389(3) Uani d 1 . .
    N N1 0.67296(16) 0.65364(12) 0.45335(9) 0.0214(3) Uani d 1 . .
    O O5 0.3207(2) 0.74509(16) 0.23676(11) 0.0543(4) Uani d 1 . .
    H H5A 0.217(3) 0.758(2) 0.2511(18) 0.059(7) Uiso d 1 . .
    C C2 0.69666(19) 0.45102(15) 0.35149(11) 0.0219(3) Uani d 1 . .
    C C7 0.76561(19) 0.38502(15) 0.44335(11) 0.0212(3) Uani d 1 . .
    C C10 0.76096(19) 0.67708(15) 0.64377(11) 0.0219(3) Uani d 1 . .
    C C9 0.74277(19) 0.59387(15) 0.54597(11) 0.0209(3) Uani d 1 . .
    C C1 0.6537(2) 0.58739(15) 0.36132(11) 0.0225(3) Uani d 1 . .
    H H1 0.609737 0.633529 0.300595 0.027 Uiso calc 1 . .
    C C3 0.6685(2) 0.38017(16) 0.25342(12) 0.0240(3) Uani d 1 . .
    C C15 0.7548(2) 0.81869(15) 0.64324(12) 0.0248(3) Uani d 1 . .
    C C8 0.78951(19) 0.46096(15) 0.53918(11) 0.0217(3) Uani d 1 . .
    H H8 0.839546 0.418854 0.601054 0.026 Uiso calc 1 . .
    C C4 0.7038(2) 0.24385(16) 0.24690(12) 0.0268(3) Uani d 1 . .
    C C13 0.7967(2) 0.83456(16) 0.82525(12) 0.0286(4) Uani d 1 . .
    C C6 0.8054(2) 0.24662(15) 0.43410(12) 0.0240(3) Uani d 1 . .
    H H6 0.853927 0.200822 0.494398 0.029 Uiso calc 1 . .
    C C12 0.8071(2) 0.69476(16) 0.82650(12) 0.0262(3) Uani d 1 . .
    C C11 0.7888(2) 0.61277(15) 0.73828(12) 0.0246(3) Uani d 1 . .
    H H11 0.794358 0.517079 0.740006 0.030 Uiso calc 1 . .
    C C16 0.7342(2) 0.88310(15) 0.54205(12) 0.0267(3) Uani d 1 . .
    H H16A 0.859043 0.897425 0.526098 0.032 Uiso calc 1 . .
    H H16B 0.680678 0.972788 0.547572 0.032 Uiso calc 1 . .
    C C5 0.7741(2) 0.17823(16) 0.33812(12) 0.0267(3) Uani d 1 . .
    H H5 0.800303 0.085098 0.332994 0.032 Uiso calc 1 . .
    C C14 0.7722(2) 0.89967(16) 0.73571(13) 0.0303(4) Uani d 1 . .
    H H14 0.767092 0.995548 0.735977 0.036 Uiso calc 1 . .
    C C17 0.6085(2) 0.79463(15) 0.45553(12) 0.0256(3) Uani d 1 . .
    H H17A 0.478548 0.792738 0.465500 0.031 Uiso calc 1 . .
    H H17B 0.609059 0.833345 0.388459 0.031 Uiso calc 1 . .
    C C18 0.7981(3) 0.77680(18) 0.98451(13) 0.0389(4) Uani d 1 . .
    H H18A 0.885395 0.789163 1.053243 0.047 Uiso calc 1 . .
    H H18B 0.668620 0.767261 0.994812 0.047 Uiso calc 1 . .
    C C24 0.7346(3) 0.4840(2) 0.10979(13) 0.0397(4) Uani d 1 . .
    H H24A 0.672386 0.519761 0.044460 0.060 Uiso calc 1 . .
    H H24B 0.801969 0.404203 0.095175 0.060 Uiso calc 1 . .
    H H24C 0.823412 0.553809 0.150948 0.060 Uiso calc 1 . .
    C C20 0.6856(3) 0.03844(18) 0.13960(15) 0.0465(5) Uani d 1 . .
    H H20A 0.656566 0.007410 0.066030 0.070 Uiso calc 1 . .
    H H20B 0.598574 -0.007843 0.174415 0.070 Uiso calc 1 . .
    H H20C 0.814203 0.017533 0.171297 0.070 Uiso calc 1 . .
    C C19 0.2949(3) 0.7269(2) 0.12882(16) 0.0553(5) Uani d 1 . .
    H H19A 0.254055 0.811053 0.097614 0.083 Uiso calc 1 . .
    H H19B 0.199487 0.653443 0.102187 0.083 Uiso calc 1 . .
    H H19C 0.413266 0.703462 0.111243 0.083 Uiso calc 1 . .
loop_
    _atom_site_aniso_label
    _atom_site_aniso_U_11
    _atom_site_aniso_U_22
    _atom_site_aniso_U_33
    _atom_site_aniso_U_12
    _atom_site_aniso_U_13
    _atom_site_aniso_U_23
    Cl1 0.0405(3) 0.0448(3) 0.0379(3) -0.00321(19) 0.01065(19) 0.01218(19)
    O3 0.0315(6) 0.0354(6) 0.0231(6) 0.0089(5) 0.0065(5) 0.0056(5)
    O2 0.0441(7) 0.0364(6) 0.0203(6) 0.0081(5) 0.0064(5) -0.0011(5)
    O4 0.0496(7) 0.0327(6) 0.0251(6) 0.0103(5) 0.0024(5) -0.0069(5)
    O1 0.0542(8) 0.0335(7) 0.0275(6) 0.0011(6) 0.0093(6) -0.0088(5)
    N1 0.0221(6) 0.0208(6) 0.0229(7) 0.0019(5) 0.0077(5) 0.0035(5)
    O5 0.0457(8) 0.0675(10) 0.0444(8) 0.0259(7) -0.0025(7) -0.0087(7)
    C2 0.0179(7) 0.0248(8) 0.0244(8) 0.0002(6) 0.0076(6) 0.0018(6)
    C7 0.0167(7) 0.0230(7) 0.0249(8) -0.0006(6) 0.0071(6) 0.0020(6)
    C10 0.0187(7) 0.0227(8) 0.0247(8) -0.0011(6) 0.0067(6) 0.0000(6)
    C9 0.0183(7) 0.0225(7) 0.0232(8) -0.0002(6) 0.0074(6) 0.0039(6)
    C1 0.0209(7) 0.0258(8) 0.0226(8) 0.0016(6) 0.0081(6) 0.0043(6)
    C3 0.0207(7) 0.0289(8) 0.0229(8) 0.0030(6) 0.0057(6) 0.0032(6)
    C15 0.0232(8) 0.0230(8) 0.0288(8) 0.0003(6) 0.0080(6) 0.0011(6)
    C8 0.0211(7) 0.0235(8) 0.0214(7) 0.0009(6) 0.0063(6) 0.0042(6)
    C4 0.0254(8) 0.0302(8) 0.0244(8) 0.0030(6) 0.0055(6) -0.0032(7)
    C13 0.0286(8) 0.0299(8) 0.0263(8) -0.0002(7) 0.0067(7) -0.0067(7)
    C6 0.0224(7) 0.0242(8) 0.0264(8) 0.0024(6) 0.0066(6) 0.0042(6)
    C12 0.0238(8) 0.0311(8) 0.0239(8) 0.0023(6) 0.0056(6) 0.0020(6)
    C11 0.0260(8) 0.0222(8) 0.0262(8) 0.0017(6) 0.0074(6) -0.0003(6)
    C16 0.0300(8) 0.0198(7) 0.0324(9) 0.0022(6) 0.0109(7) 0.0034(6)
    C5 0.0260(8) 0.0231(8) 0.0312(8) 0.0029(6) 0.0072(7) -0.0006(6)
    C14 0.0334(9) 0.0226(8) 0.0350(9) -0.0001(7) 0.0098(7) -0.0034(7)
    C17 0.0288(8) 0.0215(8) 0.0285(8) 0.0066(6) 0.0091(7) 0.0054(6)
    C18 0.0527(11) 0.0392(10) 0.0248(9) 0.0106(8) 0.0086(8) -0.0020(7)
    C24 0.0444(10) 0.0493(11) 0.0287(9) 0.0044(8) 0.0136(8) 0.0092(8)
    C20 0.0604(12) 0.0343(10) 0.0382(10) 0.0137(9) -0.0009(9) -0.0133(8)
    C19 0.0539(13) 0.0633(14) 0.0491(12) 0.0147(11) 0.0112(10) 0.0001(10)
_geom_special_details
;
 All esds (except the esd in the dihedral angle between two l.s. planes)
 are estimated using the full covariance matrix.  The cell esds are taken
 into account individually in the estimation of esds in distances, angles
 and torsion angles; correlations between esds in cell parameters are only
 used when they are defined by crystal symmetry.  An approximate (isotropic)
 treatment of cell esds is used for estimating esds involving l.s. planes.
;
loop_
    _geom_bond_atom_site_label_1
    _geom_bond_atom_site_label_2
    _geom_bond_site_symmetry_2
    _geom_bond_distance
    _geom_bond_publ_flag
    O3 C3 . 1.3692(18) ?
    O3 C24 . 1.439(2) ?
    O2 C12 . 1.3800(19) ?
    O2 C18 . 1.434(2) ?
    O4 C4 . 1.3577(19) ?
    O4 C20 . 1.434(2) ?
    O1 C13 . 1.3771(19) ?
    O1 C18 . 1.435(2) ?
    N1 C9 . 1.3985(19) ?
    N1 C1 . 1.3277(19) ?
    N1 C17 . 1.4913(18) ?
    O5 H5A . 0.84(2) ?
    O5 C19 . 1.403(2) ?
    C2 C7 . 1.420(2) ?
    C2 C1 . 1.402(2) ?
    C2 C3 . 1.411(2) ?
    C7 C8 . 1.411(2) ?
    C7 C6 . 1.415(2) ?
    C10 C9 . 1.473(2) ?
    C10 C15 . 1.403(2) ?
    C10 C11 . 1.418(2) ?
    C9 C8 . 1.375(2) ?
    C1 H1 . 0.9500 ?
    C3 C4 . 1.384(2) ?
    C15 C16 . 1.500(2) ?
    C15 C14 . 1.404(2) ?
    C8 H8 . 0.9500 ?
    C4 C5 . 1.413(2) ?
    C13 C12 . 1.388(2) ?
    C13 C14 . 1.365(2) ?
    C6 H6 . 0.9500 ?
    C6 C5 . 1.375(2) ?
    C12 C11 . 1.362(2) ?
    C11 H11 . 0.9500 ?
    C16 H16A . 0.9900 ?
    C16 H16B . 0.9900 ?
    C16 C17 . 1.511(2) ?
    C5 H5 . 0.9500 ?
    C14 H14 . 0.9500 ?
    C17 H17A . 0.9900 ?
    C17 H17B . 0.9900 ?
    C18 H18A . 0.9900 ?
    C18 H18B . 0.9900 ?
    C24 H24A . 0.9800 ?
    C24 H24B . 0.9800 ?
    C24 H24C . 0.9800 ?
    C20 H20A . 0.9800 ?
    C20 H20B . 0.9800 ?
    C20 H20C . 0.9800 ?
    C19 H19A . 0.9800 ?
    C19 H19B . 0.9800 ?
    C19 H19C . 0.9800 ?
loop_
    _geom_angle_atom_site_label_1
    _geom_angle_atom_site_label_2
    _geom_angle_atom_site_label_3
    _geom_angle_site_symmetry_1
    _geom_angle_site_symmetry_3
    _geom_angle
    _geom_angle_publ_flag
    C3 O3 C24 . . 113.45(12) ?
    C12 O2 C18 . . 104.11(12) ?
    C4 O4 C20 . . 117.96(13) ?
    C13 O1 C18 . . 104.21(12) ?
    C9 N1 C17 . . 120.12(12) ?
    C1 N1 C9 . . 122.41(12) ?
    C1 N1 C17 . . 117.41(12) ?
    C19 O5 H5A . . 108.6(16) ?
    C1 C2 C7 . . 118.11(13) ?
    C1 C2 C3 . . 121.13(14) ?
    C3 C2 C7 . . 120.74(13) ?
    C8 C7 C2 . . 118.12(13) ?
    C8 C7 C6 . . 123.47(14) ?
    C6 C7 C2 . . 118.41(13) ?
    C15 C10 C9 . . 120.13(13) ?
    C15 C10 C11 . . 120.57(13) ?
    C11 C10 C9 . . 119.28(13) ?
    N1 C9 C10 . . 117.99(13) ?
    C8 C9 N1 . . 117.48(13) ?
    C8 C9 C10 . . 124.53(13) ?
    N1 C1 C2 . . 121.67(14) ?
    N1 C1 H1 . . 119.2 ?
    C2 C1 H1 . . 119.2 ?
    O3 C3 C2 . . 119.09(13) ?
    O3 C3 C4 . . 121.25(13) ?
    C4 C3 C2 . . 119.55(14) ?
    C10 C15 C16 . . 118.82(13) ?
    C10 C15 C14 . . 120.94(14) ?
    C14 C15 C16 . . 120.22(14) ?
    C7 C8 H8 . . 118.9 ?
    C9 C8 C7 . . 122.17(14) ?
    C9 C8 H8 . . 118.9 ?
    O4 C4 C3 . . 115.86(14) ?
    O4 C4 C5 . . 124.33(14) ?
    C3 C4 C5 . . 119.81(14) ?
    O1 C13 C12 . . 109.63(14) ?
    C14 C13 O1 . . 128.09(15) ?
    C14 C13 C12 . . 122.27(14) ?
    C7 C6 H6 . . 119.9 ?
    C5 C6 C7 . . 120.19(14) ?
    C5 C6 H6 . . 119.9 ?
    O2 C12 C13 . . 109.29(13) ?
    C11 C12 O2 . . 128.37(14) ?
    C11 C12 C13 . . 122.33(14) ?
    C10 C11 H11 . . 121.6 ?
    C12 C11 C10 . . 116.81(14) ?
    C12 C11 H11 . . 121.6 ?
    C15 C16 H16A . . 109.5 ?
    C15 C16 H16B . . 109.5 ?
    C15 C16 C17 . . 110.85(12) ?
    H16A C16 H16B . . 108.1 ?
    C17 C16 H16A . . 109.5 ?
    C17 C16 H16B . . 109.5 ?
    C4 C5 H5 . . 119.4 ?
    C6 C5 C4 . . 121.25(14) ?
    C6 C5 H5 . . 119.4 ?
    C15 C14 H14 . . 121.5 ?
    C13 C14 C15 . . 117.05(15) ?
    C13 C14 H14 . . 121.5 ?
    N1 C17 C16 . . 110.76(12) ?
    N1 C17 H17A . . 109.5 ?
    N1 C17 H17B . . 109.5 ?
    C16 C17 H17A . . 109.5 ?
    C16 C17 H17B . . 109.5 ?
    H17A C17 H17B . . 108.1 ?
    O2 C18 O1 . . 107.08(13) ?
    O2 C18 H18A . . 110.3 ?
    O2 C18 H18B . . 110.3 ?
    O1 C18 H18A . . 110.3 ?
    O1 C18 H18B . . 110.3 ?
    H18A C18 H18B . . 108.6 ?
    O3 C24 H24A . . 109.5 ?
    O3 C24 H24B . . 109.5 ?
    O3 C24 H24C . . 109.5 ?
    H24A C24 H24B . . 109.5 ?
    H24A C24 H24C . . 109.5 ?
    H24B C24 H24C . . 109.5 ?
    O4 C20 H20A . . 109.5 ?
    O4 C20 H20B . . 109.5 ?
    O4 C20 H20C . . 109.5 ?
    H20A C20 H20B . . 109.5 ?
    H20A C20 H20C . . 109.5 ?
    H20B C20 H20C . . 109.5 ?
    O5 C19 H19A . . 109.5 ?
    O5 C19 H19B . . 109.5 ?
    O5 C19 H19C . . 109.5 ?
    H19A C19 H19B . . 109.5 ?
    H19A C19 H19C . . 109.5 ?
    H19B C19 H19C . . 109.5 ?
loop_
    _geom_torsion_atom_site_label_1
    _geom_torsion_atom_site_label_2
    _geom_torsion_atom_site_label_3
    _geom_torsion_atom_site_label_4
    _geom_torsion_site_symmetry_1
    _geom_torsion_site_symmetry_2
    _geom_torsion_site_symmetry_3
    _geom_torsion_site_symmetry_4
    _geom_torsion
    _geom_torsion_publ_flag
    O3 C3 C4 O4 . . . . 1.7(2) ?
    O3 C3 C4 C5 . . . . -178.63(13) ?
    O2 C12 C11 C10 . . . . -178.08(14) ?
    O4 C4 C5 C6 . . . . -179.13(14) ?
    O1 C13 C12 O2 . . . . -1.39(18) ?
    O1 C13 C12 C11 . . . . 179.46(13) ?
    O1 C13 C14 C15 . . . . 179.53(15) ?
    N1 C9 C8 C7 . . . . -1.2(2) ?
    C2 C7 C8 C9 . . . . 2.1(2) ?
    C2 C7 C6 C5 . . . . -1.2(2) ?
    C2 C3 C4 O4 . . . . 177.95(13) ?
    C2 C3 C4 C5 . . . . -2.4(2) ?
    C7 C2 C1 N1 . . . . -1.2(2) ?
    C7 C2 C3 O3 . . . . 178.12(12) ?
    C7 C2 C3 C4 . . . . 1.8(2) ?
    C7 C6 C5 C4 . . . . 0.6(2) ?
    C10 C9 C8 C7 . . . . 178.67(13) ?
    C10 C15 C16 C17 . . . . 35.95(18) ?
    C10 C15 C14 C13 . . . . 0.5(2) ?
    C9 N1 C1 C2 . . . . 2.2(2) ?
    C9 N1 C17 C16 . . . . 38.12(17) ?
    C9 C10 C15 C16 . . . . -1.5(2) ?
    C9 C10 C15 C14 . . . . -179.90(13) ?
    C9 C10 C11 C12 . . . . 179.17(13) ?
    C1 N1 C9 C10 . . . . 179.13(12) ?
    C1 N1 C9 C8 . . . . -0.9(2) ?
    C1 N1 C17 C16 . . . . -144.61(13) ?
    C1 C2 C7 C8 . . . . -0.89(19) ?
    C1 C2 C7 C6 . . . . 178.67(13) ?
    C1 C2 C3 O3 . . . . -0.5(2) ?
    C1 C2 C3 C4 . . . . -176.85(13) ?
    C3 C2 C7 C8 . . . . -179.54(13) ?
    C3 C2 C7 C6 . . . . 0.0(2) ?
    C3 C2 C1 N1 . . . . 177.44(13) ?
    C3 C4 C5 C6 . . . . 1.2(2) ?
    C15 C10 C9 N1 . . . . -15.96(19) ?
    C15 C10 C9 C8 . . . . 164.13(14) ?
    C15 C10 C11 C12 . . . . 0.5(2) ?
    C15 C16 C17 N1 . . . . -52.38(16) ?
    C8 C7 C6 C5 . . . . 178.34(13) ?
    C13 O1 C18 O2 . . . . 22.69(17) ?
    C13 C12 C11 C10 . . . . 0.9(2) ?
    C6 C7 C8 C9 . . . . -177.41(13) ?
    C12 O2 C18 O1 . . . . -23.50(17) ?
    C12 C13 C14 C15 . . . . 0.9(2) ?
    C11 C10 C9 N1 . . . . 165.41(12) ?
    C11 C10 C9 C8 . . . . -14.5(2) ?
    C11 C10 C15 C16 . . . . 177.13(13) ?
    C11 C10 C15 C14 . . . . -1.3(2) ?
    C16 C15 C14 C13 . . . . -177.85(14) ?
    C14 C15 C16 C17 . . . . -145.62(14) ?
    C14 C13 C12 O2 . . . . 177.46(14) ?
    C14 C13 C12 C11 . . . . -1.7(2) ?
    C17 N1 C9 C10 . . . . -3.74(18) ?
    C17 N1 C9 C8 . . . . 176.18(12) ?
    C17 N1 C1 C2 . . . . -175.01(13) ?
    C18 O2 C12 C13 . . . . 15.39(17) ?
    C18 O2 C12 C11 . . . . -165.53(16) ?
    C18 O1 C13 C12 . . . . -13.23(17) ?
    C18 O1 C13 C14 . . . . 168.00(17) ?
    C24 O3 C3 C2 . . . . 104.41(16) ?
    C24 O3 C3 C4 . . . . -79.29(18) ?
    C20 O4 C4 C3 . . . . -174.50(15) ?
    C20 O4 C4 C5 . . . . 5.8(2) ?
loop_
    _geom_hbond_atom_site_label_D
    _geom_hbond_atom_site_label_H
    _geom_hbond_atom_site_label_A
    _geom_hbond_site_symmetry_A
    _geom_hbond_distance_DH
    _geom_hbond_distance_HA
    _geom_hbond_distance_DA
    _geom_hbond_angle_DHA
    _geom_hbond_publ_flag
    O5 H5A Cl1 . 0.84(2) 2.23(2) 3.0613(18) 176(2) yes
    . . . . . . . . .
_shelx_space_group_comment
;
The symmetry employed for this shelxl refinement is uniquely defined
by the following loop, which should always be used as a source of
symmetry information in preference to the above space-group names.
They are only intended as comments.
;
_shelx_estimated_absorpt_T_min     0.880
_shelx_estimated_absorpt_T_max     0.982
_shelx_hkl_file
;
  -1   0   0    4.50    0.50
  -1   0   0    3.10    0.40
  -1   0   0    2.80    0.30
  -1   0   0    3.70    0.50
   1   0   0    3.40    0.30
   1   0   0    2.90    0.40
   1   0   0    4.60    0.50
   1   0   0    3.30    0.40
   1   0   0    4.00    0.40
   1   0   0    3.20    0.30
   1   0   0    4.00    0.50
  -2   0   0 8207.88  338.37
  -2   0   0 7212.38  336.87
  -2   0   0 7780.02  337.27
  -2   0   0 7894.61  338.67
   2   0   0 7498.55  338.27
   2   0   0 7755.72  336.77
   2   0   0 6930.11  337.17
   2   0   0 7285.67  336.67
   2   0   0 7320.57  336.07
   2   0   0 7681.73  336.27
   2   0   0 7732.93  337.37
  -3   0   0  128.39    6.20
  -3   0   0  129.39    6.50
  -3   0   0  132.39    6.30
   3   0   0  120.09    5.90
   3   0   0  125.79    5.90
   3   0   0  115.79    6.20
  -4   0   0  171.58    8.80
  -4   0   0  176.38    8.50
  -4   0   0  185.08    8.40
   4   0   0  151.68    8.40
   4   0   0  163.78    7.90
  -5   0   0   67.49    4.30
  -5   0   0   56.89    3.90
  -5   0   0   68.99    4.70
   5   0   0   70.59    3.60
   5   0   0   72.39    4.30
   5   0   0   77.99    4.60
  -6   0   0    0.80    1.00
  -6   0   0    0.20    0.30
   6   0   0    1.10    1.10
   6   0   0    1.80    1.00
   6   0   0    1.30    0.60
  -7   0   0   64.09    4.70
   7   0   0   61.69    4.60
   7   0   0   65.99    4.50
   7   0   0   60.29    3.50
  -8   0   0   25.60    2.90
  -8   0   0   31.20    3.70
   8   0   0   30.00    3.40
   8   0   0   30.20    3.10
   8  -1   0    2.30    1.40
   8  -1   0    2.50    1.20
   8  -1   0    3.30    1.30
  -8   1   0    0.50    1.40
  -8   1   0    1.10    1.30
   7  -1   0    1.60    1.20
   7  -1   0    0.70    1.00
  -7   1   0    1.50    1.10
  -7   1   0    0.50    1.20
   6  -1   0  116.79    5.70
   6  -1   0  112.59    6.70
   6  -1   0  124.39    6.50
  -6   1   0  106.49    6.70
  -6   1   0  113.79    6.50
   5  -1   0   51.09    3.40
   5  -1   0   52.19    3.70
   5  -1   0   56.29    2.90
  -5   1   0   52.49    3.50
  -5   1   0   54.89    3.70
   4  -1   0   56.79    3.00
   4  -1   0   58.29    3.50
   4  -1   0   58.69    3.70
   4  -1   0   59.49    3.00
  -4   1   0   62.09    3.10
  -4   1   0   56.29    3.50
  -4   1   0   61.49    3.70
   3  -1   0    6.10    0.60
  -3   1   0    6.90    1.00
  -3   1   0    4.70    0.90
  -3   1   0    4.60    0.60
   2  -1   0 1881.81   83.99
   2  -1   0 1872.41   83.79
   2  -1   0 1847.02   83.89
   2  -1   0 1866.91   83.89
   2  -1   0 1764.82   83.79
   2  -1   0 1744.43   83.89
  -2   1   0 1946.71   83.89
  -2   1   0 2018.40   83.89
  -2   1   0 1943.81   83.99
  -2   1   0 1904.11   83.99
  -2   1   0 1949.90   83.89
   1  -1   0  794.32   35.50
   1  -1   0  822.12   35.70
   1  -1   0  748.93   35.60
   1  -1   0  768.92   35.60
   1  -1   0  821.52   35.70
  -1   1   0  789.32   35.60
  -1   1   0  809.92   35.70
  -1   1   0  824.02   35.70
  -1   1   0  803.92   35.70
  -1   1   0  815.92   35.70
   0  -1   0  394.46   17.90
   0  -1   0  420.86   18.00
   0  -1   0  421.96   17.90
   0   1   0  406.56   18.00
   0   1   0  401.06   17.90
   0   1   0  403.56   17.90
   0   1   0  401.66   17.90
   0   1   0  375.26   17.90
  -1  -1   0    5.80    0.50
  -1  -1   0    6.70    0.70
  -1  -1   0    5.60    0.40
  -1  -1   0    5.60    0.70
   1   1   0    5.00    0.60
   1   1   0    5.30    0.40
   1   1   0    5.50    0.50
   1   1   0    5.50    0.40
   1   1   0    5.20    0.60
   1   1   0    4.70    0.50
  -2  -1   0  275.97   12.20
  -2  -1   0  288.67   12.20
  -2  -1   0  263.37   12.50
  -2  -1   0  271.87   12.30
  -2  -1   0  279.57   12.50
   2   1   0  266.47   12.40
   2   1   0  256.67   12.30
   2   1   0  259.67   12.20
   2   1   0  267.97   12.20
   2   1   0  257.57   12.50
  -3  -1   0   88.09    4.80
  -3  -1   0   84.99    4.30
  -3  -1   0   85.89    4.50
  -3  -1   0   89.79    4.80
   3   1   0   80.99    4.20
   3   1   0   83.09    4.20
  -4  -1   0  101.99    5.10
  -4  -1   0   95.49    5.60
  -4  -1   0   90.79    5.50
  -4  -1   0   96.19    5.30
   4   1   0   96.39    4.90
   4   1   0  102.39    5.40
  -5  -1   0   74.59    4.20
  -5  -1   0   76.79    4.60
  -5  -1   0   73.39    4.90
   5   1   0   72.89    3.90
   5   1   0   71.69    4.50
  -6  -1   0  116.59    6.70
  -6  -1   0  111.59    7.10
  -6  -1   0  118.69    6.40
   6   1   0  122.69    6.00
   6   1   0  114.89    6.70
  -7  -1   0   -0.50    1.00
  -7  -1   0    0.40    0.90
   7   1   0   -0.40    1.10
   7   1   0    0.00    0.60
   7   1   0   -0.20    0.90
  -8  -1   0    5.20    1.80
   8   1   0    2.80    1.70
   8   1   0    4.10    1.50
   8  -2   0   52.29    4.40
   8  -2   0   52.19    4.00
   8  -2   0   46.10    4.00
  -8   2   0   45.40    4.20
  -8   2   0   52.79    4.50
   7  -2   0    6.50    1.60
   7  -2   0    2.80    1.10
   7  -2   0    4.90    1.40
  -7   2   0    1.30    1.10
  -7   2   0    4.50    1.60
   6  -2   0    0.50    0.80
   6  -2   0    0.00    0.90
   6  -2   0    1.50    0.50
  -6   2   0    0.10    0.90
  -6   2   0    0.70    1.00
   5  -2   0   80.29    4.10
   5  -2   0   80.79    4.70
   5  -2   0   87.89    5.00
  -5   2   0   76.49    5.00
  -5   2   0   87.39    5.00
  -5   2   0   80.89    4.10
   4  -2   0   16.80    1.60
   4  -2   0   15.20    1.80
   4  -2   0   16.30    1.10
  -4   2   0   15.30    1.10
  -4   2   0   16.90    1.70
  -4   2   0   13.60    1.70
   3  -2   0    0.60    0.30
   3  -2   0    0.80    0.70
   3  -2   0    0.60    0.50
  -3   2   0    0.50    0.60
  -3   2   0    0.50    0.70
  -3   2   0    1.20    0.30
   2  -2   0   96.89    5.10
   2  -2   0  104.39    5.00
   2  -2   0   94.19    5.10
  -2   2   0  113.49    4.80
  -2   2   0  105.39    5.20
  -2   2   0   97.49    5.40
  -2   2   0  107.59    5.10
  -2   2   0  104.09    5.20
   1  -2   0   30.00    1.60
   1  -2   0   33.80    1.70
  -1   2   0   30.90    1.90
  -1   2   0   33.10    1.60
  -1   2   0   32.50    1.70
  -1   2   0   31.60    1.80
  -1   2   0   34.00    1.90
   0  -2   0 1455.55   60.39
   0  -2   0 1318.77   60.19
   0  -2   0 1411.86   60.29
   0  -2   0 1184.68   60.29
   0   2   0 1367.76   67.19
   0   2   0 1278.07   59.99
   0   2   0 1385.56   60.39
   0   2   0 1414.26   60.29
  -1  -2   0  527.45   23.40
  -1  -2   0  502.55   23.50
  -1  -2   0  541.45   23.70
  -1  -2   0  518.35   23.60
   1   2   0  535.95   23.30
   1   2   0  540.45   23.60
   1   2   0  513.25   23.50
   1   2   0  510.05   23.50
  -2  -2   0    3.30    0.60
  -2  -2   0    3.20    0.70
   2   2   0    3.90    0.60
  -3  -2   0   40.90    2.80
  -3  -2   0   39.10    2.70
  -3  -2   0   38.00    2.00
   3   2   0   41.40    2.00
   3   2   0   30.90    1.90
   3   2   0   31.30    2.10
  -4  -2   0    2.20    0.90
  -4  -2   0    2.80    0.80
  -4  -2   0    2.10    0.60
  -4  -2   0    1.50    0.80
   4   2   0    2.60    0.80
   4   2   0    1.70    0.50
  -5  -2   0  105.89    6.30
  -5  -2   0  102.19    6.30
  -5  -2   0  113.79    5.50
  -5  -2   0   97.49    5.80
   5   2   0  108.49    6.10
   5   2   0  102.49    5.40
  -6  -2   0   34.00    3.40
  -6  -2   0   38.10    2.70
  -6  -2   0   32.90    3.00
  -6  -2   0   32.90    3.50
   6   2   0   38.10    2.50
   6   2   0   40.40    3.20
   6   2   0   38.40    2.50
  -7  -2   0   26.60    3.00
  -7  -2   0   19.00    3.00
   7   2   0   23.80    2.70
   7   2   0   24.50    2.00
  -8  -2   0    1.10    1.40
  -8  -2   0   -1.20    1.70
   8   2   0    1.70    1.50
   8   2   0   -0.40    1.10
   8  -3   0    2.50    1.50
   8  -3   0    2.60    1.30
   8  -3   0    1.90    1.20
  -8   3   0    1.20    1.50
  -8   3   0    3.70    1.60
   7  -3   0   15.50    2.30
   7  -3   0   14.70    2.20
   7  -3   0   14.80    2.00
  -7   3   0   14.70    2.40
  -7   3   0   17.20    2.60
   6  -3   0    3.20    1.30
   6  -3   0    3.50    1.10
   6  -3   0    1.50    0.90
   6  -3   0    1.90    0.50
  -6   3   0    3.20    1.30
  -6   3   0    2.60    1.20
   5  -3   0   85.29    4.60
   5  -3   0   85.29    4.90
   5  -3   0   80.49    4.90
  -5   3   0   78.19    4.10
  -5   3   0   75.89    5.00
  -5   3   0   79.59    5.00
   4  -3   0   24.90    1.80
   4  -3   0   23.90    2.00
   4  -3   0   21.30    1.30
   4  -3   0   26.80    2.10
  -4   3   0   23.40    1.40
  -4   3   0   20.60    2.10
  -4   3   0   19.90    2.00
   3  -3   0  368.06   17.80
   3  -3   0  386.46   17.90
   3  -3   0  390.76   17.60
  -3   3   0  373.26   17.90
  -3   3   0  377.96   17.90
  -3   3   0  407.86   17.30
   2  -3   0   17.30    1.30
   2  -3   0   16.80    1.00
   2  -3   0   15.80    1.40
   2  -3   0   17.60    1.40
  -2   3   0   17.00    1.30
  -2   3   0   17.80    1.00
  -2   3   0   17.90    1.50
   1  -3   0   85.59    3.90
   1  -3   0   89.69    4.00
   1  -3   0   76.99    4.00
   1  -3   0   77.79    4.00
   1  -3   0   78.49    3.80
   1  -3   0   81.79    4.00
  -1   3   0   69.69    4.10
  -1   3   0   76.59    4.00
  -1   3   0   80.39    3.90
  -1   3   0   75.19    4.00
   0  -3   0  537.25   24.30
   0  -3   0  562.54   24.40
   0  -3   0  564.84   24.50
   0  -3   0  554.24   24.30
   0   3   0  532.05   24.30
   0   3   0  540.65   24.40
   0   3   0  539.15   24.30
   0   3   0  490.35   24.30
   0   3   0  567.84   24.40
  -1  -3   0  451.65   19.60
  -1  -3   0  462.25   19.50
  -1  -3   0  439.46   19.80
  -1  -3   0  442.96   20.00
   1   3   0  424.26   19.50
   1   3   0  415.46   19.50
   1   3   0  449.26   20.10
   1   3   0  414.06   19.70
  -2  -3   0    2.50    0.80
  -2  -3   0    2.50    0.60
  -2  -3   0    3.00    0.80
   2   3   0    2.90    0.50
   2   3   0    1.40    0.50
  -3  -3   0  121.39    6.00
  -3  -3   0  120.89    6.40
  -3  -3   0  125.49    6.50
   3   3   0  118.09    5.50
   3   3   0  119.79    5.90
   3   3   0  116.49    5.50
  -4  -3   0   35.00    2.80
  -4  -3   0   26.90    2.10
   4   3   0   33.10    1.80
   4   3   0   29.40    1.70
   4   3   0   26.10    2.00
  -5  -3   0    0.50    1.10
  -5  -3   0    0.00    1.10
  -5  -3   0    0.30    0.70
   5   3   0   -0.70    0.50
   5   3   0    0.30    0.50
  -6  -3   0  106.89    7.00
  -6  -3   0  108.79    7.00
   6   3   0  119.29    6.80
   6   3   0  110.69    5.90
  -7  -3   0    3.30    1.80
   7   3   0    3.50    1.40
   7   3   0    3.00    0.90
  -8  -3   0    4.60    2.30
   8   3   0    7.00    1.90
   8   3   0    4.40    1.20
   8  -4   0   35.40    3.20
   8  -4   0   43.70    3.70
   8  -4   0   42.10    3.80
  -8   4   0   40.30    4.10
   7  -4   0    6.50    1.60
   7  -4   0    6.40    1.60
   7  -4   0    6.50    1.40
  -7   4   0    6.30    1.80
  -7   4   0    8.10    2.00
   6  -4   0    6.20    1.50
   6  -4   0    7.40    1.40
   6  -4   0    6.30    1.50
  -6   4   0    3.00    1.30
  -6   4   0    4.60    1.60
   5  -4   0  103.49    5.80
   5  -4   0  106.99    5.90
   5  -4   0  112.09    5.50
  -5   4   0  102.79    5.00
  -5   4   0   89.99    5.90
  -5   4   0   85.39    5.80
   4  -4   0  108.69    5.80
   4  -4   0  106.49    6.10
   4  -4   0  109.59    6.10
  -4   4   0  125.09    5.50
  -4   4   0  113.59    6.30
  -4   4   0  113.69    6.30
   3  -4   0    0.30    0.30
   3  -4   0    0.00    0.50
   3  -4   0    1.10    0.70
   3  -4   0    0.50    0.60
  -3   4   0    0.40    0.30
  -3   4   0    0.60    0.70
   2  -4   0   35.00    2.40
   2  -4   0   36.90    2.50
   2  -4   0   39.10    2.00
   2  -4   0   41.20    2.30
  -2   4   0   39.00    2.10
  -2   4   0   46.50    2.80
   1  -4   0  111.29    5.30
   1  -4   0  109.99    5.40
   1  -4   0  106.59    5.10
   1  -4   0  107.79    5.30
  -1   4   0  108.09    5.50
   0  -4   0   12.00    0.90
   0  -4   0   12.40    1.00
   0  -4   0   12.40    1.10
   0  -4   0   12.80    1.20
   0   4   0   12.50    1.00
   0   4   0   10.70    0.90
   0   4   0   12.20    1.00
  -1  -4   0  259.57   11.60
  -1  -4   0  272.37   12.30
  -1  -4   0  259.47   12.10
  -1  -4   0  264.77   11.70
   1   4   0  244.08   11.70
   1   4   0  262.77   11.70
   1   4   0  249.28   11.90
  -2  -4   0  184.58    8.30
  -2  -4   0  179.88    8.70
  -2  -4   0  173.68    8.90
   2   4   0  174.98    8.50
   2   4   0  176.58    8.20
  -3  -4   0  293.97   13.70
  -3  -4   0  300.07   14.40
  -3  -4   0  284.77   14.20
   3   4   0  301.47   13.80
  -4  -4   0   54.09    3.30
  -4  -4   0   48.60    3.70
  -4  -4   0   54.79    4.00
   4   4   0   56.49    3.20
  -5  -4   0    7.00    1.70
  -5  -4   0    7.40    1.70
  -5  -4   0    8.70    1.40
   5   4   0    7.40    1.20
   5   4   0    6.70    0.80
  -6  -4   0   14.00    2.50
  -6  -4   0   14.20    2.00
  -6  -4   0   13.40    2.50
   6   4   0   11.80    1.50
  -7  -4   0   11.60    2.70
  -7  -4   0   10.90    2.00
  -7  -4   0   11.20    2.60
   7   4   0    9.90    1.50
   7   4   0   11.40    2.20
   7  -5   0   79.59    5.30
   7  -5   0   81.59    5.30
   7  -5   0   82.39    4.90
  -7   5   0   72.89    5.60
   6  -5   0    0.70    0.90
   6  -5   0    0.90    1.00
   6  -5   0   -0.10    0.70
  -6   5   0    0.50    1.10
   5  -5   0    4.90    1.10
   5  -5   0    7.50    1.50
   5  -5   0    6.10    1.40
  -5   5   0    1.90    1.10
  -5   5   0    4.40    0.70
   4  -5   0   -0.50    0.60
   4  -5   0    0.40    0.70
   4  -5   0   -0.80    0.50
  -4   5   0    0.40    0.40
  -4   5   0    0.60    0.90
   3  -5   0  422.06   18.90
   3  -5   0  378.36   18.90
  -3   5   0  401.86   19.10
  -3   5   0  417.66   18.30
   2  -5   0   54.69    2.90
   2  -5   0   47.40    3.00
   2  -5   0   48.50    3.10
  -2   5   0   51.89    2.70
  -2   5   0   53.79    3.30
   1  -5   0  843.92   37.80
   1  -5   0  913.91   37.80
   1  -5   0  750.42   37.80
  -1   5   0  849.61   37.90
  -1   5   0  845.02   37.60
   0  -5   0  460.45   21.30
   0  -5   0  445.26   21.00
   0  -5   0  471.45   21.20
   0  -5   0  490.95   20.90
   0   5   0  462.25   21.00
   0   5   0  450.25   21.00
  -1  -5   0  772.62   33.10
  -1  -5   0  762.32   33.60
  -1  -5   0  760.92   33.80
  -1  -5   0  762.92   33.20
   1   5   0  716.53   33.40
   1   5   0  678.13   33.20
   1   5   0  742.03   33.10
  -2  -5   0    5.90    1.30
  -2  -5   0    5.60    0.80
  -2  -5   0    6.90    1.20
   2   5   0    4.80    0.80
  -3  -5   0   16.40    2.10
  -3  -5   0   17.10    2.10
  -3  -5   0   18.70    1.50
   3   5   0   18.60    1.50
  -4  -5   0    1.70    1.10
  -4  -5   0    2.40    0.80
  -4  -5   0    2.70    1.20
   4   5   0    2.50    0.80
  -5  -5   0    0.20    1.10
  -5  -5   0    0.10    0.70
  -5  -5   0   -0.20    1.20
   5   5   0    1.00    0.70
  -6  -5   0    5.20    1.80
  -6  -5   0    4.80    1.90
  -6  -5   0    6.30    1.40
   6   5   0   10.00    1.40
  -7  -5   0    7.60    2.30
  -7  -5   0    8.20    2.30
   7   5   0    4.50    1.70
   7   5   0    5.60    1.30
   7  -6   0    0.80    1.20
   7  -6   0    1.00    1.00
   7  -6   0    0.00    0.90
  -7   6   0    2.00    1.40
   6  -6   0    8.60    1.70
   6  -6   0    6.00    1.60
   6  -6   0    8.70    1.50
  -6   6   0    7.70    1.90
   5  -6   0   35.30    2.90
   5  -6   0   35.10    2.90
  -5   6   0   34.70    3.30
   4  -6   0   10.50    1.60
   4  -6   0    9.70    1.50
  -4   6   0   11.00    1.00
  -4   6   0    8.50    1.60
   3  -6   0   57.89    3.30
   3  -6   0   45.00    3.40
   3  -6   0   63.19    3.60
  -3   6   0   57.99    3.80
  -3   6   0   58.69    3.00
   2  -6   0    0.60    0.50
   2  -6   0    0.20    0.50
  -2   6   0    0.20    0.40
  -2   6   0   -0.80    0.70
   1  -6   0   21.30    1.70
   1  -6   0   32.10    2.10
   1  -6   0   25.20    1.90
  -1   6   0   29.40    2.10
  -1   6   0   31.30    1.80
   0  -6   0    1.80    0.80
   0  -6   0    1.20    0.60
   0  -6   0    2.00    0.50
   0   6   0    1.20    0.50
   0   6   0    1.10    0.60
  -1  -6   0    6.20    0.70
  -1  -6   0    5.00    1.10
  -1  -6   0    5.70    0.70
  -1  -6   0    5.90    1.00
   1   6   0    5.50    0.70
   1   6   0    4.30    0.80
  -2  -6   0    8.50    1.50
  -2  -6   0    7.40    0.90
  -2  -6   0    7.20    1.50
   2   6   0    7.20    1.10
  -3  -6   0  103.49    5.40
  -3  -6   0  109.59    6.40
  -3  -6   0  105.09    6.10
   3   6   0  108.89    5.60
  -4  -6   0   10.50    2.00
  -4  -6   0   13.40    1.50
  -4  -6   0    9.80    1.90
   4   6   0   10.80    1.40
  -5  -6   0   12.20    2.40
  -5  -6   0    8.50    2.00
  -5  -6   0    9.30    1.50
   5   6   0   14.30    1.70
  -6  -6   0   13.20    2.60
  -6  -6   0   16.80    2.80
   6   6   0   16.20    1.90
  -7  -6   0    5.30    2.20
  -7  -6   0    5.90    2.30
   7   6   0    7.10    2.00
   7   6   0    5.40    1.30
   7  -7   0   23.40    3.00
   7  -7   0   24.80    3.00
  -7   7   0   22.00    3.30
   6  -7   0    0.50    0.80
   6  -7   0   -0.40    0.80
   6  -7   0   -0.10    0.90
  -6   7   0    0.20    1.20
   5  -7   0   -1.10    0.70
   5  -7   0   -0.20    0.90
   5  -7   0   -0.50    0.80
  -5   7   0   -1.30    0.90
   4  -7   0    7.20    1.40
   4  -7   0    7.40    1.40
   4  -7   0    6.90    1.30
  -4   7   0    8.40    1.00
  -4   7   0    5.20    1.50
   3  -7   0    4.40    1.00
   3  -7   0    2.80    1.00
   3  -7   0    3.60    1.00
  -3   7   0    1.80    1.00
  -3   7   0    4.70    0.80
   2  -7   0    1.90    0.90
   2  -7   0    4.10    0.90
   2  -7   0    1.10    0.70
  -2   7   0    2.70    0.70
  -2   7   0    4.30    1.10
   1  -7   0   65.59    3.80
   1  -7   0   61.69    3.70
  -1   7   0   62.29    3.50
   0  -7   0   64.09    4.00
   0  -7   0   71.09    3.70
   0  -7   0   69.69    4.20
   0   7   0   67.99    3.80
   0   7   0   77.59    4.00
  -1  -7   0    9.40    1.60
  -1  -7   0   11.10    1.60
  -1  -7   0   13.50    1.00
  -1  -7   0   12.40    1.10
   1   7   0   17.00    1.30
   1   7   0   10.10    1.20
  -2  -7   0   36.60    3.10
  -2  -7   0   46.30    3.50
   2   7   0   39.80    2.70
  -3  -7   0   27.70    2.90
  -3  -7   0   27.90    2.80
  -3  -7   0   28.20    2.00
   3   7   0   26.50    2.20
  -4  -7   0    8.70    1.90
  -4  -7   0    6.30    1.90
   4   7   0    6.90    1.20
  -5  -7   0    1.60    1.40
  -5  -7   0    0.50    1.40
   5   7   0   -0.20    0.70
  -6  -7   0    3.70    1.90
  -6  -7   0    2.30    1.80
   6   7   0    1.10    1.00
   6  -8   0    6.30    1.60
   6  -8   0    5.50    1.60
  -6   8   0    6.80    2.10
   5  -8   0    5.50    1.30
   5  -8   0    7.10    1.60
   5  -8   0    6.80    1.60
  -5   8   0    5.90    1.80
   4  -8   0    1.90    1.00
   4  -8   0    0.60    0.80
   4  -8   0    2.40    1.20
  -4   8   0    0.10    1.10
   3  -8   0   10.40    1.60
   3  -8   0   15.30    1.70
   3  -8   0   17.70    1.90
  -3   8   0   19.50    2.30
  -3   8   0   14.90    1.40
   2  -8   0   73.09    3.80
   2  -8   0   55.39    3.60
   2  -8   0   61.89    3.80
  -2   8   0   59.39    4.00
  -2   8   0   53.49    3.30
   1  -8   0   46.00    2.90
   1  -8   0   46.40    3.30
   1  -8   0   51.59    3.30
  -1   8   0   49.99    3.00
  -1   8   0   53.09    3.40
   0  -8   0   17.30    1.40
   0  -8   0   18.70    2.10
   0  -8   0   17.90    1.90
   0   8   0   19.30    1.80
   0   8   0   17.70    1.60
  -1  -8   0   12.20    1.80
  -1  -8   0    7.40    1.60
  -1  -8   0    9.00    1.00
   1   8   0    9.30    1.10
   1   8   0    8.40    1.20
  -2  -8   0   15.80    2.20
  -2  -8   0   12.80    2.20
   2   8   0   10.70    1.40
  -3  -8   0    0.40    1.20
  -3  -8   0   -0.10    1.30
   3   8   0   -0.10    0.70
  -4  -8   0    5.60    1.90
  -4  -8   0   12.20    2.30
   4   8   0   11.10    1.60
  -5  -8   0    0.70    1.60
  -5  -8   0    1.60    1.50
   5   8   0    3.60    1.10
   5  -9   0    1.40    1.20
   5  -9   0    2.40    1.20
  -5   9   0    3.10    1.50
   4  -9   0   19.60    2.10
   4  -9   0   26.90    2.60
   4  -9   0   26.30    2.50
  -4   9   0   20.90    2.80
   3  -9   0    0.10    0.90
   3  -9   0    0.90    0.90
   3  -9   0    0.30    0.80
  -3   9   0   -0.10    1.00
  -3   9   0   -0.40    0.60
   2  -9   0    2.80    1.00
   2  -9   0    3.30    1.10
   2  -9   0    4.20    1.00
  -2   9   0    2.90    1.20
  -2   9   0    1.40    0.60
   1  -9   0   61.99    3.80
   1  -9   0   71.09    4.40
   1  -9   0   70.19    4.40
  -1   9   0   73.39    4.40
  -1   9   0   69.99    4.00
   0  -9   0   19.80    2.20
   0  -9   0   22.90    1.70
   0  -9   0   17.70    2.30
   0   9   0   21.30    2.10
   0   9   0   24.10    2.00
  -1  -9   0  119.29    6.10
  -1  -9   0  122.79    7.30
  -1  -9   0  128.79    7.10
   1   9   0  129.29    6.60
  -2  -9   0    6.30    1.70
  -2  -9   0    5.70    1.80
   2   9   0    6.60    1.20
  -3  -9   0    8.30    2.00
  -3  -9   0    4.50    1.70
   3   9   0    4.50    1.10
  -4  -9   0   -0.80    1.50
  -4  -9   0   -0.40    1.30
   4   9   0   -0.20    0.80
  -5  -9   0   26.60    3.90
  -5  -9   0   24.60    3.50
   5   9   0   26.00    2.60
   5 -10   0    7.90    1.60
   4 -10   0   26.20    2.60
   4 -10   0   22.00    2.40
  -4  10   0   16.10    2.60
   3 -10   0   19.10    2.10
   3 -10   0   17.90    2.10
  -3  10   0   19.10    2.60
   2 -10   0    2.00    1.20
   2 -10   0    1.30    1.00
   2 -10   0   -0.20    0.30
  -2  10   0   -0.10    0.40
  -2  10   0    0.00    1.00
   1 -10   0  132.49    7.60
   1 -10   0  137.69    7.50
   1 -10   0  134.59    6.90
  -1  10   0  137.79    7.40
  -1  10   0  135.69    7.00
   0 -10   0   19.90    2.60
   0 -10   0   22.20    2.40
   0  10   0   19.30    2.00
  -1 -10   0   15.40    2.30
  -1 -10   0   14.50    2.40
   1  10   0   14.00    1.80
  -2 -10   0    3.10    1.60
  -2 -10   0    3.60    1.50
   2  10   0    4.30    1.20
  -3 -10   0   11.70    2.50
  -3 -10   0   11.80    2.50
   3  10   0    8.70    1.60
  -4 -10   0    3.60    2.10
  -4 -10   0    3.60    1.90
   4  10   0    6.10    1.40
   3 -11   0    4.20    1.50
   3 -11   0    8.00    1.50
  -3  11   0    4.50    1.70
   2 -11   0    0.60    0.90
   2 -11   0    0.90    1.20
   2 -11   0    0.30    1.20
  -2  11   0    0.90    1.20
  -2  11   0    0.30    0.50
   1 -11   0    7.40    1.70
   1 -11   0    7.70    1.80
  -1  11   0    7.70    1.40
   0 -11   0   10.80    2.00
   0 -11   0   12.50    2.30
   0  11   0   10.90    1.70
  -1 -11   0    9.10    2.00
  -1 -11   0    6.10    1.90
   1  11   0    6.70    1.50
  -2 -11   0    6.10    2.10
  -2 -11   0    7.00    2.10
   2  11   0    5.00    1.40
   2  11  -1    2.60    1.20
  -2 -11   1    6.10    2.10
  -2 -11   1    4.90    1.80
   1  11  -1    8.70    1.50
  -1 -11   1    9.80    2.00
  -1 -11   1   12.00    2.40
   0  11  -1    0.80    0.90
   0 -11   1    1.80    1.20
   0 -11   1    1.60    1.30
  -1  11  -1   15.50    1.80
   1 -11   1   16.00    2.20
   1 -11   1   11.80    2.10
  -2  11  -1   13.20    2.20
   2 -11   1    8.50    1.80
   2 -11   1   15.40    2.20
  -3  11  -1    1.70    1.50
   3 -11   1    2.80    1.20
   3 -11   1    2.40    1.10
   3 -11   1    1.30    1.20
   4  10  -1   10.70    1.70
  -4 -10   1   14.90    2.90
   3  10  -1   81.39    4.90
  -3 -10   1   81.29    5.70
  -3 -10   1   79.09    6.00
   2  10  -1    6.00    1.20
  -2 -10   1    7.30    2.00
  -2 -10   1   10.90    2.10
   1  10  -1   23.70    2.30
  -1 -10   1   34.00    3.30
  -1 -10   1   29.30    2.90
   0  10  -1   20.90    2.00
   0 -10   1   20.30    2.60
   0 -10   1   20.30    2.30
  -1  10  -1   11.30    1.80
  -1  10  -1   11.10    1.50
   1 -10   1   10.20    1.70
   1 -10   1    9.40    1.80
   1 -10   1    9.10    1.30
  -2  10  -1   11.80    2.00
  -2  10  -1    9.80    1.30
   2 -10   1    8.20    1.40
   2 -10   1   10.60    1.80
   2 -10   1    8.20    1.60
  -3  10  -1   14.10    2.20
   3 -10   1    8.40    1.70
   3 -10   1   12.50    1.80
   3 -10   1   13.20    1.80
  -4  10  -1    4.50    1.80
   4 -10   1    4.60    1.30
   4 -10   1   11.60    1.80
   4 -10   1    4.90    1.50
   5   9  -1    4.50    1.20
  -5  -9   1    2.00    1.80
  -5  -9   1    3.60    1.90
   4   9  -1    1.50    0.90
  -4  -9   1    1.30    1.30
  -4  -9   1    1.50    1.60
   3   9  -1    5.30    1.20
  -3  -9   1    7.70    2.00
  -3  -9   1    7.60    1.90
   2   9  -1   15.70    1.80
  -2  -9   1   18.40    2.60
  -2  -9   1   19.40    2.40
   1   9  -1    0.60    0.70
  -1  -9   1    7.20    1.60
  -1  -9   1    2.40    1.20
   0   9  -1    5.30    1.20
   0   9  -1    6.00    1.10
   0  -9   1    4.00    1.30
   0  -9   1    6.90    0.90
   0  -9   1    5.70    1.30
  -1   9  -1   54.89    3.40
  -1   9  -1   53.09    3.80
   1  -9   1   56.59    3.90
   1  -9   1   58.99    3.80
   1  -9   1   62.39    3.40
  -2   9  -1   28.30    2.70
  -2   9  -1   22.50    1.90
   2  -9   1   22.00    2.20
   2  -9   1   24.50    2.30
  -3   9  -1    0.80    1.10
  -3   9  -1    0.10    0.70
   3  -9   1    0.60    1.00
   3  -9   1    1.00    1.00
   3  -9   1    1.40    0.90
  -4   9  -1   11.10    2.10
   4  -9   1    6.30    1.50
   4  -9   1    9.50    1.60
   4  -9   1    5.90    1.40
  -5   9  -1   14.80    2.60
   5  -9   1   15.70    2.30
   5  -9   1   21.00    2.60
   5  -9   1   15.80    2.10
   6   8  -1   -0.90    0.80
  -6  -8   1    1.90    1.80
  -6  -8   1    0.40    1.50
   5   8  -1   -0.10    0.80
  -5  -8   1    1.60    1.70
  -5  -8   1    2.20    1.60
   4   8  -1    6.50    1.20
  -4  -8   1    6.10    1.70
  -4  -8   1   10.60    2.30
   3   8  -1   13.10    1.70
  -3  -8   1   15.80    2.40
  -3  -8   1   17.70    2.50
   2   8  -1   33.00    2.40
  -2  -8   1   35.70    3.30
  -2  -8   1   32.10    3.00
   1   8  -1  114.59    5.90
   1   8  -1  111.69    5.70
  -1  -8   1  109.49    6.20
  -1  -8   1  115.19    6.60
  -1  -8   1  113.39    5.50
   0   8  -1    7.50    1.10
   0   8  -1    7.40    1.20
   0  -8   1    8.50    1.00
   0  -8   1    7.10    1.30
   0  -8   1    4.80    1.30
  -1   8  -1    5.90    1.30
  -1   8  -1    6.70    1.00
   1  -8   1    7.00    1.00
   1  -8   1    6.90    1.30
  -2   8  -1    3.10    1.20
  -2   8  -1    3.50    0.80
   2  -8   1    3.70    1.00
   2  -8   1   -0.20    0.80
   2  -8   1    2.80    0.90
  -3   8  -1   -0.90    0.90
  -3   8  -1    0.70    0.50
   3  -8   1    0.20    0.80
   3  -8   1    0.60    0.80
   3  -8   1    0.40    0.80
  -4   8  -1    0.20    1.10
   4  -8   1    0.30    1.00
   4  -8   1    0.30    0.90
   4  -8   1    0.90    0.80
  -5   8  -1    7.00    1.90
   5  -8   1    6.60    1.50
   5  -8   1    6.10    1.60
   5  -8   1    8.00    1.50
  -6   8  -1    6.70    2.00
   6  -8   1    3.30    1.40
   6  -8   1    7.10    1.70
   6  -8   1    2.30    1.20
   6   7  -1   18.50    2.20
  -6  -7   1   16.10    2.90
  -6  -7   1   19.60    3.30
   5   7  -1   16.90    2.00
  -5  -7   1   18.90    2.80
  -5  -7   1   25.00    3.20
   4   7  -1    1.30    0.80
  -4  -7   1    2.30    1.30
  -4  -7   1    2.50    1.40
   3   7  -1   37.90    2.50
  -3  -7   1   36.00    3.00
  -3  -7   1   33.60    3.20
  -3  -7   1   32.20    2.10
   2   7  -1    0.10    0.50
   2   7  -1    1.00    0.60
  -2  -7   1    0.00    0.40
  -2  -7   1    0.50    1.00
  -2  -7   1    0.30    0.90
   1   7  -1    1.30    0.60
   1   7  -1    1.10    0.60
  -1  -7   1    1.50    1.00
  -1  -7   1    1.80    0.50
  -1  -7   1    0.80    0.90
   0   7  -1   24.90    1.80
   0   7  -1   21.70    1.90
   0  -7   1   26.70    1.60
   0  -7   1   24.80    2.00
   0  -7   1   21.40    2.10
  -1   7  -1  226.28   11.50
   1  -7   1  253.27   11.50
   1  -7   1  229.28   11.50
   1  -7   1  243.88   11.30
  -2   7  -1    3.00    1.10
  -2   7  -1    2.10    0.60
   2  -7   1    1.30    0.70
   2  -7   1    2.80    0.80
   2  -7   1    2.00    0.80
  -3   7  -1   12.40    1.90
  -3   7  -1   12.10    1.10
   3  -7   1    6.80    1.40
   3  -7   1   10.60    1.50
   3  -7   1   13.10    1.60
  -4   7  -1   78.69    5.10
   4  -7   1   78.39    4.70
   4  -7   1   75.39    4.60
   4  -7   1   67.79    4.30
  -5   7  -1    4.80    1.60
   5  -7   1    6.30    1.60
   5  -7   1    3.90    1.20
  -6   7  -1    8.60    2.10
   6  -7   1    4.00    1.20
   6  -7   1    7.10    1.70
   6  -7   1    8.00    1.70
   7  -7   1    9.90    2.00
   7  -7   1    8.40    2.00
   7  -7   1    5.60    1.40
   7   6  -1   11.60    1.80
  -7  -6   1   16.10    3.10
  -7  -6   1   12.70    2.80
   6   6  -1   24.90    2.30
  -6  -6   1   26.10    3.70
  -6  -6   1   22.80    3.30
   5   6  -1   31.80    2.50
  -5  -6   1   29.30    3.70
  -5  -6   1   33.00    3.30
   4   6  -1    3.70    1.00
  -4  -6   1    2.70    0.80
  -4  -6   1    4.30    1.50
  -4  -6   1    3.70    1.30
   3   6  -1    2.70    0.80
  -3  -6   1    7.50    1.50
  -3  -6   1    6.40    0.90
  -3  -6   1    4.70    1.30
   2   6  -1  147.59    6.70
   2   6  -1  135.69    6.70
   2   6  -1  140.49    7.20
  -2  -6   1  146.99    7.50
  -2  -6   1  145.29    6.60
  -2  -6   1  143.79    6.80
  -2  -6   1  152.78    7.80
   1   6  -1    1.40    0.40
   1   6  -1    0.90    0.50
   1   6  -1    0.60    0.50
  -1  -6   1   -0.20    0.60
  -1  -6   1    0.70    0.30
  -1  -6   1    0.10    0.30
  -1  -6   1    0.50    0.70
   0   6  -1    5.20    0.80
   0   6  -1    7.20    1.00
   0  -6   1    6.90    0.80
   0  -6   1    6.40    1.00
   0  -6   1    5.60    1.00
  -1   6  -1   59.59    3.50
   1  -6   1   62.79    3.40
   1  -6   1   54.69    3.20
   1  -6   1   55.39    3.40
  -2   6  -1  150.38    6.60
  -2   6  -1  147.49    7.30
   2  -6   1  151.78    7.10
   2  -6   1  129.29    6.90
   2  -6   1  118.39    7.00
  -3   6  -1   22.60    2.50
  -3   6  -1   24.20    1.50
   3  -6   1   24.50    2.10
   3  -6   1   25.80    2.10
  -4   6  -1    5.10    0.70
  -4   6  -1   11.60    1.90
   4  -6   1    9.30    1.50
   4  -6   1    5.70    1.20
  -5   6  -1   -0.90    1.00
   5  -6   1    1.10    1.00
   5  -6   1    0.40    0.90
   5  -6   1    0.40    0.80
   6  -6   1    6.80    1.40
   6  -6   1    6.60    1.50
  -7   6  -1    5.00    1.80
   7  -6   1    4.70    1.60
   7  -6   1    4.40    1.50
   7  -6   1    4.20    1.40
   7   5  -1   -0.70    0.70
  -7  -5   1   -0.10    1.50
  -7  -5   1    1.10    1.60
   6   5  -1   26.30    2.30
  -6  -5   1   26.40    3.50
  -6  -5   1   28.30    3.50
   5   5  -1   62.69    3.80
  -5  -5   1   60.69    3.70
  -5  -5   1   66.09    4.80
  -5  -5   1   57.09    4.40
   4   5  -1  140.19    7.20
  -4  -5   1  138.89    7.80
  -4  -5   1  144.69    7.10
  -4  -5   1  146.29    8.10
   3   5  -1   22.70    1.90
   3   5  -1   24.30    1.50
  -3  -5   1   28.20    2.40
  -3  -5   1   32.60    2.60
  -3  -5   1   30.10    1.80
   2   5  -1  125.09    5.60
   2   5  -1  119.79    5.60
   2   5  -1  119.09    6.00
  -2  -5   1  125.19    6.30
  -2  -5   1  114.89    6.50
  -2  -5   1  116.99    5.70
  -2  -5   1  125.39    5.60
   1   5  -1  717.23   32.50
   1   5  -1  710.93   32.70
   1   5  -1  680.43   32.40
  -1  -5   1  764.82   33.10
  -1  -5   1  703.73   32.80
  -1  -5   1  733.43   32.40
  -1  -5   1  772.52   32.40
   0   5  -1  423.86   19.60
   0   5  -1  419.26   19.50
   0   5  -1  444.26   19.50
   0  -5   1  471.45   19.40
   0  -5   1  435.06   19.80
   0  -5   1  387.16   19.60
  -1   5  -1  183.68    8.70
  -1   5  -1  197.78    9.20
   1  -5   1  197.48    9.10
   1  -5   1  176.88    9.00
  -2   5  -1   65.29    3.00
  -2   5  -1   61.79    3.60
   2  -5   1   58.39    3.30
   2  -5   1   60.09    3.50
   2  -5   1   56.19    3.40
   2  -5   1   53.09    3.10
  -3   5  -1   13.30    1.00
   3  -5   1   19.80    1.70
   3  -5   1   12.90    0.90
   3  -5   1   13.40    1.60
  -4   5  -1   24.20    2.50
  -4   5  -1   26.50    1.50
  -4   5  -1   24.10    2.50
   4  -5   1   24.70    2.30
   4  -5   1   23.30    1.40
   4  -5   1   32.20    2.20
   4  -5   1   29.10    2.40
  -5   5  -1    9.20    1.80
  -5   5  -1   11.40    1.80
   5  -5   1    7.50    1.50
   5  -5   1    6.50    1.20
   5  -5   1    8.20    1.50
  -6   5  -1   35.00    3.50
  -6   5  -1   34.90    3.50
   6  -5   1   44.60    3.40
   6  -5   1   39.80    3.30
   6  -5   1   33.60    2.80
  -7   5  -1  119.49    7.50
   7  -5   1  124.99    7.30
   7  -5   1  120.29    7.20
   7  -5   1  115.39    6.70
   8   4  -1   15.10    2.60
   7   4  -1   -0.50    1.00
   7   4  -1   -1.30    0.60
  -7  -4   1   -1.10    1.20
  -7  -4   1   -0.20    1.30
   6   4  -1   54.79    3.50
  -6  -4   1   53.59    4.50
  -6  -4   1   55.89    3.80
   5   4  -1   92.59    4.80
   5   4  -1   84.89    4.20
  -5  -4   1   86.39    5.50
  -5  -4   1   82.39    4.80
  -5  -4   1   86.69    5.70
   4   4  -1  126.19    6.20
   4   4  -1  114.69    5.70
   4   4  -1  122.59    5.60
  -4  -4   1  117.29    6.90
  -4  -4   1  118.09    6.70
  -4  -4   1  123.79    6.10
   3   4  -1   11.30    0.90
   3   4  -1    8.70    1.10
   3   4  -1    8.90    0.70
   3   4  -1    8.90    0.70
  -3  -4   1    9.70    1.50
  -3  -4   1   10.90    1.00
  -3  -4   1   12.30    1.60
   2   4  -1   63.69    3.40
   2   4  -1   65.49    3.00
  -2  -4   1   71.49    3.70
  -2  -4   1   64.89    3.00
  -2  -4   1   57.59    3.80
  -2  -4   1   58.29    3.10
   1   4  -1    0.40    0.30
   1   4  -1    0.70    0.40
   1   4  -1   -0.20    0.30
  -1  -4   1    0.50    0.50
  -1  -4   1   -0.40    0.50
  -1  -4   1    0.40    0.20
   0   4  -1  117.59    6.00
   0   4  -1  124.69    6.00
   0   4  -1  123.99    6.10
   0  -4   1  133.99    6.10
   0  -4   1  128.99    6.20
   0  -4   1  124.79    5.90
   0  -4   1  137.39    6.10
  -1   4  -1  265.77   12.60
  -1   4  -1  276.67   12.20
   1  -4   1  273.37   12.40
   1  -4   1  291.87   12.60
   1  -4   1  243.28   12.40
   1  -4   1  265.17   12.20
  -2   4  -1   98.99    4.50
  -2   4  -1   96.69    5.10
   2  -4   1   89.19    4.90
   2  -4   1   96.69    5.00
   2  -4   1   95.79    4.50
  -3   4  -1  196.48   10.10
  -3   4  -1  207.48    9.30
  -3   4  -1  188.68   10.10
   3  -4   1  222.48    9.80
   3  -4   1  194.88    9.30
   3  -4   1  207.88   10.00
   3  -4   1  214.58   10.10
  -4   4  -1    0.60    0.90
  -4   4  -1    0.60    0.30
  -4   4  -1   -0.70    0.80
   4  -4   1    0.40    0.60
   4  -4   1   -0.30    0.60
   4  -4   1   -0.40    0.20
   4  -4   1   -0.50    0.60
  -5   4  -1    2.10    0.70
   5  -4   1    2.10    0.90
   5  -4   1    2.30    1.10
   5  -4   1    2.00    0.40
   5  -4   1    1.20    0.90
  -6   4  -1    1.20    1.30
  -6   4  -1    1.50    1.20
   6  -4   1    1.50    1.20
   6  -4   1    0.70    0.90
   6  -4   1   -0.60    0.80
  -7   4  -1   29.80    3.60
  -7   4  -1   28.00    3.10
   7  -4   1   26.20    2.90
   7  -4   1   25.40    2.80
   7  -4   1   23.70    2.40
  -8   4  -1   56.09    4.90
   8  -4   1   55.29    4.60
   8  -4   1   54.19    4.10
   8  -4   1   55.59    4.50
   8   3  -1    1.40    1.30
   8   3  -1    1.40    0.90
  -8  -3   1   -0.20    1.70
   7   3  -1    0.10    0.70
   7   3  -1    0.60    1.10
  -7  -3   1    0.60    1.10
  -7  -3   1    0.80    1.50
  -7  -3   1   -0.60    1.40
   6   3  -1    0.40    0.60
   6   3  -1    0.80    1.00
   6   3  -1   -0.30    0.60
  -6  -3   1    0.80    1.20
  -6  -3   1    0.90    1.00
  -6  -3   1    0.60    1.20
   5   3  -1   51.39    3.10
   5   3  -1   49.00    2.80
  -5  -3   1   52.09    3.90
  -5  -3   1   46.70    3.80
  -5  -3   1   54.49    3.40
   4   3  -1   47.90    2.60
   4   3  -1   44.30    2.80
   4   3  -1   46.10    2.50
  -4  -3   1   49.60    3.50
  -4  -3   1   49.80    3.40
  -4  -3   1   47.60    2.90
   3   3  -1   18.30    1.30
   3   3  -1   15.50    1.40
   3   3  -1   18.50    1.10
   3   3  -1   17.50    1.20
  -3  -3   1   14.80    1.80
  -3  -3   1   17.10    1.30
   2   3  -1    0.60    0.30
   2   3  -1    0.50    0.40
  -2  -3   1    0.20    0.30
  -2  -3   1    1.00    0.70
  -2  -3   1    1.00    0.60
  -2  -3   1    0.00    0.20
   1   3  -1  590.04   27.00
   1   3  -1  626.94   27.10
   1   3  -1  595.44   27.30
   1   3  -1  552.64   27.20
  -1  -3   1  600.54   27.50
  -1  -3   1  616.24   27.10
  -1  -3   1  649.74   27.20
  -1  -3   1  634.84   27.40
   0   3  -1 1219.78   58.39
   0   3  -1 1326.97   58.39
   0   3  -1 1324.77   58.29
   0   3  -1 1323.77   58.39
   0   3  -1 1228.58   58.29
   0  -3   1 1334.47   58.39
   0  -3   1 1344.67   58.39
   0  -3   1 1338.47   58.49
   0  -3   1 1371.76   58.29
  -1   3  -1   77.99    4.00
  -1   3  -1   91.59    4.20
  -1   3  -1   86.79    4.20
  -1   3  -1   84.29    3.80
   1  -3   1   75.49    4.00
   1  -3   1   87.49    4.10
   1  -3   1   66.79    4.00
   1  -3   1   85.09    4.10
   1  -3   1   77.49    3.80
  -2   3  -1    0.20    0.50
  -2   3  -1    0.40    0.50
  -2   3  -1    0.60    0.20
   2  -3   1    0.60    0.20
   2  -3   1    0.20    0.40
   2  -3   1   -0.10    0.50
  -3   3  -1    0.40    0.30
  -3   3  -1    2.20    0.90
  -3   3  -1    0.40    0.80
   3  -3   1    1.30    0.60
   3  -3   1    0.20    0.70
   3  -3   1    1.20    0.20
  -4   3  -1    1.40    0.30
  -4   3  -1    1.60    0.90
  -4   3  -1    1.40    0.90
   4  -3   1    2.00    0.30
   4  -3   1    1.00    0.70
   4  -3   1    1.70    0.90
  -5   3  -1    3.50    1.30
  -5   3  -1    5.80    1.40
   5  -3   1    7.80    1.60
   5  -3   1    5.40    0.60
   5  -3   1    6.70    0.70
   5  -3   1    5.20    1.10
  -6   3  -1   29.70    2.90
  -6   3  -1   30.10    3.10
   6  -3   1   31.10    2.90
   6  -3   1   27.40    2.50
  -7   3  -1    0.50    1.20
  -7   3  -1   -1.10    1.00
   7  -3   1   -0.20    0.80
   7  -3   1    0.10    1.10
   7  -3   1   -0.60    0.80
  -8   3  -1   12.00    2.60
  -8   3  -1   12.70    2.40
   8  -3   1   18.10    2.50
   8  -3   1   17.90    2.80
   8  -3   1   14.40    2.50
   8   2  -1   25.90    2.30
   8   2  -1   24.90    3.30
   8   2  -1   26.50    3.00
  -8  -2   1   24.30    3.10
   7   2  -1    0.80    0.80
   7   2  -1   -0.30    0.70
   7   2  -1   -0.50    0.80
  -7  -2   1    1.10    1.50
  -7  -2   1    1.10    1.10
   6   2  -1    6.90    1.60
   6   2  -1    7.20    1.10
   6   2  -1    6.60    1.10
  -6  -2   1    7.20    1.70
  -6  -2   1    8.60    1.30
  -6  -2   1    9.40    2.00
   5   2  -1   77.59    4.30
   5   2  -1   72.39    4.30
  -5  -2   1   83.79    5.20
  -5  -2   1   85.39    5.20
  -5  -2   1   93.09    4.50
   4   2  -1   37.60    2.10
   4   2  -1   32.90    2.10
  -4  -2   1   33.60    2.10
  -4  -2   1   28.80    2.60
  -4  -2   1   34.90    2.40
  -4  -2   1   32.00    2.60
   3   2  -1  101.69    4.90
   3   2  -1   96.39    5.00
   3   2  -1  100.99    5.00
   3   2  -1   94.09    4.80
  -3  -2   1  114.79    5.50
  -3  -2   1  103.19    5.50
  -3  -2   1  101.59    5.10
   2   2  -1  176.48    8.20
   2   2  -1  169.28    7.90
   2   2  -1  168.58    8.00
   2   2  -1  171.98    8.20
   2   2  -1  175.48    8.00
  -2  -2   1  181.88    8.40
  -2  -2   1  180.68    8.50
  -2  -2   1  178.68    8.10
   1   2  -1  577.74   27.90
   1   2  -1  623.44   28.00
   1   2  -1  670.03   27.90
   1   2  -1  597.54   27.70
   1   2  -1  600.24   27.80
  -1  -2   1  718.43   28.00
  -1  -2   1  585.84   27.80
  -1  -2   1  603.24   28.00
  -1  -2   1  651.13   28.10
   0   2  -1    0.30    0.30
   0   2  -1    0.10    0.20
   0   2  -1    0.20    0.30
   0   2  -1    0.40    0.30
   0  -2   1    0.30    0.30
   0  -2   1    0.30    0.20
   0  -2   1    0.40    0.20
   0  -2   1   -0.60    0.40
   0  -2   1    0.30    0.20
   0  -2   1    0.50    0.30
  -1   2  -1   12.50    1.10
  -1   2  -1    9.40    1.00
  -1   2  -1   11.60    0.90
  -1   2  -1   10.80    1.00
   1  -2   1   13.10    1.00
   1  -2   1    9.80    1.00
   1  -2   1   13.00    1.00
   1  -2   1   12.30    0.70
   1  -2   1   11.50    1.00
  -2   2  -1  435.36   19.80
  -2   2  -1  468.85   19.30
  -2   2  -1  446.26   19.80
  -2   2  -1  433.56   19.80
   2  -2   1  419.86   19.70
   2  -2   1  414.06   19.80
   2  -2   1  415.06   19.30
  -3   2  -1   39.60    2.70
  -3   2  -1   43.60    2.00
  -3   2  -1   37.50    2.70
   3  -2   1   39.50    2.70
   3  -2   1   44.30    2.60
   3  -2   1   38.40    2.00
  -4   2  -1   25.10    2.30
  -4   2  -1   26.50    2.30
   4  -2   1   27.20    2.30
   4  -2   1   27.30    1.50
   4  -2   1   25.80    1.40
   4  -2   1   27.50    2.10
  -5   2  -1   38.90    2.90
  -5   2  -1   36.20    3.00
   5  -2   1   36.40    2.00
   5  -2   1   33.70    2.90
   5  -2   1   34.60    2.70
   5  -2   1   37.90    2.00
  -6   2  -1   29.40    2.90
  -6   2  -1   28.30    3.10
   6  -2   1   30.10    2.90
   6  -2   1   31.10    2.60
   6  -2   1   33.30    1.90
  -7   2  -1    2.80    1.30
  -7   2  -1    1.80    1.40
   7  -2   1    3.90    1.30
   7  -2   1    4.00    1.50
  -8   2  -1   -0.20    1.40
  -8   2  -1    0.80    1.30
   8  -2   1   -0.40    1.10
   8  -2   1    1.70    1.10
   8  -2   1   -1.00    1.20
   8   1  -1    4.30    1.70
   8   1  -1    4.70    1.60
  -8  -1   1    2.80    1.50
   7   1  -1   82.29    4.50
   7   1  -1   76.09    5.10
   7   1  -1   81.19    4.70
   7   1  -1   86.49    5.50
  -7  -1   1   70.19    5.10
  -7  -1   1   79.99    4.90
   6   1  -1    0.40    0.80
   6   1  -1    2.10    0.70
   6   1  -1    2.40    0.90
  -6  -1   1    3.80    1.60
  -6  -1   1    3.40    1.10
  -6  -1   1    2.90    1.20
   5   1  -1   83.39    4.80
   5   1  -1   77.19    4.20
  -5  -1   1   71.49    4.90
  -5  -1   1   70.69    4.80
  -5  -1   1   73.79    4.60
  -5  -1   1   90.89    4.50
   4   1  -1  791.32   37.20
  -4  -1   1  809.62   37.80
  -4  -1   1  853.41   37.30
  -4  -1   1  850.01   37.50
  -4  -1   1  832.62   37.80
   3   1  -1  136.79    6.90
   3   1  -1  141.39    6.90
   3   1  -1  153.78    7.20
  -3  -1   1  143.09    6.90
  -3  -1   1  146.89    7.30
  -3  -1   1  146.49    7.30
   2   1  -1 9440.36  409.76
   2   1  -1 9592.64  408.86
   2   1  -1 7865.01  408.16
   2   1  -1 8567.74  408.46
   2   1  -1 9493.05  409.46
   2   1  -1 8455.75  408.26
   2   1  -1 9387.66  408.66
  -2  -1   1 9278.57  408.86
  -2  -1   1 9694.63  408.66
  -2  -1   1 9399.76  410.06
  -2  -1   1 9999.00  409.96
   1   1  -1   16.80    1.00
   1   1  -1   19.50    1.00
   1   1  -1   15.30    1.00
   1   1  -1   15.30    0.90
   1   1  -1   18.40    1.10
   1   1  -1   17.10    0.90
  -1  -1   1   15.20    0.90
  -1  -1   1   18.10    1.10
  -1  -1   1   16.70    1.00
  -1  -1   1   18.00    0.90
   0   1  -1 1496.65   64.39
   0   1  -1 1558.84   64.79
   0   1  -1 1428.16   64.69
   0   1  -1 1524.05   64.49
   0   1  -1 1295.87   64.29
   0  -1   1 1538.45   64.39
   0  -1   1 1242.28   64.59
   0  -1   1 1461.05   64.39
   0  -1   1 1360.46   64.29
   0  -1   1 1538.45   64.59
  -1   1  -1  324.97   15.70
  -1   1  -1  363.86   15.80
  -1   1  -1  365.26   15.70
  -1   1  -1  377.36   15.70
   1  -1   1  293.27   15.70
   1  -1   1  336.67   15.70
   1  -1   1  375.46   15.70
  -2   1  -1   67.99    3.50
  -2   1  -1   64.09    3.40
  -2   1  -1   67.99    3.40
   2  -1   1   64.19    3.50
   2  -1   1   56.79    3.30
   2  -1   1   62.09    3.00
   2  -1   1   65.09    3.00
   2  -1   1   76.89    3.50
   2  -1   1   55.59    3.40
  -3   1  -1  353.26   16.00
  -3   1  -1  349.67   16.20
   3  -1   1  352.76   15.50
   3  -1   1  336.87   15.50
   3  -1   1  339.17   16.00
   3  -1   1  341.27   16.20
  -4   1  -1   90.29    5.20
  -4   1  -1   92.79    5.00
   4  -1   1  108.19    5.40
   4  -1   1   92.39    4.40
   4  -1   1   94.39    5.10
   4  -1   1   82.09    4.40
  -5   1  -1   21.50    2.10
  -5   1  -1   27.40    2.40
   5  -1   1   22.40    1.40
   5  -1   1   20.30    2.30
   5  -1   1   18.50    2.00
  -6   1  -1   49.70    3.70
  -6   1  -1   49.40    4.00
   6  -1   1   57.09    3.80
   6  -1   1   55.19    4.00
   6  -1   1   53.49    2.90
  -7   1  -1    0.70    1.10
  -7   1  -1   -0.20    1.10
   7  -1   1   -0.40    0.90
   7  -1   1   -0.90    1.00
  -8   1  -1    1.00    1.20
  -8   1  -1    0.80    1.50
   8  -1   1    2.50    1.50
   8  -1   1    2.20    1.30
   8   0  -1   41.60    3.80
   8   0  -1   36.80    3.40
   8   0  -1   39.70    3.50
   8   0  -1   38.80    3.20
  -8   0   1   39.90    3.80
   7   0  -1   -0.60    0.80
   7   0  -1    0.30    0.60
   7   0  -1    1.60    1.20
  -7   0   1   -1.30    1.00
  -7   0   1    0.30    0.50
   6   0  -1   41.80    3.20
   6   0  -1   43.90    3.50
   6   0  -1   47.40    2.80
  -6   0   1   45.40    3.30
  -6   0   1   46.80    3.50
   5   0  -1    0.90    0.90
   5   0  -1    1.10    0.50
   5   0  -1    0.00    0.70
  -5   0   1    0.40    0.80
  -5   0   1    0.40    0.70
   4   0  -1 1225.48   56.29
   4   0  -1 1232.68   55.89
  -4   0   1 1226.58   56.29
  -4   0   1 1250.37   56.59
  -4   0   1 1294.47   56.29
  -4   0   1 1288.17   55.99
   3   0  -1 1290.17   57.69
   3   0  -1 1267.27   57.39
   3   0  -1 1276.27   57.49
  -3   0   1 1269.77   57.69
  -3   0   1 1341.67   57.89
  -3   0   1 1323.77   57.69
  -3   0   1 1261.27   57.89
   2   0  -1 1226.48   55.09
   2   0  -1 1254.27   55.29
   2   0  -1 1186.48   55.19
   2   0  -1 1246.08   55.19
   2   0  -1 1210.98   55.29
  -2   0   1 1232.98   55.29
  -2   0   1 1246.28   55.29
  -2   0   1 1270.07   55.29
  -2   0   1 1253.57   55.09
  -2   0   1 1266.57   55.19
   1   0  -1    7.80    0.60
   1   0  -1    7.70    0.60
   1   0  -1    7.80    0.60
   1   0  -1    7.90    0.60
   1   0  -1    7.90    0.60
   1   0  -1    7.30    0.60
   1   0  -1    7.80    0.60
  -1   0   1    8.30    0.60
  -1   0   1    8.00    0.60
  -1   0   1    8.20    0.60
   0   0  -1  279.77   11.20
   0   0  -1  246.18   11.20
   0   0  -1  251.37   11.20
   0   0  -1  263.37   11.20
   0   0   1  235.88   11.20
   0   0   1  274.57   11.20
   0   0   1  246.08   11.20
   0   0   1  218.88   11.20
  -1   0  -1    4.30    0.60
  -1   0  -1    6.60    0.70
  -1   0  -1    6.80    0.40
  -1   0  -1    7.00    0.60
  -1   0  -1    7.00    0.70
   1   0   1    6.50    0.40
   1   0   1    6.50    0.70
   1   0   1    6.60    0.70
   1   0   1    5.90    0.60
  -2   0  -1  323.47   15.00
  -2   0  -1  327.47   15.20
  -2   0  -1  319.07   14.90
  -2   0  -1  339.87   14.70
  -2   0  -1  366.86   15.10
   2   0   1  318.87   14.70
   2   0   1  333.47   15.10
   2   0   1  329.27   14.70
   2   0   1  311.97   15.10
   2   0   1  311.87   15.00
   2   0   1  315.67   14.90
  -3   0  -1  240.78   10.30
   3   0   1  207.18    9.70
   3   0   1  204.88    9.70
   3   0   1  200.78   10.20
  -4   0  -1  107.89    6.10
  -4   0  -1  105.99    5.90
   4   0   1  109.69    5.20
   4   0   1  106.49    5.80
  -5   0  -1    0.40    0.90
  -5   0  -1    0.20    0.30
  -5   0  -1    0.00    1.10
   5   0   1    0.20    0.40
   5   0   1    0.70    0.70
  -6   0  -1   37.20    3.20
  -6   0  -1   47.90    3.80
   6   0   1   57.79    4.10
   6   0   1   52.49    3.70
   6   0   1   53.69    2.90
  -7   0  -1   70.99    4.60
  -7   0  -1   62.29    4.90
   7   0   1   68.19    5.00
   7   0   1   74.79    4.90
  -8   0  -1   -0.20    1.30
   8   0   1   -1.20    1.00
   8   0   1    0.20    1.40
   8  -1  -1   24.00    2.90
   8  -1  -1   30.40    3.20
   8  -1  -1   23.20    2.60
  -8   1   1   24.40    3.00
  -8   1   1   27.70    3.30
   7  -1  -1    1.30    1.20
   7  -1  -1   -0.10    0.80
   7  -1  -1    0.50    0.90
   7  -1  -1    0.90    0.60
  -7   1   1    0.60    1.10
  -7   1   1   -0.90    0.90
   6  -1  -1   26.50    1.80
   6  -1  -1   24.30    2.30
   6  -1  -1   21.70    2.50
  -6   1   1   26.40    2.70
  -6   1   1   25.10    2.40
   5  -1  -1  172.78    9.30
   5  -1  -1  182.88    8.70
   5  -1  -1  176.78    9.10
  -5   1   1  185.88    9.30
  -5   1   1  184.38    9.40
  -5   1   1  194.58    8.80
   4  -1  -1  571.94   26.70
   4  -1  -1  546.65   26.80
  -4   1   1  580.04   26.80
  -4   1   1  594.64   26.90
  -4   1   1  626.54   26.40
   3  -1  -1  208.28    9.90
   3  -1  -1  208.58    9.90
   3  -1  -1  197.68    9.80
   3  -1  -1  201.68    9.50
  -3   1   1  215.48    9.90
  -3   1   1  206.38    9.90
  -3   1   1  213.98    9.60
   2  -1  -1 1921.81   81.79
   2  -1  -1 1814.92   81.99
   2  -1  -1 1645.24   82.29
   2  -1  -1 1727.63   81.99
   2  -1  -1 1931.51   82.19
   2  -1  -1 1684.63   81.99
   2  -1  -1 1830.32   82.09
  -2   1   1 1879.51   82.09
  -2   1   1 1955.40   82.09
  -2   1   1 1904.91   82.19
  -2   1   1 1987.80   82.09
   1  -1  -1  116.39    5.80
   1  -1  -1  128.69    5.70
   1  -1  -1  119.69    5.80
   1  -1  -1  127.99    5.70
   1  -1  -1  125.89    5.80
  -1   1   1  119.79    5.80
  -1   1   1  124.69    5.80
  -1   1   1  129.29    5.90
  -1   1   1  131.89    5.70
  -1   1   1  126.29    5.70
   0  -1  -1  135.09    6.10
   0  -1  -1  136.19    6.00
   0  -1  -1  135.89    6.00
   0  -1  -1  131.99    6.00
   0   1   1  138.89    6.10
   0   1   1  127.89    6.00
   0   1   1  125.99    6.00
   0   1   1  134.99    6.00
  -1  -1  -1    1.40    0.30
  -1  -1  -1    1.00    0.50
  -1  -1  -1    0.80    0.20
  -1  -1  -1    1.50    0.40
  -1  -1  -1    1.30    0.40
   1   1   1    1.60    0.30
   1   1   1    1.30    0.30
   1   1   1    0.90    0.20
   1   1   1    1.20    0.50
   1   1   1    0.90    0.40
  -2  -1  -1   45.60    2.30
  -2  -1  -1   43.10    2.30
  -2  -1  -1   44.30    2.50
  -2  -1  -1   47.10    2.70
  -2  -1  -1   44.80    2.70
   2   1   1   45.00    2.40
   2   1   1   44.30    2.80
   2   1   1   39.70    2.20
  -3  -1  -1  636.64   28.80
  -3  -1  -1  640.64   28.20
  -3  -1  -1  614.74   28.80
  -3  -1  -1  636.04   28.50
   3   1   1  621.14   28.10
   3   1   1  610.94   28.60
  -4  -1  -1  180.08    9.30
  -4  -1  -1  187.38    8.70
  -4  -1  -1  174.18    9.00
   4   1   1  176.58    8.50
   4   1   1  181.88    9.10
  -5  -1  -1    2.80    1.10
  -5  -1  -1    4.00    1.40
  -5  -1  -1    2.90    0.80
   5   1   1    1.30    0.50
   5   1   1    0.80    0.80
  -6  -1  -1    6.60    1.90
  -6  -1  -1    5.60    1.20
  -6  -1  -1    9.10    1.70
   6   1   1    5.90    0.90
   6   1   1    7.10    1.50
  -7  -1  -1   17.00    2.10
  -7  -1  -1   17.20    3.10
  -7  -1  -1   14.50    2.40
   7   1   1   15.90    2.30
   7   1   1   15.30    1.50
   7   1   1   15.70    2.60
  -8  -1  -1    2.40    1.60
   8   1   1    1.00    1.20
   8   1   1    2.40    1.60
   8  -2  -1    1.50    1.40
   8  -2  -1    3.60    1.40
   8  -2  -1    2.60    1.20
  -8   2   1    1.10    1.50
  -8   2   1    2.70    1.40
   7  -2  -1    8.90    1.90
   7  -2  -1   10.30    1.80
   7  -2  -1   10.30    1.70
  -7   2   1    6.60    1.60
  -7   2   1   12.00    2.10
   6  -2  -1   -0.70    0.80
   6  -2  -1    0.40    0.70
   6  -2  -1   -0.10    0.90
   6  -2  -1   -0.20    0.40
  -6   2   1    0.50    0.50
  -6   2   1    0.10    0.90
  -6   2   1    0.60    1.00
   5  -2  -1   50.39    3.50
   5  -2  -1   51.39    3.40
   5  -2  -1   52.99    3.20
  -5   2   1   44.60    3.40
  -5   2   1   49.90    3.50
  -5   2   1   52.19    2.90
   4  -2  -1    0.10    0.60
   4  -2  -1    0.60    0.50
   4  -2  -1   -0.20    0.70
  -4   2   1    0.10    0.30
  -4   2   1   -0.40    0.50
  -4   2   1    0.20    0.60
   3  -2  -1  144.99    6.70
   3  -2  -1  134.99    7.10
   3  -2  -1  140.59    7.00
   3  -2  -1  157.68    7.20
  -3   2   1  147.79    7.10
  -3   2   1  146.19    6.80
   2  -2  -1 1121.99   48.80
   2  -2  -1 1128.79   48.90
   2  -2  -1 1063.69   49.00
   2  -2  -1  993.80   49.00
  -2   2   1 1113.89   49.10
  -2   2   1 1160.48   48.80
  -2   2   1 1120.89   48.90
  -2   2   1 1072.99   49.10
   1  -2  -1  137.79    6.40
   1  -2  -1  143.59    6.50
   1  -2  -1  130.59    6.60
   1  -2  -1  160.28    6.40
   1  -2  -1  137.79    6.60
  -1   2   1  143.99    6.40
  -1   2   1  141.99    6.50
  -1   2   1  132.99    6.60
  -1   2   1  130.69    6.60
  -1   2   1  138.49    6.40
   0  -2  -1   33.10    1.70
   0  -2  -1   30.70    1.70
   0  -2  -1   33.80    1.80
   0  -2  -1   34.10    1.80
   0  -2  -1   32.60    1.70
   0   2   1   32.90    1.70
   0   2   1   34.20    1.70
   0   2   1   35.70    1.80
   0   2   1   34.80    1.80
   0   2   1   36.70    1.80
  -1  -2  -1  305.07   14.20
  -1  -2  -1  320.67   14.50
  -1  -2  -1  325.87   14.40
  -1  -2  -1  320.87   14.20
   1   2   1  299.07   14.20
   1   2   1  310.47   14.20
   1   2   1  309.37   14.30
   1   2   1  326.87   14.40
  -2  -2  -1  101.09    4.40
  -2  -2  -1   93.59    5.00
  -2  -2  -1   98.79    4.70
  -2  -2  -1   94.89    5.00
   2   2   1   95.59    4.60
   2   2   1   89.39    4.30
   2   2   1   86.69    4.60
  -3  -2  -1    3.20    0.50
  -3  -2  -1    3.10    0.80
  -3  -2  -1    2.90    1.00
  -3  -2  -1    3.10    1.00
   3   2   1    3.70    0.60
   3   2   1    1.60    0.40
  -4  -2  -1   13.00    1.80
  -4  -2  -1   13.80    1.20
  -4  -2  -1   14.50    1.70
  -4  -2  -1   16.00    2.00
   4   2   1   12.80    1.20
   4   2   1   10.20    1.60
  -5  -2  -1    0.40    0.80
  -5  -2  -1    0.20    1.20
  -5  -2  -1    0.10    0.60
  -5  -2  -1    0.10    1.00
   5   2   1    1.00    0.50
   5   2   1    0.80    0.80
  -6  -2  -1   86.29    5.60
  -6  -2  -1   82.69    6.20
  -6  -2  -1   91.79    5.10
   6   2   1  101.89    5.80
   6   2   1   90.69    4.80
  -7  -2  -1    7.10    2.20
  -7  -2  -1    7.30    1.80
   7   2   1    5.50    1.10
   7   2   1    6.80    1.70
  -8  -2  -1    1.20    1.40
  -8  -2  -1   -2.10    1.70
   8   2   1   -0.70    1.40
   8   2   1   -0.20    1.10
   8  -3  -1   22.10    2.90
   8  -3  -1   20.60    2.80
   8  -3  -1   20.40    2.50
  -8   3   1   17.70    2.80
   7  -3  -1   14.00    1.90
   7  -3  -1   14.50    2.20
   7  -3  -1   13.00    2.10
  -7   3   1   11.00    2.10
   6  -3  -1   24.30    2.50
   6  -3  -1   26.50    2.60
   6  -3  -1   26.80    2.30
  -6   3   1   26.30    2.80
  -6   3   1   29.50    1.90
  -6   3   1   24.60    2.70
   5  -3  -1   45.60    3.00
   5  -3  -1   49.10    3.40
   5  -3  -1   41.90    3.20
  -5   3   1   48.90    3.60
  -5   3   1   54.09    2.80
  -5   3   1   50.39    3.50
   4  -3  -1    2.60    0.80
   4  -3  -1    3.20    0.70
   4  -3  -1    2.50    0.90
  -4   3   1    4.20    1.10
  -4   3   1    3.20    0.60
   3  -3  -1   24.00    2.00
   3  -3  -1   28.60    1.60
   3  -3  -1   25.40    2.00
   3  -3  -1   25.90    1.70
  -3   3   1   29.20    1.60
  -3   3   1   28.40    2.20
   2  -3  -1  239.88   11.00
   2  -3  -1  241.68   11.30
   2  -3  -1  223.48   11.20
   2  -3  -1  250.37   11.10
  -2   3   1  258.17   11.10
  -2   3   1  232.78   11.40
  -2   3   1  246.28   11.00
   1  -3  -1  169.78    8.20
   1  -3  -1  184.18    8.40
   1  -3  -1  194.48    8.30
   1  -3  -1  181.68    8.40
   1  -3  -1  154.28    8.30
  -1   3   1  173.28    8.40
  -1   3   1  186.58    8.50
  -1   3   1  190.78    8.30
  -1   3   1  183.88    8.60
   0  -3  -1  693.43   31.40
   0  -3  -1  688.73   31.40
   0  -3  -1  706.93   31.50
   0  -3  -1  707.93   31.50
   0  -3  -1  689.13   31.40
   0   3   1  699.13   31.40
   0   3   1  705.33   31.40
   0   3   1  699.23   31.40
   0   3   1  723.63   31.50
   0   3   1  718.03   31.50
  -1  -3  -1   15.50    1.30
  -1  -3  -1   11.30    1.20
   1   3   1   10.00    0.80
   1   3   1   10.60    0.90
   1   3   1   12.10    1.20
  -2  -3  -1   -0.10    0.80
   2   3   1    0.90    0.60
   2   3   1    0.60    0.40
  -3  -3  -1  331.57   15.90
  -3  -3  -1  329.57   15.80
  -3  -3  -1  343.77   14.90
   3   3   1  317.47   15.20
  -4  -3  -1   43.30    3.40
  -4  -3  -1   43.20    3.40
  -4  -3  -1   44.40    2.50
   4   3   1   46.50    2.70
   4   3   1   44.10    2.30
  -5  -3  -1   13.10    1.80
  -5  -3  -1   14.30    2.40
  -5  -3  -1   13.70    2.20
  -5  -3  -1   15.30    1.40
   5   3   1   16.40    1.40
   5   3   1   13.50    2.00
   5   3   1   13.40    1.20
  -6  -3  -1    9.40    1.80
  -6  -3  -1   12.40    2.50
  -6  -3  -1    7.10    2.00
   6   3   1    9.50    1.30
   6   3   1    7.90    1.80
  -7  -3  -1    0.20    1.50
  -7  -3  -1    1.20    1.20
   7   3   1   -0.20    0.60
   7   3   1   -0.40    1.00
   8   3   1    3.90    1.60
   8  -4  -1   22.40    3.00
   8  -4  -1   24.80    2.50
   8  -4  -1   27.50    3.10
  -8   4   1   25.10    3.40
   7  -4  -1   11.60    1.70
   7  -4  -1   10.50    1.90
   7  -4  -1   10.50    1.90
  -7   4   1   13.30    2.20
   6  -4  -1   35.20    2.50
   6  -4  -1   32.10    2.80
   6  -4  -1   30.50    2.80
  -6   4   1   29.60    3.10
   5  -4  -1  238.28   11.80
   5  -4  -1  227.88   11.70
   5  -4  -1  229.18   11.30
  -5   4   1  226.98   12.00
  -5   4   1  257.57   11.10
   4  -4  -1  139.49    6.70
   4  -4  -1  133.69    7.10
   4  -4  -1  132.69    7.10
  -4   4   1  145.99    6.60
  -4   4   1  124.89    7.20
   3  -4  -1  773.22   36.90
   3  -4  -1  867.51   36.60
   3  -4  -1  793.72   36.80
  -3   4   1  843.52   36.50
  -3   4   1  793.22   37.10
   2  -4  -1 1340.77   57.29
   2  -4  -1 1314.37   57.59
   2  -4  -1 1246.08   57.49
  -2   4   1 1229.28   57.69
  -2   4   1 1298.27   57.29
   1  -4  -1 1183.28   50.69
   1  -4  -1 1137.39   50.69
   1  -4  -1 1079.79   50.79
  -1   4   1 1147.09   50.59
  -1   4   1 1132.59   50.89
   0  -4  -1   67.59    3.60
   0  -4  -1   68.89    3.50
   0  -4  -1   71.59    3.70
   0   4   1   70.19    3.50
   0   4   1   61.79    3.50
   0   4   1   71.19    3.50
   0   4   1   73.79    3.70
  -1  -4  -1  217.18    9.80
  -1  -4  -1  196.08   10.20
  -1  -4  -1  210.08   10.20
  -1  -4  -1  223.88    9.60
   1   4   1  209.18    9.60
   1   4   1  221.48    9.80
   1   4   1  216.38   10.00
  -2  -4  -1   42.80    3.00
  -2  -4  -1   51.39    3.20
  -2  -4  -1   49.40    2.70
   2   4   1   44.30    2.60
  -3  -4  -1    0.00    0.80
  -3  -4  -1    0.10    0.70
  -3  -4  -1    0.30    0.50
   3   4   1   -0.40    0.40
  -4  -4  -1   -0.30    1.00
  -4  -4  -1    0.10    0.60
  -4  -4  -1    0.40    1.00
   4   4   1   -0.10    0.50
  -5  -4  -1   -0.20    0.70
  -5  -4  -1    0.20    1.10
  -5  -4  -1    1.40    1.20
   5   4   1    0.60    0.60
  -6  -4  -1   12.60    2.00
  -6  -4  -1   11.40    2.40
  -6  -4  -1   11.20    2.40
   6   4   1   15.60    2.40
   6   4   1   11.80    1.50
  -7  -4  -1   11.70    2.10
  -7  -4  -1   15.20    3.00
   7   4   1   14.10    1.70
   7   4   1   15.50    2.50
   8  -5  -1    7.50    1.90
   8  -5  -1    5.40    1.70
   7  -5  -1   38.90    3.30
   7  -5  -1   39.90    3.30
   7  -5  -1   32.30    2.70
  -7   5   1   26.40    3.40
   6  -5  -1   -0.60    0.90
   6  -5  -1   -0.30    0.70
   6  -5  -1   -0.30    0.60
  -6   5   1   -0.40    1.00
   5  -5  -1    1.10    0.90
   5  -5  -1    0.60    0.70
   5  -5  -1    1.30    0.90
  -5   5   1    0.90    0.50
  -5   5   1    1.00    1.00
   4  -5  -1   15.60    1.90
   4  -5  -1   14.80    1.70
   4  -5  -1   14.30    1.40
  -4   5   1    8.60    1.60
  -4   5   1   12.60    1.10
   3  -5  -1  108.59    6.00
   3  -5  -1  101.89    5.60
   3  -5  -1  122.79    6.00
  -3   5   1  122.29    5.60
  -3   5   1  120.29    6.30
   2  -5  -1   23.70    1.60
   2  -5  -1   22.60    1.80
   2  -5  -1   27.00    1.80
  -2   5   1   19.50    1.90
   1  -5  -1  140.29    6.70
   1  -5  -1  134.39    6.60
   1  -5  -1  139.19    6.70
  -1   5   1  140.59    6.50
  -1   5   1  128.19    6.80
   0  -5  -1   39.80    2.60
   0  -5  -1   43.50    2.30
   0   5   1   32.70    2.20
   0   5   1   43.00    2.40
  -1  -5  -1  241.48   10.90
  -1  -5  -1  253.47   10.70
  -1  -5  -1  227.28   11.40
  -1  -5  -1  231.28   11.30
   1   5   1  235.08   11.10
   1   5   1  229.58   10.70
  -2  -5  -1   10.10    1.40
  -2  -5  -1   11.80    1.60
  -2  -5  -1   10.40    1.10
   2   5   1    9.10    1.10
  -3  -5  -1   27.30    2.10
  -3  -5  -1   29.60    2.70
  -3  -5  -1   29.20    2.80
   3   5   1   32.20    2.10
  -4  -5  -1   28.60    3.00
  -4  -5  -1   27.70    2.30
  -4  -5  -1   39.20    3.20
   4   5   1   26.00    2.10
  -5  -5  -1    3.10    1.60
  -5  -5  -1    2.40    1.40
  -5  -5  -1    3.00    1.00
   5   5   1    3.60    0.90
  -6  -5  -1   38.60    4.10
  -6  -5  -1   42.30    3.40
  -6  -5  -1   39.10    4.10
   6   5   1   47.50    3.90
   6   5   1   39.60    2.90
  -7  -5  -1   -0.20    1.70
  -7  -5  -1   -1.20    1.50
   7   5   1    0.90    1.30
   7   5   1    0.20    0.80
   7  -6  -1   13.00    2.10
   7  -6  -1   14.20    2.80
   7  -6  -1   10.90    2.10
  -7   6   1   11.30    2.40
   6  -6  -1   12.30    1.60
   6  -6  -1   14.70    2.00
   6  -6  -1   15.90    2.20
  -6   6   1   10.10    2.10
   5  -6  -1   27.20    2.60
   5  -6  -1   27.60    2.60
   5  -6  -1   28.80    2.20
  -5   6   1   30.60    2.00
   4  -6  -1   58.49    3.80
   4  -6  -1   71.19    4.30
   4  -6  -1   75.09    4.30
  -4   6   1   77.49    4.70
  -4   6   1   72.79    3.70
   3  -6  -1   27.70    2.30
   3  -6  -1   24.60    2.30
   3  -6  -1   36.10    2.20
  -3   6   1   33.30    2.00
  -3   6   1   36.30    2.80
   2  -6  -1  109.19    5.30
   2  -6  -1   85.19    5.10
   2  -6  -1   98.39    5.00
  -2   6   1  102.69    5.50
   1  -6  -1    9.40    1.10
   1  -6  -1   14.50    1.30
   1  -6  -1    9.00    1.20
  -1   6   1   10.30    1.10
  -1   6   1   10.00    1.30
   0  -6  -1   93.29    4.70
   0  -6  -1   91.99    4.80
   0  -6  -1   72.79    4.20
   0   6   1   88.19    4.40
   0   6   1   86.59    4.40
  -1  -6  -1  104.29    5.90
  -1  -6  -1  104.69    5.20
  -1  -6  -1  104.89    5.70
   1   6   1  109.89    5.10
   1   6   1  108.09    5.40
  -2  -6  -1    3.80    1.10
  -2  -6  -1    3.70    0.80
  -2  -6  -1    4.20    1.30
   2   6   1    3.10    0.80
  -3  -6  -1    7.30    1.10
  -3  -6  -1    6.80    1.60
  -3  -6  -1    6.20    1.50
   3   6   1    5.20    1.00
  -4  -6  -1   33.20    3.20
  -4  -6  -1   25.00    3.00
  -4  -6  -1   30.30    2.40
   4   6   1   31.70    2.40
  -5  -6  -1    3.00    1.00
  -5  -6  -1    2.90    1.60
  -5  -6  -1    1.80    1.50
   5   6   1    1.50    0.80
  -6  -6  -1    1.30    1.60
  -6  -6  -1    0.40    1.60
   6   6   1    0.00    0.70
   7  -7  -1    0.00    1.10
   7  -7  -1    1.80    1.20
  -7   7   1   -1.30    1.30
   6  -7  -1    6.60    1.50
   6  -7  -1    5.80    1.30
   6  -7  -1    7.40    1.60
  -6   7   1    5.00    1.70
   5  -7  -1   36.30    2.60
   5  -7  -1   36.50    3.00
   5  -7  -1   37.30    3.00
  -5   7   1   35.50    3.50
   4  -7  -1   31.90    2.50
   4  -7  -1   24.50    2.10
   4  -7  -1   29.30    2.50
  -4   7   1   23.20    1.80
  -4   7   1   23.00    2.60
   3  -7  -1    2.80    0.90
   3  -7  -1    3.00    0.90
   3  -7  -1    1.10    0.80
  -3   7   1    3.60    0.80
  -3   7   1    3.70    1.20
   2  -7  -1  206.38    9.30
   2  -7  -1  181.78    9.20
  -2   7   1  181.68    9.00
  -2   7   1  185.58    9.60
   1  -7  -1   27.30    2.10
   1  -7  -1   25.30    1.90
   1  -7  -1   25.70    2.10
  -1   7   1   26.00    1.90
  -1   7   1   25.20    2.20
   0  -7  -1    4.20    1.10
   0   7   1    4.70    0.90
  -1  -7  -1   10.80    1.10
  -1  -7  -1   13.00    1.80
  -1  -7  -1   12.70    1.80
   1   7   1   10.10    1.30
   1   7   1   13.40    1.10
  -2  -7  -1   18.00    2.40
  -2  -7  -1   18.00    2.30
   2   7   1   16.40    1.70
  -3  -7  -1    1.90    1.20
  -3  -7  -1    2.80    1.30
  -3  -7  -1    2.60    0.90
   3   7   1    1.40    0.80
  -4  -7  -1   25.30    3.30
  -4  -7  -1   16.70    1.90
  -4  -7  -1   27.80    3.30
   4   7   1   21.50    2.00
  -5  -7  -1    2.20    1.60
  -5  -7  -1    1.90    1.50
   5   7   1    1.20    0.90
  -6  -7  -1   -1.20    1.40
  -6  -7  -1    0.00    1.50
   6   7   1    0.10    0.90
   6  -8  -1    1.60    1.20
   6  -8  -1    2.20    1.20
  -6   8   1    3.10    1.60
   5  -8  -1    2.10    1.20
   5  -8  -1    2.00    1.10
   5  -8  -1    1.80    1.00
  -5   8   1    0.90    1.30
   4  -8  -1   21.90    2.10
   4  -8  -1   27.70    2.50
   4  -8  -1   24.80    2.40
  -4   8   1   22.10    1.80
  -4   8   1   27.60    3.10
   3  -8  -1   54.09    3.30
   3  -8  -1   48.70    3.50
   3  -8  -1   51.79    3.50
  -3   8   1   57.09    4.00
  -3   8   1   54.59    3.20
   2  -8  -1   36.40    2.80
   2  -8  -1   47.40    2.90
   2  -8  -1   42.80    2.90
  -2   8   1   39.80    2.60
  -2   8   1   36.70    3.10
   1  -8  -1   10.60    1.50
   1  -8  -1    8.20    1.40
   1  -8  -1    6.20    1.00
  -1   8   1    8.00    1.40
  -1   8   1   10.60    1.20
   0  -8  -1    1.10    0.60
   0  -8  -1    0.60    0.80
   0  -8  -1   -0.10    0.90
   0   8   1   -0.20    0.60
   0   8   1    1.10    0.80
  -1  -8  -1    0.70    1.00
  -1  -8  -1    0.80    1.00
  -1  -8  -1    0.40    0.50
   1   8   1    0.60    0.70
   1   8   1    0.10    0.50
  -2  -8  -1    5.10    1.50
  -2  -8  -1    7.00    1.60
  -2  -8  -1    1.90    0.70
   2   8   1    3.80    0.90
  -3  -8  -1   47.60    3.90
  -3  -8  -1   46.40    4.10
  -3  -8  -1   44.30    3.10
   3   8   1   51.39    3.30
  -4  -8  -1   28.60    3.50
  -4  -8  -1   31.00    3.60
   4   8   1   34.20    2.70
  -5  -8  -1   15.80    2.80
  -5  -8  -1   21.30    3.40
   5   8   1   17.90    2.10
   6  -9  -1    3.20    1.40
   5  -9  -1   24.10    2.60
   5  -9  -1   27.20    2.70
  -5   9   1   30.80    3.40
   4  -9  -1    2.00    1.00
   4  -9  -1    2.30    0.90
   4  -9  -1    2.10    1.20
  -4   9   1    1.70    1.30
   3  -9  -1  125.09    6.80
   3  -9  -1  140.59    7.00
   3  -9  -1  126.19    7.00
  -3   9   1  124.19    6.60
  -3   9   1  129.19    7.40
   2  -9  -1    7.50    1.50
   2  -9  -1    7.40    1.20
   2  -9  -1    7.60    1.40
  -2   9   1    9.50    1.30
  -2   9   1    7.50    1.60
   1  -9  -1   18.70    2.20
   1  -9  -1   19.70    2.10
  -1   9   1   18.60    2.10
  -1   9   1   19.20    1.90
   0  -9  -1   10.70    1.20
   0  -9  -1    8.20    1.60
   0  -9  -1   10.60    1.90
   0   9   1   10.40    1.40
   0   9   1    9.70    1.40
  -1  -9  -1   24.30    2.80
  -1  -9  -1   21.40    1.70
  -1  -9  -1   23.60    2.50
   1   9   1   20.10    2.00
  -2  -9  -1   31.10    3.30
  -2  -9  -1   30.90    3.20
   2   9   1   29.50    2.50
  -3  -9  -1   37.20    3.90
  -3  -9  -1   34.50    3.50
   3   9   1   37.40    2.90
  -4  -9  -1    7.50    2.10
  -4  -9  -1    9.00    2.30
   4   9   1    7.10    1.40
   5 -10  -1    0.40    1.20
   5 -10  -1    1.20    1.10
   4 -10  -1   16.30    2.10
   4 -10  -1    7.70    1.60
  -4  10   1   12.50    2.30
   3 -10  -1   12.90    1.80
   3 -10  -1   11.80    1.90
   3 -10  -1   12.40    1.80
  -3  10   1   12.00    1.50
  -3  10   1   14.40    2.30
   2 -10  -1    4.50    1.30
   2 -10  -1    7.00    1.50
   2 -10  -1    4.80    1.10
  -2  10   1    8.70    1.70
  -2  10   1    6.20    1.20
   1 -10  -1    3.00    1.30
   1 -10  -1    1.90    0.80
   1 -10  -1    2.20    1.20
  -1  10   1    1.80    0.90
  -1  10   1    1.00    1.00
   0 -10  -1    1.90    1.20
   0 -10  -1    0.20    1.20
   0 -10  -1    0.00    0.60
   0  10   1   -0.50    0.80
  -1 -10  -1    2.10    1.30
  -1 -10  -1    1.50    1.40
   1  10   1    0.30    0.90
  -2 -10  -1    9.00    2.20
  -2 -10  -1    8.50    2.10
   2  10   1    7.50    1.40
  -3 -10  -1    6.60    2.10
  -3 -10  -1    7.90    2.20
   3  10   1    5.90    1.40
   3 -11  -1   -0.90    0.80
   3 -11  -1   -1.80    0.90
  -3  11   1   -0.20    1.20
   2 -11  -1   18.40    2.40
  -2  11   1   22.00    2.10
   1 -11  -1    0.40    1.30
   1 -11  -1    0.30    1.10
  -1  11   1    0.40    0.90
   0 -11  -1    0.30    1.30
   0 -11  -1    0.20    1.20
   0  11   1    0.20    0.90
  -1 -11  -1    9.10    2.20
  -1 -11  -1    9.40    2.10
   1  11   1    6.30    1.40
  -2 -11  -1   21.80    3.10
  -2 -11  -1   18.20    3.10
   2  11   1   21.40    2.40
   2  11  -2   18.80    2.20
  -2 -11   2   23.80    3.40
  -2 -11   2   24.90    3.10
   1  11  -2   27.30    2.50
  -1 -11   2   29.20    3.60
  -1 -11   2   26.00    2.90
   0  11  -2    1.00    0.90
   0 -11   2    2.10    1.50
   0 -11   2    3.70    1.40
  -1  11  -2    0.80    0.70
   1 -11   2    1.80    1.20
   1 -11   2    2.70    1.30
  -2  11  -2    0.10    1.20
   2 -11   2    0.40    1.10
   2 -11   2    0.40    1.10
  -3  11  -2    7.60    1.90
   3 -11   2    5.30    1.50
   3 -11   2    4.10    1.50
   4  10  -2   -0.10    0.90
  -4 -10   2   -0.60    1.10
  -4 -10   2    0.00    1.50
   3  10  -2   63.39    4.10
  -3 -10   2   58.99    4.60
  -3 -10   2   62.59    5.10
   2  10  -2    9.00    1.50
  -2 -10   2   12.00    2.10
  -2 -10   2   11.60    2.40
   1  10  -2   91.29    5.10
  -1 -10   2   87.99    6.00
  -1 -10   2   94.39    5.60
   0  10  -2    0.80    1.00
   0  10  -2    0.60    0.80
   0 -10   2    1.20    1.00
   0 -10   2   -0.80    0.90
  -1  10  -2   -0.50    0.30
  -1  10  -2    0.60    1.00
   1 -10   2    1.50    1.00
   1 -10   2    0.10    0.90
  -2  10  -2   -1.10    0.60
  -2  10  -2   -0.50    1.00
   2 -10   2   -0.30    1.00
   2 -10   2    0.20    0.80
   2 -10   2   -0.30    0.70
  -3  10  -2   33.30    3.30
   3 -10   2   25.00    2.70
   3 -10   2   34.10    2.90
   3 -10   2   36.70    2.80
  -4  10  -2   12.10    2.30
   4 -10   2    8.90    1.70
   4 -10   2   13.40    2.00
   4 -10   2    7.20    1.70
   5   9  -2    3.10    1.30
  -5  -9   2    6.90    2.40
  -5  -9   2    5.70    1.90
   4   9  -2    2.00    1.00
  -4  -9   2    1.70    1.60
  -4  -9   2    3.30    1.50
   3   9  -2   22.30    2.10
  -3  -9   2   23.00    3.10
  -3  -9   2   23.30    2.80
   2   9  -2   59.59    3.80
  -2  -9   2   64.69    4.40
  -2  -9   2   67.19    4.90
   1   9  -2   11.20    1.50
   1   9  -2   10.50    1.40
  -1  -9   2    7.20    1.80
  -1  -9   2   12.50    1.80
   0   9  -2    8.70    1.40
   0   9  -2    9.40    1.20
   0  -9   2    7.40    1.40
   0  -9   2    5.20    1.50
   0  -9   2    9.50    1.10
  -1   9  -2   -0.20    0.40
  -1   9  -2   -0.50    0.90
   1  -9   2    0.30    0.60
   1  -9   2    0.70    0.90
   1  -9   2   -1.40    0.80
  -2   9  -2   85.39    5.30
  -2   9  -2   78.99    4.50
   2  -9   2   84.09    5.10
   2  -9   2   85.99    5.10
   2  -9   2   91.49    4.90
  -3   9  -2   18.80    2.50
   3  -9   2   12.10    1.90
   3  -9   2   12.90    1.90
   3  -9   2   18.30    2.00
  -4   9  -2   26.60    3.20
   4  -9   2   21.30    2.30
   4  -9   2   23.70    2.40
  -5   9  -2   15.00    2.60
   5  -9   2   14.50    2.30
   5  -9   2   12.60    2.00
   5  -9   2   11.50    1.90
   6   8  -2    2.30    1.10
  -6  -8   2    1.10    1.60
  -6  -8   2    1.50    1.80
   5   8  -2   24.50    2.30
  -5  -8   2   23.40    3.10
  -5  -8   2   22.50    3.30
   4   8  -2   14.70    1.80
  -4  -8   2   14.40    2.30
  -4  -8   2   13.90    2.50
   3   8  -2    3.20    0.90
  -3  -8   2    3.70    1.60
  -3  -8   2    3.50    1.40
   2   8  -2    9.20    1.30
   2   8  -2   14.00    1.70
  -2  -8   2   15.10    2.00
  -2  -8   2   13.00    2.10
   1   8  -2   43.50    2.80
   1   8  -2   43.90    2.80
  -1  -8   2   46.80    3.50
  -1  -8   2   42.40    3.00
  -1  -8   2   42.60    2.30
   0   8  -2   -0.40    0.80
   0   8  -2    0.20    0.50
   0  -8   2   -0.20    0.40
   0  -8   2    0.20    0.70
   0  -8   2    0.10    0.80
  -1   8  -2    6.60    1.40
  -1   8  -2    5.80    0.90
   1  -8   2    6.40    1.30
   1  -8   2    8.50    1.10
   1  -8   2    4.90    1.10
  -2   8  -2   22.80    1.70
  -2   8  -2   22.10    2.40
   2  -8   2   22.30    2.20
  -3   8  -2    1.30    1.10
  -3   8  -2    1.70    0.60
   3  -8   2    2.30    1.10
   3  -8   2    0.60    0.80
   3  -8   2    0.90    1.00
  -4   8  -2   45.70    3.90
   4  -8   2   48.70    3.50
   4  -8   2   49.30    3.60
   4  -8   2   42.30    3.30
  -5   8  -2   36.60    3.70
   5  -8   2   48.00    3.60
   5  -8   2   38.60    3.30
  -6   8  -2   -0.70    1.30
   6  -8   2   -0.20    1.10
   6  -8   2   -0.10    1.00
   6  -8   2   -0.50    1.10
   6   7  -2   17.40    2.00
  -6  -7   2   18.80    3.30
  -6  -7   2   11.30    2.40
   5   7  -2    0.60    0.80
  -5  -7   2    0.10    1.30
  -5  -7   2    0.20    1.10
   4   7  -2   61.89    3.80
  -4  -7   2   59.89    4.60
  -4  -7   2   57.29    4.20
   3   7  -2    1.50    0.80
  -3  -7   2    3.10    1.20
  -3  -7   2    3.70    1.40
   2   7  -2    4.40    0.70
   2   7  -2    7.50    0.90
   2   7  -2    6.50    1.10
  -2  -7   2    5.80    1.40
  -2  -7   2    6.50    0.70
  -2  -7   2    8.10    1.50
   1   7  -2   70.19    3.90
   1   7  -2   66.79    4.00
   1   7  -2   65.79    3.80
  -1  -7   2   71.99    3.40
  -1  -7   2   73.79    4.50
  -1  -7   2   67.69    4.00
  -1  -7   2   71.49    3.70
   0   7  -2   87.69    4.30
   0   7  -2   71.99    4.00
   0  -7   2   79.59    3.90
   0  -7   2   68.99    4.10
   0  -7   2   66.49    4.40
  -1   7  -2    2.80    1.00
  -1   7  -2    3.50    0.70
   1  -7   2    2.00    0.90
  -2   7  -2    8.40    1.50
  -2   7  -2   10.80    1.00
   2  -7   2   10.30    1.50
   2  -7   2   10.80    1.40
   2  -7   2    7.70    1.30
  -3   7  -2  126.39    6.40
  -3   7  -2  140.79    7.50
   3  -7   2  159.08    7.30
   3  -7   2  120.89    7.10
  -4   7  -2   15.50    2.20
   4  -7   2   10.60    1.70
   4  -7   2   14.70    1.80
   4  -7   2   15.50    2.00
  -5   7  -2    2.70    1.40
   5  -7   2    1.60    0.90
   5  -7   2    3.80    1.30
   5  -7   2    2.90    1.20
  -6   7  -2    9.40    2.20
   6  -7   2   11.80    2.10
   6  -7   2   11.70    2.00
   7   6  -2   12.10    1.80
  -7  -6   2   12.20    2.60
  -7  -6   2   16.20    3.10
   6   6  -2   48.70    3.40
  -6  -6   2   43.80    4.40
  -6  -6   2   49.90    4.30
   5   6  -2   10.10    1.50
  -5  -6   2   12.50    2.30
  -5  -6   2   11.40    2.10
   4   6  -2   24.50    2.00
  -4  -6   2   22.30    1.90
  -4  -6   2   21.80    2.50
  -4  -6   2   18.60    2.50
   3   6  -2  546.95   25.10
   3   6  -2  575.54   25.00
   3   6  -2  559.24   25.70
  -3  -6   2  550.94   26.40
  -3  -6   2  570.24   25.20
  -3  -6   2  557.04   26.00
   2   6  -2  182.58    8.60
   2   6  -2  173.58    8.40
   2   6  -2  191.48    9.00
  -2  -6   2  176.98    9.40
  -2  -6   2  204.68    8.50
  -2  -6   2  186.18    9.10
  -2  -6   2  170.58    8.40
   1   6  -2  132.49    6.60
   1   6  -2  132.89    6.50
   1   6  -2  136.79    6.70
  -1  -6   2  143.99    7.20
  -1  -6   2  131.69    6.80
  -1  -6   2  143.09    6.30
   0   6  -2   22.00    1.50
   0   6  -2   19.40    1.70
   0  -6   2   22.70    1.90
   0  -6   2   18.00    1.60
   0  -6   2   24.60    1.50
  -1   6  -2    2.30    0.80
  -1   6  -2    1.70    0.50
   1  -6   2    0.80    0.60
   1  -6   2    1.30    0.50
   1  -6   2    1.30    0.70
  -2   6  -2   65.09    3.30
  -2   6  -2   70.09    4.10
   2  -6   2   64.69    3.80
   2  -6   2   64.19    3.70
   2  -6   2   64.39    3.90
  -3   6  -2   69.29    4.50
  -3   6  -2   70.09    3.50
   3  -6   2   71.79    3.50
   3  -6   2   75.29    4.30
   3  -6   2   68.89    4.20
  -4   6  -2   19.00    2.40
   4  -6   2   18.30    2.00
   4  -6   2   17.90    2.10
  -5   6  -2  295.87   15.30
   5  -6   2  300.67   15.00
   5  -6   2  313.57   15.10
  -6   6  -2   17.60    2.60
   6  -6   2   20.30    2.70
   6  -6   2   16.00    2.30
   6  -6   2   18.00    2.20
  -7   6  -2   11.40    2.40
   7  -6   2   14.00    2.30
   7  -6   2    7.30    1.60
   7  -6   2   12.50    2.20
   7   5  -2    1.30    0.90
  -7  -5   2    1.10    1.50
  -7  -5   2    2.70    1.70
   6   5  -2   14.90    1.90
  -6  -5   2   12.10    2.30
  -6  -5   2   12.10    2.30
   5   5  -2   66.59    3.80
  -5  -5   2   62.49    3.60
  -5  -5   2   56.79    4.50
  -5  -5   2   58.59    4.40
   4   5  -2   39.40    2.70
   4   5  -2   45.40    2.10
   4   5  -2   38.70    2.20
  -4  -5   2   39.30    2.50
  -4  -5   2   39.90    3.20
  -4  -5   2   38.20    3.30
   3   5  -2    3.40    0.40
   3   5  -2    3.80    0.80
   3   5  -2    3.60    0.50
  -3  -5   2    4.60    0.60
  -3  -5   2    4.40    0.60
  -3  -5   2    3.50    1.00
  -3  -5   2    4.60    1.30
   2   5  -2    6.40    1.00
   2   5  -2    5.40    0.50
   2   5  -2    4.40    0.60
  -2  -5   2    4.60    1.00
  -2  -5   2    4.30    1.00
  -2  -5   2    4.70    0.60
  -2  -5   2    3.80    0.50
   1   5  -2  150.18    7.20
   1   5  -2  143.29    7.30
   1   5  -2  141.29    7.00
  -1  -5   2  159.28    6.90
  -1  -5   2  153.18    7.70
  -1  -5   2  152.98    7.40
  -1  -5   2  158.58    7.10
   0   5  -2  107.89    5.50
   0   5  -2  114.59    5.30
   0  -5   2  106.29    5.40
   0  -5   2  102.69    5.30
   0  -5   2  118.29    5.30
   0  -5   2  102.49    5.60
  -1   5  -2   59.39    3.40
  -1   5  -2   60.29    3.00
   1  -5   2   57.09    3.20
   1  -5   2   57.59    3.30
  -2   5  -2   56.19    2.80
  -2   5  -2   54.09    3.40
   2  -5   2   53.59    3.30
   2  -5   2   53.49    3.30
   2  -5   2   57.99    2.80
  -3   5  -2   46.60    2.40
  -3   5  -2   48.50    3.40
  -3   5  -2   45.70    3.30
   3  -5   2   52.19    3.10
   3  -5   2   53.79    3.30
   3  -5   2   50.39    2.50
   3  -5   2   50.79    3.30
  -4   5  -2    6.70    0.60
   4  -5   2    7.60    1.30
  -5   5  -2    2.90    1.30
  -5   5  -2    4.60    1.50
   5  -5   2    2.10    1.10
   5  -5   2    3.00    1.10
   5  -5   2    2.20    1.00
  -6   5  -2  188.98   10.90
  -6   5  -2  197.98   11.10
   6  -5   2  198.88   10.70
   6  -5   2  214.68   10.40
   6  -5   2  214.98   10.90
  -7   5  -2   -0.70    1.10
  -7   5  -2   -0.40    1.40
   7  -5   2    0.50    1.10
   7  -5   2   -0.50    1.10
   7  -5   2   -1.60    0.70
   8   4  -2    1.20    1.00
   8   4  -2    1.50    1.30
  -8  -4   2    3.50    2.00
  -8  -4   2    1.40    1.80
   7   4  -2   50.79    3.40
  -7  -4   2   53.89    4.60
  -7  -4   2   47.90    4.50
   6   4  -2   -0.10    0.60
  -6  -4   2    0.80    1.20
  -6  -4   2   -0.50    1.00
  -6  -4   2    0.30    0.80
   5   4  -2   29.90    1.80
   5   4  -2   29.80    2.30
  -5  -4   2   29.30    2.90
  -5  -4   2   29.10    3.00
  -5  -4   2   31.90    2.30
   4   4  -2    0.30    0.60
   4   4  -2    0.00    0.30
   4   4  -2   -0.30    0.40
  -4  -4   2   -1.00    0.40
  -4  -4   2    0.10    0.80
  -4  -4   2    0.50    0.80
   3   4  -2  347.77   15.90
   3   4  -2  344.57   16.40
   3   4  -2  359.16   16.00
   3   4  -2  365.26   15.90
  -3  -4   2  365.26   16.00
  -3  -4   2  347.07   16.60
  -3  -4   2  344.57   16.90
  -3  -4   2  358.26   16.10
   2   4  -2  395.06   19.00
   2   4  -2  446.46   18.60
   2   4  -2  418.16   18.70
  -2  -4   2  407.96   18.60
  -2  -4   2  394.96   19.40
  -2  -4   2  421.26   19.10
  -2  -4   2  430.36   18.70
   1   4  -2   26.40    1.70
   1   4  -2   27.60    1.60
   1   4  -2   24.00    1.40
  -1  -4   2   27.90    1.50
  -1  -4   2   27.10    2.00
  -1  -4   2   26.90    1.80
  -1  -4   2   26.50    1.30
   0   4  -2  266.67   12.40
   0   4  -2  270.67   12.30
   0  -4   2  284.87   12.40
   0  -4   2  260.57   12.30
   0  -4   2  267.77   12.20
   0  -4   2  267.17   12.40
   0  -4   2  265.77   12.50
  -1   4  -2  145.99    6.20
  -1   4  -2  122.29    5.70
  -1   4  -2  118.29    6.20
   1  -4   2  119.29    6.00
   1  -4   2  114.79    5.80
   1  -4   2  122.99    6.10
  -2   4  -2   12.80    1.50
  -2   4  -2   12.50    1.50
  -2   4  -2   13.80    0.90
   2  -4   2   12.50    0.80
   2  -4   2   12.30    1.40
   2  -4   2   15.50    1.40
  -3   4  -2  188.08    8.10
  -3   4  -2  179.18    9.00
  -3   4  -2  171.98    8.90
   3  -4   2  168.08    8.80
   3  -4   2  184.78    8.70
   3  -4   2  172.98    8.00
  -4   4  -2   16.50    2.10
  -4   4  -2   12.60    1.80
   4  -4   2   14.00    1.50
   4  -4   2   13.80    1.90
  -5   4  -2   10.70    1.90
  -5   4  -2    7.60    1.60
   5  -4   2    8.40    1.40
   5  -4   2    6.30    1.40
  -6   4  -2   19.20    2.50
  -6   4  -2   29.30    3.30
   6  -4   2   21.60    2.30
   6  -4   2   22.40    2.50
  -7   4  -2    9.10    2.10
  -7   4  -2    8.20    2.00
   7  -4   2    7.90    1.80
   7  -4   2    7.10    1.70
   7  -4   2    9.90    2.00
   8   3  -2   25.50    3.00
   8   3  -2   22.70    2.30
  -8  -3   2   30.00    4.00
   7   3  -2   18.40    2.00
   7   3  -2   16.60    2.50
  -7  -3   2   17.20    2.90
  -7  -3   2   17.80    2.90
  -7  -3   2   18.10    2.30
   6   3  -2    0.30    0.70
   6   3  -2    1.00    0.70
  -6  -3   2   -0.10    0.80
  -6  -3   2    1.50    1.20
  -6  -3   2    1.50    1.20
   5   3  -2   35.80    2.40
   5   3  -2   35.70    2.10
  -5  -3   2   31.60    2.40
  -5  -3   2   27.70    2.80
  -5  -3   2   33.00    3.00
   4   3  -2   90.49    4.60
   4   3  -2   89.19    4.90
   4   3  -2  104.59    5.00
  -4  -3   2   88.39    5.30
  -4  -3   2   93.39    4.80
  -4  -3   2   92.09    5.40
   3   3  -2   55.09    2.90
   3   3  -2   53.59    2.80
   3   3  -2   55.49    3.10
   3   3  -2   48.10    2.70
  -3  -3   2   54.89    3.50
  -3  -3   2   59.99    3.40
  -3  -3   2   56.59    2.90
   2   3  -2   99.99    5.20
   2   3  -2  111.89    5.10
   2   3  -2  118.89    5.50
  -2  -3   2  111.79    5.50
  -2  -3   2  110.39    5.80
  -2  -3   2  121.49    5.30
   1   3  -2  157.68    8.20
   1   3  -2  181.98    8.30
   1   3  -2  183.78    8.20
  -1  -3   2  180.68    8.30
  -1  -3   2  192.08    8.50
  -1  -3   2  176.18    8.10
   0   3  -2  288.17   13.30
   0   3  -2  259.37   13.30
   0  -3   2  303.07   13.30
   0  -3   2  307.47   13.40
   0  -3   2  277.87   13.20
   0  -3   2  294.97   13.20
   0  -3   2  286.17   13.20
   0  -3   2  321.77   13.30
  -1   3  -2  136.89    6.50
  -1   3  -2  136.79    6.20
  -1   3  -2  136.19    6.60
   1  -3   2  135.89    6.20
   1  -3   2  133.39    6.50
   1  -3   2  131.39    6.50
  -2   3  -2  109.59    5.20
   2  -3   2  109.29    5.20
   2  -3   2  113.99    5.80
   2  -3   2  137.69    6.00
  -3   3  -2  188.68    9.50
  -3   3  -2  189.88    9.60
   3  -3   2  205.88    9.40
   3  -3   2  185.58    9.50
  -4   3  -2    0.40    0.80
  -4   3  -2    0.50    0.80
   4  -3   2    0.60    0.60
   4  -3   2   -0.10    0.80
  -5   3  -2   42.90    3.50
  -5   3  -2   46.30    3.50
   5  -3   2   45.40    3.50
   5  -3   2   43.10    2.10
   5  -3   2   37.90    3.00
  -6   3  -2   31.70    3.20
  -6   3  -2   28.30    2.90
   6  -3   2   25.50    2.50
   6  -3   2   29.90    3.00
  -7   3  -2    1.50    1.50
  -7   3  -2    2.40    1.30
   7  -3   2    2.70    1.50
   7  -3   2    2.70    1.30
  -8   3  -2    0.50    1.60
  -8   3  -2    0.60    1.40
   8  -3   2    0.70    1.20
   8  -3   2    0.60    1.10
   8  -3   2    2.60    1.60
   8   2  -2   17.10    2.00
   8   2  -2   16.90    2.30
   8   2  -2   24.10    2.70
   8   2  -2   22.60    3.00
   7   2  -2    0.10    0.70
   7   2  -2   -0.30    0.90
   7   2  -2    0.70    0.80
  -7  -2   2    0.30    1.30
  -7  -2   2    1.20    1.00
  -7  -2   2    0.90    1.30
   6   2  -2   62.39    3.90
   6   2  -2   70.29    4.00
   6   2  -2   62.59    4.50
  -6  -2   2   72.49    4.90
  -6  -2   2   77.39    4.50
  -6  -2   2   67.49    4.80
   5   2  -2  102.29    5.10
   5   2  -2   95.39    5.10
  -5  -2   2   97.79    5.80
  -5  -2   2   96.09    5.40
  -5  -2   2   96.29    5.80
   4   2  -2  688.03   33.40
   4   2  -2  728.33   33.60
  -4  -2   2  753.62   34.10
  -4  -2   2  777.42   34.30
  -4  -2   2  780.62   33.70
   3   2  -2  415.46   18.90
   3   2  -2  460.25   19.00
   3   2  -2  414.46   19.10
   3   2  -2  425.76   18.90
  -3  -2   2  403.46   19.30
  -3  -2   2  407.66   19.40
  -3  -2   2  396.66   18.90
   2   2  -2  141.49    6.90
   2   2  -2  146.19    6.80
   2   2  -2  138.69    6.60
   2   2  -2  146.59    6.60
  -2  -2   2  136.49    6.70
  -2  -2   2  143.39    6.60
  -2  -2   2  161.08    7.10
   1   2  -2  146.89    6.70
   1   2  -2  145.19    6.70
   1   2  -2  137.99    6.70
   1   2  -2  143.19    6.60
   1   2  -2  147.49    6.60
  -1  -2   2  147.29    6.80
  -1  -2   2  143.39    6.70
  -1  -2   2  145.29    6.60
  -1  -2   2  140.69    6.60
   0   2  -2  340.07   15.50
   0   2  -2  350.36   15.50
   0   2  -2  325.37   15.50
   0   2  -2  350.56   15.60
   0  -2   2  322.47   15.50
   0  -2   2  361.36   15.50
   0  -2   2  362.96   15.50
  -1   2  -2 1561.94   68.69
  -1   2  -2 1531.55   68.89
  -1   2  -2 1639.74   68.89
  -1   2  -2 1556.14   68.69
  -1   2  -2 1487.75   68.89
  -1   2  -2 1564.54   68.99
   1  -2   2 1464.45   68.89
   1  -2   2 1617.44   68.89
   1  -2   2 1513.75   68.89
   1  -2   2 1543.75   68.89
  -2   2  -2   16.30    1.50
  -2   2  -2   20.60    1.50
   2  -2   2   18.90    1.40
   2  -2   2   18.00    1.60
  -3   2  -2   57.99    3.60
  -3   2  -2   61.99    3.50
   3  -2   2   58.79    3.40
   3  -2   2   53.99    3.50
  -4   2  -2    5.90    1.20
   4  -2   2    5.60    0.50
   4  -2   2    5.00    1.20
   4  -2   2    5.60    1.10
   4  -2   2    5.50    0.50
  -5   2  -2   12.50    2.00
  -5   2  -2   11.30    1.70
   5  -2   2    8.10    1.60
   5  -2   2    8.20    1.40
   5  -2   2   11.20    0.80
   5  -2   2   12.50    0.80
  -6   2  -2   24.50    3.00
  -6   2  -2   26.70    2.70
   6  -2   2   25.70    2.80
   6  -2   2   23.10    2.50
  -7   2  -2    9.90    2.20
  -7   2  -2    8.30    1.80
   7  -2   2   10.20    2.10
   7  -2   2    9.70    1.80
  -8   2  -2    4.80    1.70
  -8   2  -2    3.90    1.90
   8  -2   2    6.00    1.90
   8  -2   2    5.30    1.70
   8   1  -2   23.20    2.70
   8   1  -2   22.70    2.20
   8   1  -2   29.20    3.50
   8   1  -2   30.10    2.80
   8   1  -2   26.70    2.90
  -8  -1   2   23.10    3.00
   7   1  -2    5.70    1.10
   7   1  -2    8.50    1.40
   7   1  -2    5.20    1.60
   7   1  -2    6.50    1.40
   7   1  -2    5.80    1.50
  -7  -1   2    6.60    1.60
  -7  -1   2    6.70    1.40
   6   1  -2  587.44   27.50
   6   1  -2  588.84   27.60
   6   1  -2  625.74   28.20
  -6  -1   2  605.24   28.50
  -6  -1   2  604.74   28.50
  -6  -1   2  601.24   27.80
  -6  -1   2  599.24   28.00
   5   1  -2  458.05   21.10
   5   1  -2  469.25   21.20
   5   1  -2  480.55   21.60
  -5  -1   2  443.26   21.40
  -5  -1   2  463.15   21.20
  -5  -1   2  445.86   21.70
  -5  -1   2  452.65   21.70
   4   1  -2 1560.04   71.69
   4   1  -2 1548.45   71.69
  -4  -1   2 1608.64   72.19
  -4  -1   2 1681.43   72.19
  -4  -1   2 1639.94   71.79
   3   1  -2  151.98    7.70
   3   1  -2  149.39    7.70
   3   1  -2  162.68    7.80
   3   1  -2  166.28    7.80
  -3  -1   2  177.58    8.10
  -3  -1   2  169.38    7.80
  -3  -1   2  171.08    7.80
   2   1  -2 3493.75  161.48
   2   1  -2 3706.13  162.08
   2   1  -2 3743.53  162.18
   2   1  -2 3477.35  161.48
   2   1  -2 3631.04  161.88
   2   1  -2 3503.75  161.68
   2   1  -2 3529.65  161.58
  -2  -1   2 3728.93  161.58
  -2  -1   2 3793.62  162.88
  -2  -1   2 3740.33  161.88
  -2  -1   2 3500.05  161.58
  -2  -1   2 3682.93  161.78
   1   1  -2  710.23   32.10
   1   1  -2  729.93   32.20
   1   1  -2  698.63   32.20
   1   1  -2  719.53   32.10
   1   1  -2  656.73   32.00
  -1  -1   2  757.82   32.20
  -1  -1   2  731.93   32.20
  -1  -1   2  724.03   32.00
  -1  -1   2  730.83   32.10
  -1  -1   2  762.72   32.20
   0   1  -2   45.90    2.30
   0   1  -2   46.30    2.20
   0   1  -2   48.20    2.30
   0   1  -2   44.00    2.30
   0   1  -2   42.80    2.30
   0  -1   2   49.80    2.40
   0  -1   2   46.60    2.20
   0  -1   2   47.80    2.30
   0  -1   2   50.09    2.30
  -1   1  -2  255.37   12.00
  -1   1  -2  270.97   11.70
  -1   1  -2  235.28   12.00
  -1   1  -2  250.47   12.10
   1  -1   2  281.17   12.00
   1  -1   2  298.67   12.20
   1  -1   2  249.48   12.00
   1  -1   2  266.07   12.00
  -2   1  -2  243.68   10.90
  -2   1  -2  242.88   11.00
   2  -1   2  213.88   10.90
   2  -1   2  240.08   10.40
   2  -1   2  232.08   10.40
   2  -1   2  223.48   11.00
  -3   1  -2    0.30    0.70
  -3   1  -2    1.00    0.80
   3  -1   2    1.90    0.30
   3  -1   2    1.20    0.30
   3  -1   2    0.50    0.60
   3  -1   2   -0.50    0.70
  -4   1  -2   10.30    1.50
  -4   1  -2    8.20    1.30
   4  -1   2   11.30    1.60
   4  -1   2    8.60    0.70
   4  -1   2    9.70    0.70
   4  -1   2    8.70    1.30
  -5   1  -2  205.38   10.80
  -5   1  -2  205.48   10.50
   5  -1   2  217.58    9.70
   5  -1   2  210.08   10.60
   5  -1   2  212.98   10.20
   5  -1   2  214.18   10.90
  -6   1  -2   16.60    2.20
  -6   1  -2   15.60    2.30
   6  -1   2   15.10    1.20
   6  -1   2   12.50    1.90
   6  -1   2   18.00    2.50
  -7   1  -2   12.10    2.40
  -7   1  -2   14.00    2.10
   7  -1   2   15.30    2.60
   7  -1   2   13.10    2.10
  -8   1  -2   28.30    3.30
  -8   1  -2   20.30    3.20
   8  -1   2   31.20    3.50
   8  -1   2   26.60    3.00
   8   0  -2   21.00    2.50
   8   0  -2   17.40    2.40
   8   0  -2   16.00    2.20
   8   0  -2   21.60    2.90
  -8   0   2   13.90    2.40
   7   0  -2  173.68    9.20
   7   0  -2  169.38    8.90
   7   0  -2  175.58    9.10
   7   0  -2  171.48    9.30
   7   0  -2  177.88    8.50
  -7   0   2  159.08    9.20
  -7   0   2  166.38    9.10
   6   0  -2   32.00    2.60
   6   0  -2   33.30    3.00
   6   0  -2   35.50    2.40
   6   0  -2   34.30    2.80
   6   0  -2   33.90    2.60
  -6   0   2   34.40    2.90
  -6   0   2   34.50    2.80
   5   0  -2    7.40    1.30
   5   0  -2    7.80    1.20
   5   0  -2    7.40    1.40
   5   0  -2    6.00    0.90
  -5   0   2    6.40    1.30
  -5   0   2    6.20    1.20
   4   0  -2   25.50    1.90
   4   0  -2   24.10    2.00
   4   0  -2   24.60    2.00
  -4   0   2   29.80    2.10
  -4   0   2   25.50    2.10
  -4   0   2   26.70    2.10
  -4   0   2   27.20    1.80
   3   0  -2  190.48    9.50
   3   0  -2  178.18    9.20
   3   0  -2  202.78    9.10
   3   0  -2  191.88    9.20
   3   0  -2  194.78    9.10
  -3   0   2  198.38    9.00
  -3   0   2  188.48    9.20
  -3   0   2  198.98    9.20
   2   0  -2  106.79    5.50
   2   0  -2  112.39    5.60
   2   0  -2  107.19    5.60
   2   0  -2  113.09    5.50
   2   0  -2  111.69    5.60
   2   0  -2  121.49    5.50
  -2   0   2  128.69    5.50
  -2   0   2  124.59    5.60
  -2   0   2  119.89    5.60
   1   0  -2  113.79    5.20
   1   0  -2  112.99    5.30
   1   0  -2  108.89    5.40
   1   0  -2  117.39    5.30
   1   0  -2  111.09    5.30
  -1   0   2  115.89    5.40
  -1   0   2  121.89    5.30
  -1   0   2  117.99    5.40
  -1   0   2  117.49    5.20
  -1   0   2  118.29    5.30
   0   0  -2  225.88   10.60
   0   0  -2  228.28   10.60
   0   0  -2  245.88   10.60
   0   0  -2  242.48   10.60
   0   0  -2  225.68   10.60
   0   0   2  244.68   10.60
   0   0   2  236.88   10.60
   0   0   2  220.38   10.60
   0   0   2  250.37   10.60
  -1   0  -2  221.48   10.50
  -1   0  -2  235.38   10.50
  -1   0  -2  228.68   10.20
  -1   0  -2  218.58   10.60
  -1   0  -2  216.98   10.30
   1   0   2  231.68   10.50
   1   0   2  244.98   10.50
   1   0   2  226.68   10.30
   1   0   2  222.48   10.50
   1   0   2  233.28   10.20
  -2   0  -2  514.95   25.40
  -2   0  -2  599.24   24.90
  -2   0  -2  549.85   25.30
  -2   0  -2  543.65   25.10
   2   0   2  572.04   25.30
   2   0   2  563.74   24.80
  -3   0  -2  426.56   21.00
  -3   0  -2  475.55   20.30
  -3   0  -2  456.05   20.90
   3   0   2  456.85   20.30
   3   0   2  431.06   20.80
   3   0   2  457.45   20.20
  -4   0  -2    0.50    0.80
  -4   0  -2    0.10    0.20
  -4   0  -2    0.90    0.70
   4   0   2    0.10    0.30
   4   0   2    2.90    0.80
   4   0   2   -0.10    0.30
  -5   0  -2   60.69    4.50
  -5   0  -2   62.69    4.20
   5   0   2   60.99    3.20
   5   0   2   59.09    4.00
  -6   0  -2   36.90    3.30
  -6   0  -2   33.50    2.80
   6   0   2   34.40    3.30
   6   0   2   34.20    2.10
   6   0   2   37.60    3.10
  -7   0  -2   39.50    3.30
  -7   0  -2   38.00    3.60
   7   0   2   34.10    3.20
   7   0   2   35.00    3.50
  -8   0  -2   22.40    3.30
   8   0   2   21.50    3.00
   8   0   2   24.10    3.40
   8  -1  -2   49.70    3.90
   8  -1  -2   53.69    3.90
   8  -1  -2   45.00    3.80
   8  -1  -2   50.59    4.10
  -8   1   2   51.19    4.10
   7  -1  -2   -0.10    1.00
   7  -1  -2    0.00    0.90
   7  -1  -2    0.30    0.90
   7  -1  -2    0.10    0.60
  -7   1   2   -1.00    1.00
  -7   1   2    0.40    1.00
   6  -1  -2  117.29    6.30
   6  -1  -2  105.69    6.00
   6  -1  -2  109.39    6.10
   6  -1  -2  107.49    5.60
  -6   1   2  108.19    6.30
  -6   1   2  107.59    6.20
  -6   1   2  106.49    5.60
   5  -1  -2   61.49    3.70
   5  -1  -2   56.99    3.70
   5  -1  -2   63.59    3.90
  -5   1   2   65.59    3.50
  -5   1   2   65.79    3.90
  -5   1   2   57.29    3.90
   4  -1  -2    9.80    1.30
   4  -1  -2    8.60    1.20
   4  -1  -2    9.40    1.20
  -4   1   2   10.10    1.40
  -4   1   2    9.60    1.30
   3  -1  -2   16.40    1.40
   3  -1  -2   18.70    1.50
   3  -1  -2   17.40    1.40
   3  -1  -2   17.90    1.30
  -3   1   2   18.10    1.30
  -3   1   2   18.60    1.60
   2  -1  -2  598.54   29.30
   2  -1  -2  612.84   29.10
   2  -1  -2  659.03   29.10
   2  -1  -2  663.13   29.10
   2  -1  -2  617.34   29.20
   2  -1  -2  649.83   29.30
   2  -1  -2  628.24   29.10
  -2   1   2  688.03   29.30
  -2   1   2  687.13   29.30
  -2   1   2  666.33   29.30
  -2   1   2  690.23   29.10
   1  -1  -2    5.80    0.60
   1  -1  -2    5.80    0.60
   1  -1  -2    4.70    0.60
   1  -1  -2    5.60    0.60
   1  -1  -2    6.20    0.70
  -1   1   2    5.80    0.60
  -1   1   2    6.70    0.70
  -1   1   2    6.40    0.50
   0  -1  -2  387.16   17.10
   0  -1  -2  377.66   17.10
   0  -1  -2  402.06   17.10
   0  -1  -2  382.16   17.10
   0   1   2  372.56   17.10
   0   1   2  386.66   17.10
   0   1   2  357.56   17.00
   0   1   2  384.26   17.10
   0   1   2  375.26   17.10
   0   1   2  387.86   17.10
  -1  -1  -2  716.63   32.50
  -1  -1  -2  767.82   32.40
  -1  -1  -2  733.63   32.20
  -1  -1  -2  702.33   32.50
  -1  -1  -2  715.33   32.30
   1   1   2  742.43   32.50
   1   1   2  691.53   32.20
   1   1   2  742.73   32.10
   1   1   2  722.23   32.40
   1   1   2  692.53   32.40
   1   1   2  725.83   32.30
  -2  -1  -2   12.30    1.20
  -2  -1  -2   14.10    1.40
  -2  -1  -2   10.60    1.30
  -2  -1  -2   10.50    0.80
   2   1   2   11.30    0.80
   2   1   2   10.70    0.80
   2   1   2    7.80    1.00
  -3  -1  -2    0.00    0.70
  -3  -1  -2    0.30    0.40
  -3  -1  -2   -0.20    0.60
   3   1   2   -0.30    0.30
   3   1   2   -0.30    0.40
   3   1   2   -0.60    0.50
  -4  -1  -2   96.69    5.60
  -4  -1  -2  103.19    5.30
  -4  -1  -2  101.49    6.00
   4   1   2  100.19    5.70
   4   1   2  111.69    5.10
  -5  -1  -2    2.10    0.80
  -5  -1  -2    4.10    1.20
  -5  -1  -2    4.20    1.60
   5   1   2    2.80    0.60
   5   1   2    3.20    1.10
  -6  -1  -2    1.00    1.50
  -6  -1  -2    0.90    1.10
  -6  -1  -2    0.30    0.80
   6   1   2   -0.60    0.90
   6   1   2    0.50    0.50
  -7  -1  -2   44.60    4.60
  -7  -1  -2   44.30    4.00
   7   1   2   52.19    4.30
   7   1   2   46.00    3.80
  -8  -1  -2    0.30    1.40
   8   1   2   -0.10    1.40
   8   1   2   -0.10    1.20
   8  -2  -2   16.90    2.40
   8  -2  -2   17.00    2.30
   8  -2  -2   19.60    2.60
  -8   2   2   19.20    2.70
   7  -2  -2   28.30    2.60
   7  -2  -2   27.60    2.70
   7  -2  -2   27.50    2.80
   7  -2  -2   28.90    2.10
  -7   2   2   28.30    2.90
  -7   2   2   28.90    2.20
   6  -2  -2   12.20    1.90
   6  -2  -2   13.60    1.90
   6  -2  -2   12.10    1.70
  -6   2   2   13.70    1.40
  -6   2   2   11.50    1.90
   5  -2  -2   47.80    3.20
   5  -2  -2   50.19    3.30
   5  -2  -2   48.00    3.00
  -5   2   2   45.10    2.80
  -5   2   2   45.70    3.30
   4  -2  -2   13.70    1.60
   4  -2  -2   13.80    1.20
   4  -2  -2   12.50    1.40
  -4   2   2   13.00    1.10
  -4   2   2   11.60    1.50
   3  -2  -2    9.60    0.90
   3  -2  -2   11.80    1.30
   3  -2  -2    8.30    1.10
   3  -2  -2   10.40    1.10
  -3   2   2    9.90    1.00
  -3   2   2   11.20    1.40
   2  -2  -2    2.20    0.50
   2  -2  -2    1.70    0.30
   2  -2  -2    1.00    0.50
   2  -2  -2    2.40    0.40
  -2   2   2    2.10    0.40
  -2   2   2    1.60    0.60
  -2   2   2    1.70    0.50
  -2   2   2    1.90    0.50
   1  -2  -2  305.67   14.20
   1  -2  -2  313.77   14.20
   1  -2  -2  330.57   13.90
   1  -2  -2  313.07   14.10
   1  -2  -2  314.37   14.10
  -1   2   2  317.17   14.10
  -1   2   2  293.47   14.20
  -1   2   2  321.97   14.10
  -1   2   2  298.47   14.20
   0  -2  -2   57.99    2.80
   0  -2  -2   57.59    2.80
   0  -2  -2   58.59    2.90
   0  -2  -2   54.99    2.80
   0  -2  -2   54.59    2.80
   0  -2  -2   52.39    2.90
   0   2   2   60.99    2.90
   0   2   2   61.59    2.90
   0   2   2   55.89    2.90
   0   2   2   58.49    2.80
  -1  -2  -2  638.84   28.50
  -1  -2  -2  630.64   28.80
  -1  -2  -2  641.04   28.30
  -1  -2  -2  646.74   28.70
  -1  -2  -2  629.34   28.50
   1   2   2  614.04   28.40
   1   2   2  629.24   28.60
   1   2   2  615.74   28.30
   1   2   2  668.33   28.70
   1   2   2  649.04   28.50
  -2  -2  -2    8.00    1.20
  -2  -2  -2    5.10    0.60
  -2  -2  -2    7.30    0.90
  -2  -2  -2    6.00    1.10
   2   2   2    5.70    0.50
   2   2   2    5.10    0.60
  -3  -2  -2  232.38   11.00
  -3  -2  -2  218.98   10.50
  -3  -2  -2  211.58   10.80
  -3  -2  -2  218.98   10.10
   3   2   2  211.58   10.70
   3   2   2  215.68   10.10
  -4  -2  -2   69.09    4.20
  -4  -2  -2   73.99    3.80
  -4  -2  -2   71.39    4.70
  -4  -2  -2   67.59    4.60
   4   2   2   70.89    3.70
   4   2   2   70.79    4.40
  -5  -2  -2    1.50    1.30
  -5  -2  -2   -0.20    0.80
  -5  -2  -2   -0.30    0.60
   5   2   2    0.90    0.50
   5   2   2   -0.20    0.70
  -6  -2  -2    9.20    1.90
  -6  -2  -2   11.80    1.50
  -6  -2  -2    9.10    2.30
   6   2   2    6.70    1.60
   6   2   2    9.60    1.20
  -7  -2  -2   14.80    2.50
  -7  -2  -2   16.30    3.00
   7   2   2   16.30    1.60
   7   2   2   16.00    2.50
   8   2   2    6.40    1.90
   8  -3  -2   13.80    2.20
   8  -3  -2   11.90    1.90
   8  -3  -2   12.30    2.20
  -8   3   2    9.90    2.20
   7  -3  -2   -0.20    0.80
   7  -3  -2   -0.20    0.90
   7  -3  -2   -0.60    0.70
  -7   3   2    1.20    1.20
   6  -3  -2   65.99    4.10
   6  -3  -2   60.09    3.70
   6  -3  -2   61.69    4.10
  -6   3   2   55.79    4.20
  -6   3   2   58.79    3.50
   5  -3  -2   86.99    4.50
   5  -3  -2   75.19    4.80
   5  -3  -2   75.79    4.80
  -5   3   2   89.29    4.40
  -5   3   2   83.59    5.10
   4  -3  -2   74.89    4.30
   4  -3  -2   75.29    4.00
   4  -3  -2   80.49    4.30
  -4   3   2   79.19    4.00
  -4   3   2   68.99    4.40
   3  -3  -2  223.08   10.90
   3  -3  -2  242.98   10.60
   3  -3  -2  219.28   10.80
  -3   3   2  223.28   10.60
  -3   3   2  243.78   10.70
  -3   3   2  218.58   11.00
   2  -3  -2  119.59    5.30
   2  -3  -2  109.99    5.60
   2  -3  -2  111.59    5.60
  -2   3   2  114.09    5.30
  -2   3   2  114.99    5.40
  -2   3   2  109.19    5.70
   1  -3  -2  207.98    9.90
   1  -3  -2  217.48    9.70
   1  -3  -2  182.08    9.80
   1  -3  -2  200.28    9.80
   1  -3  -2  226.68    9.80
  -1   3   2  235.58    9.60
  -1   3   2  218.58    9.80
  -1   3   2  207.68    9.90
   0  -3  -2    7.80    0.70
   0  -3  -2    8.90    0.90
   0  -3  -2    6.80    0.80
   0  -3  -2    7.60    0.70
   0  -3  -2    6.70    0.70
   0   3   2    8.80    0.80
   0   3   2    6.70    0.70
   0   3   2    7.50    0.70
   0   3   2    7.10    0.70
  -1  -3  -2  148.59    6.70
  -1  -3  -2  151.88    6.90
  -1  -3  -2  155.98    6.60
  -1  -3  -2  139.59    7.10
  -1  -3  -2  140.29    7.20
   1   3   2  140.59    6.90
  -2  -3  -2  139.59    6.80
  -2  -3  -2  125.89    6.80
  -2  -3  -2  131.69    6.40
   2   3   2  125.49    6.30
  -3  -3  -2    4.50    0.90
  -3  -3  -2    4.00    0.50
  -3  -3  -2    3.50    1.00
  -3  -3  -2    4.30    1.10
   3   3   2    2.60    0.60
   3   3   2    2.40    0.30
  -4  -3  -2   12.00    1.90
  -4  -3  -2   11.00    1.00
  -4  -3  -2   11.10    1.80
  -4  -3  -2   10.00    1.40
   4   3   2    9.70    1.60
   4   3   2   11.40    1.20
  -5  -3  -2    1.50    1.00
  -5  -3  -2    0.80    1.20
  -5  -3  -2    0.70    1.10
  -5  -3  -2    1.20    0.60
   5   3   2    1.80    0.70
   5   3   2    1.00    1.10
  -6  -3  -2    0.80    1.00
  -6  -3  -2    1.30    1.50
   6   3   2    0.40    1.00
   6   3   2    0.30    0.60
  -7  -3  -2    0.40    1.20
  -7  -3  -2    0.70    1.70
   7   3   2   -0.10    0.70
   7   3   2    0.30    1.10
   8  -4  -2    2.10    1.30
   8  -4  -2    0.00    1.10
  -8   4   2    1.10    1.50
   7  -4  -2   11.00    1.90
   7  -4  -2   11.30    1.70
   7  -4  -2   10.20    1.90
  -7   4   2    8.90    2.00
   6  -4  -2    3.20    1.10
   6  -4  -2    1.70    1.00
   6  -4  -2    1.00    0.70
  -6   4   2    1.60    0.70
  -6   4   2    1.10    1.10
   5  -4  -2  285.27   13.80
   5  -4  -2  282.67   13.40
   5  -4  -2  289.67   13.90
  -5   4   2  277.87   14.10
  -5   4   2  286.47   13.30
   4  -4  -2   10.00    1.10
   4  -4  -2   10.90    1.50
   4  -4  -2    9.10    1.30
  -4   4   2    9.10    1.00
  -4   4   2    7.10    1.40
   3  -4  -2   12.00    1.40
   3  -4  -2   12.20    1.40
   3  -4  -2   12.30    1.10
  -3   4   2   11.50    1.00
  -3   4   2   11.20    1.50
  -3   4   2   12.20    1.10
   2  -4  -2  520.45   24.80
   2  -4  -2  567.84   24.50
   2  -4  -2  568.84   24.80
  -2   4   2  519.55   24.50
  -2   4   2  533.65   25.00
  -2   4   2  561.84   24.60
   1  -4  -2  126.99    6.00
   1  -4  -2  130.49    6.00
   1  -4  -2  117.89    5.80
  -1   4   2  110.19    6.00
  -1   4   2  127.09    5.70
  -1   4   2  116.39    5.80
   0  -4  -2    0.10    0.40
   0  -4  -2    0.20    0.40
   0  -4  -2    0.80    0.60
   0   4   2    0.20    0.40
   0   4   2   -0.30    0.30
   0   4   2    0.00    0.40
  -1  -4  -2    1.00    0.40
   1   4   2    1.30    0.50
  -2  -4  -2    1.00    0.80
  -2  -4  -2    0.70    0.50
  -2  -4  -2    0.00    0.70
   2   4   2    0.50    0.40
  -3  -4  -2    4.60    1.20
  -3  -4  -2    2.70    0.80
  -3  -4  -2    5.50    1.30
   3   4   2    5.30    0.90
  -4  -4  -2  123.19    6.60
  -4  -4  -2  130.99    7.30
  -4  -4  -2  120.49    7.20
   4   4   2  126.39    6.30
  -5  -4  -2   13.70    1.90
  -5  -4  -2    8.50    2.00
  -5  -4  -2   11.20    2.30
   5   4   2   10.70    1.90
   5   4   2   11.30    1.40
  -6  -4  -2    9.80    2.40
  -6  -4  -2    9.80    1.90
  -6  -4  -2    6.90    2.20
   6   4   2   12.70    2.20
   6   4   2    9.10    1.30
  -7  -4  -2  109.89    7.60
  -7  -4  -2  102.09    6.60
   7   4   2  103.89    6.80
   7   4   2   98.99    5.60
   8  -5  -2   -1.30    1.00
   8  -5  -2    0.90    1.10
  -8   5   2    2.10    1.60
   7  -5  -2    0.50    0.90
   7  -5  -2    0.20    1.00
   7  -5  -2    0.40    0.80
  -7   5   2    1.20    1.50
   6  -5  -2   65.29    3.80
   6  -5  -2   64.39    4.20
   6  -5  -2   62.19    4.30
  -6   5   2   62.69    4.70
   5  -5  -2   59.69    3.80
   5  -5  -2   61.69    3.90
   5  -5  -2   59.09    3.40
  -5   5   2   58.29    3.40
  -5   5   2   56.79    4.20
   4  -5  -2    0.70    0.80
   4  -5  -2    2.00    0.80
   4  -5  -2    2.40    0.70
  -4   5   2    0.80    0.50
  -4   5   2    1.60    0.90
   3  -5  -2   23.80    1.60
   3  -5  -2   28.90    2.10
  -3   5   2   21.20    1.60
  -3   5   2   25.10    2.20
   2  -5  -2  108.19    5.40
   2  -5  -2   86.69    5.30
   2  -5  -2  107.09    5.10
  -2   5   2  117.09    5.30
  -2   5   2  102.69    5.60
  -2   5   2  108.39    5.20
   1  -5  -2    9.30    1.00
   1  -5  -2    7.40    0.90
   1  -5  -2    9.40    1.10
  -1   5   2    8.50    1.00
  -1   5   2    8.30    1.10
   0  -5  -2   52.79    2.60
   0  -5  -2   41.00    2.70
   0  -5  -2   42.80    2.80
   0  -5  -2   43.60    2.50
   0   5   2   43.20    2.60
   0   5   2   45.20    2.50
  -1  -5  -2   17.70    1.70
  -1  -5  -2   16.10    1.10
  -1  -5  -2   14.60    1.70
  -1  -5  -2   18.90    1.10
   1   5   2   17.80    1.40
  -2  -5  -2    1.90    0.90
  -2  -5  -2    1.70    0.90
  -2  -5  -2    1.90    0.60
   2   5   2    1.10    0.50
  -3  -5  -2   44.70    3.40
  -3  -5  -2   43.40    2.80
  -3  -5  -2   43.30    3.50
   3   5   2   46.10    2.80
  -4  -5  -2   43.70    3.80
  -4  -5  -2   46.40    3.80
  -4  -5  -2   45.70    3.10
   4   5   2   46.00    2.90
  -5  -5  -2   60.79    5.00
  -5  -5  -2   59.69    4.00
  -5  -5  -2   61.39    4.90
   5   5   2   62.19    3.70
  -6  -5  -2    1.50    1.60
  -6  -5  -2    0.80    1.00
  -6  -5  -2   -1.70    1.10
   6   5   2    0.80    1.20
   6   5   2    0.60    0.80
  -7  -5  -2   29.60    4.20
   7   5   2   27.70    2.50
   7   5   2   26.50    3.50
   7  -6  -2    0.80    1.00
   7  -6  -2    0.10    1.10
  -7   6   2    2.30    1.60
   6  -6  -2    0.10    0.90
   6  -6  -2    0.50    0.90
   6  -6  -2    0.40    0.70
  -6   6   2    1.50    1.20
   5  -6  -2    8.10    1.50
   5  -6  -2    4.70    1.00
   5  -6  -2   10.50    1.60
  -5   6   2    6.60    1.60
  -5   6   2    8.60    1.10
   4  -6  -2  106.89    5.70
   4  -6  -2  111.99    5.70
   4  -6  -2   95.59    5.10
  -4   6   2   91.19    5.90
  -4   6   2   94.09    5.10
   3  -6  -2   15.10    1.30
   3  -6  -2   13.50    1.60
   3  -6  -2   13.90    1.50
  -3   6   2   12.90    1.80
  -3   6   2    9.00    1.10
   2  -6  -2    6.50    1.10
   2  -6  -2    5.20    1.00
   2  -6  -2    5.40    0.80
  -2   6   2    6.20    0.90
  -2   6   2    5.20    1.10
   1  -6  -2   48.40    3.00
   1  -6  -2   54.49    3.10
   1  -6  -2   54.69    3.00
  -1   6   2   50.29    3.10
  -1   6   2   50.29    2.90
   0  -6  -2   11.90    1.40
   0  -6  -2   12.80    1.50
   0  -6  -2   12.70    1.20
   0   6   2   12.50    1.30
   0   6   2   13.90    1.20
  -1  -6  -2    9.30    1.50
  -1  -6  -2    5.70    0.80
  -1  -6  -2    8.80    0.80
  -1  -6  -2    7.70    0.80
  -1  -6  -2    6.00    1.20
   1   6   2    7.10    1.00
  -2  -6  -2   18.70    2.10
  -2  -6  -2   12.60    1.90
   2   6   2   12.10    1.40
  -3  -6  -2   24.70    2.70
  -3  -6  -2   24.90    2.10
  -4  -6  -2   12.30    1.80
  -4  -6  -2   14.00    2.40
  -4  -6  -2   13.60    2.40
   4   6   2   11.90    1.60
  -5  -6  -2   49.30    3.60
  -5  -6  -2   51.79    4.50
  -5  -6  -2   45.30    4.30
   5   6   2   48.10    3.20
  -6  -6  -2   -0.50    1.50
  -6  -6  -2    1.40    1.70
   6   6   2    0.70    0.90
   6   6   2    1.80    1.30
   7  -7  -2    3.80    1.50
   7  -7  -2    5.60    1.60
  -7   7   2    2.70    1.70
   6  -7  -2   23.00    2.40
   6  -7  -2   18.00    2.30
  -6   7   2   13.20    2.40
   5  -7  -2   40.30    3.10
   5  -7  -2   38.30    2.60
   5  -7  -2   36.80    3.10
  -5   7   2   40.30    2.60
  -5   7   2   42.90    3.70
   4  -7  -2    2.40    1.00
   4  -7  -2    2.50    1.00
   4  -7  -2    3.10    0.90
  -4   7   2    3.20    0.80
  -4   7   2    3.40    1.40
   3  -7  -2   11.60    1.50
   3  -7  -2   10.40    1.20
   3  -7  -2    8.60    1.40
  -3   7   2   11.10    1.70
   2  -7  -2    5.00    1.10
   2  -7  -2    5.30    1.00
   2  -7  -2    4.60    0.90
  -2   7   2    4.40    0.90
  -2   7   2    6.70    1.30
   1  -7  -2    0.70    0.50
   1  -7  -2    0.60    0.70
   1  -7  -2    1.40    0.80
  -1   7   2    2.00    0.80
  -1   7   2    2.20    0.70
   0  -7  -2  124.89    6.70
   0  -7  -2  127.29    6.60
   0   7   2  124.49    6.20
   0   7   2  123.39    6.30
  -1  -7  -2   71.09    4.10
  -1  -7  -2   71.29    4.70
  -1  -7  -2   91.39    3.90
  -1  -7  -2   72.89    4.70
   1   7   2   79.09    4.30
  -2  -7  -2   36.90    2.70
  -2  -7  -2   50.39    3.60
  -2  -7  -2   44.20    3.50
   2   7   2   47.80    2.90
  -3  -7  -2   22.60    2.00
  -3  -7  -2   16.80    2.50
  -3  -7  -2   23.40    2.90
   3   7   2   22.80    2.00
  -4  -7  -2   60.89    4.90
  -4  -7  -2   64.59    4.10
  -4  -7  -2   66.89    5.20
   4   7   2   66.19    4.00
  -5  -7  -2    0.20    1.40
  -5  -7  -2   -0.60    1.30
   5   7   2   -0.40    0.80
  -6  -7  -2    5.70    2.20
  -6  -7  -2    4.90    2.30
   6   7   2    2.90    1.20
   6  -8  -2   22.70    2.60
   6  -8  -2   22.80    2.60
  -6   8   2   28.00    3.50
   5  -8  -2   52.19    3.70
   5  -8  -2   46.40    3.60
  -5   8   2   50.49    4.20
   4  -8  -2   30.30    2.60
   4  -8  -2   28.20    2.50
   4  -8  -2   27.30    2.20
  -4   8   2   30.60    3.10
  -4   8   2   25.40    2.10
   3  -8  -2   29.90    2.20
   3  -8  -2   29.70    2.30
   3  -8  -2   22.80    2.30
  -3   8   2   29.20    2.80
   2  -8  -2    0.00    0.60
   2  -8  -2   -0.30    0.70
   2  -8  -2    0.60    0.70
  -2   8   2    0.10    0.90
  -2   8   2    0.40    0.70
   1  -8  -2   38.00    2.80
   1  -8  -2   36.70    2.80
   1  -8  -2   45.00    2.70
  -1   8   2   40.00    2.60
  -1   8   2   36.30    2.80
   0  -8  -2   76.09    4.70
   0  -8  -2   64.99    4.40
   0   8   2   75.19    4.20
   0   8   2   74.59    4.00
  -1  -8  -2   44.30    3.40
  -1  -8  -2   45.10    3.50
  -1  -8  -2   43.00    2.70
   1   8   2   46.00    2.90
  -2  -8  -2    1.80    0.80
  -2  -8  -2    2.20    1.30
  -2  -8  -2    0.40    1.20
   2   8   2    2.40    0.90
  -3  -8  -2    4.40    1.60
  -3  -8  -2    1.80    0.90
  -3  -8  -2    1.50    1.30
   3   8   2    0.30    0.80
  -4  -8  -2   12.40    2.50
  -4  -8  -2   10.30    2.40
   4   8   2   12.10    1.70
  -5  -8  -2    0.50    1.60
  -5  -8  -2   -0.60    1.50
   5   8   2   -1.20    0.80
   6  -9  -2    9.40    1.80
   5  -9  -2   -0.60    0.80
   5  -9  -2   -1.50    0.90
  -5   9   2   -0.20    1.20
   4  -9  -2   18.80    2.20
   4  -9  -2   20.20    2.20
  -4   9   2   20.70    2.70
  -4   9   2   19.40    2.00
   3  -9  -2    2.10    1.00
   3  -9  -2    4.40    1.10
   3  -9  -2    3.50    1.10
  -3   9   2    0.90    0.50
  -3   9   2    2.20    1.30
   2  -9  -2    1.60    1.00
   2  -9  -2    1.90    1.10
   2  -9  -2    0.10    0.70
  -2   9   2    1.80    1.10
  -2   9   2    0.80    0.70
   1  -9  -2   24.00    2.40
   1  -9  -2   21.70    1.90
   1  -9  -2   25.90    2.40
  -1   9   2   19.50    2.00
  -1   9   2   18.20    2.10
   0  -9  -2   51.29    3.10
   0  -9  -2   50.79    3.70
   0  -9  -2   51.49    3.90
   0   9   2   50.29    3.30
  -1  -9  -2   10.90    2.00
  -1  -9  -2    8.30    1.20
  -1  -9  -2    9.90    1.80
   1   9   2    9.60    1.40
  -2  -9  -2    0.90    1.30
  -2  -9  -2   -0.50    0.60
  -2  -9  -2   -0.80    1.10
   2   9   2    1.90    1.00
  -3  -9  -2    6.10    1.90
  -3  -9  -2    3.40    1.70
   3   9   2    6.00    1.30
  -4  -9  -2  139.39    8.80
  -4  -9  -2  145.39    9.10
   4   9   2  140.79    7.70
   5 -10  -2    0.30    0.90
   4 -10  -2   13.80    1.90
   4 -10  -2    8.40    1.70
  -4  10   2   15.00    2.40
   3 -10  -2   11.70    1.90
   3 -10  -2   14.10    1.80
  -3  10   2    7.10    1.20
  -3  10   2   11.90    2.10
   2 -10  -2    2.70    1.00
   2 -10  -2    5.20    1.40
   2 -10  -2    4.10    1.40
  -2  10   2    4.30    1.40
  -2  10   2    3.00    1.00
   1 -10  -2   -0.20    0.30
   1 -10  -2    3.20    1.30
   1 -10  -2    3.60    1.30
  -1  10   2    1.30    0.90
   0 -10  -2   20.20    1.90
   0 -10  -2   22.60    2.60
   0 -10  -2   23.40    2.80
   0  10   2   20.80    2.10
  -1 -10  -2   54.99    4.30
  -1 -10  -2   49.80    4.30
   1  10   2   51.39    3.50
  -2 -10  -2    2.20    1.60
  -2 -10  -2    4.90    1.80
   2  10   2    4.50    1.30
  -3 -10  -2    0.30    1.50
  -3 -10  -2    1.60    1.70
   3  10   2   -0.40    1.00
   3 -11  -2    5.70    1.40
   3 -11  -2    6.60    1.70
  -3  11   2    7.80    1.30
  -3  11   2    7.50    1.80
   2 -11  -2    0.70    0.80
   2 -11  -2    0.00    1.00
  -2  11   2   -0.10    0.80
   1 -11  -2    5.00    1.90
   1 -11  -2    5.20    1.50
   1 -11  -2    6.60    1.20
  -1  11   2    4.00    1.20
   0 -11  -2   20.90    2.90
   0 -11  -2   28.10    3.00
   0  11   2   20.70    2.40
  -1 -11  -2    0.40    1.50
  -1 -11  -2    0.70    1.40
   1  11   2    0.80    1.00
  -2 -11  -2    1.40    1.60
   2  11  -3    3.00    1.20
  -2 -11   3    3.70    1.60
  -2 -11   3    4.50    1.90
   1  11  -3    1.90    1.00
  -1 -11   3    1.00    1.20
  -1 -11   3    2.40    1.40
   0  11  -3    0.10    0.70
   0 -11   3    0.40    1.20
   0 -11   3   -0.60    1.00
  -1  11  -3   17.70    1.90
  -1  11  -3   20.50    2.60
   1 -11   3   17.00    2.50
   1 -11   3   24.20    2.60
  -2  11  -3    1.00    1.30
   2 -11   3    1.50    1.10
   2 -11   3    2.30    1.40
   3 -11   3    0.40    1.30
   4  10  -3   25.50    2.60
  -4 -10   3   30.10    3.40
  -4 -10   3   28.70    3.80
   3  10  -3    0.00    0.90
  -3 -10   3    0.00    1.40
  -3 -10   3    2.30    1.40
   2  10  -3    0.50    0.80
  -2 -10   3    1.30    1.20
  -2 -10   3    0.50    1.30
   1  10  -3   12.30    1.70
  -1 -10   3   16.60    2.50
  -1 -10   3   14.10    2.00
   0  10  -3   49.60    3.50
   0  10  -3   45.70    3.10
   0 -10   3   47.20    3.50
   0 -10   3   49.30    3.90
  -1  10  -3    4.50    1.00
  -1  10  -3    8.50    1.70
   1 -10   3    8.80    1.60
   1 -10   3    6.30    1.50
  -2  10  -3    2.40    1.30
   2 -10   3    1.40    0.90
   2 -10   3    1.30    1.00
   2 -10   3    2.40    1.20
  -3  10  -3   -0.80    1.10
   3 -10   3   -0.20    0.50
   3 -10   3    1.30    1.10
   3 -10   3   -0.20    1.00
  -4  10  -3   32.30    3.70
   4 -10   3   21.70    2.70
   4 -10   3   37.80    3.10
   4 -10   3   28.70    2.90
   5   9  -3   12.90    1.90
  -5  -9   3   15.10    2.60
  -5  -9   3   14.70    2.90
   4   9  -3    9.00    1.50
  -4  -9   3   10.90    2.40
  -4  -9   3   10.50    2.00
   3   9  -3    1.00    0.90
  -3  -9   3    2.10    1.40
  -3  -9   3    3.10    1.50
   2   9  -3    1.20    0.90
  -2  -9   3   -1.10    1.00
  -2  -9   3    0.30    1.00
   1   9  -3   19.00    1.80
   1   9  -3   21.00    2.00
  -1  -9   3   21.20    2.70
  -1  -9   3   19.80    2.10
   0   9  -3    1.50    1.00
   0   9  -3    1.60    0.80
   0  -9   3   -0.80    0.90
   0  -9   3    1.80    1.00
  -1   9  -3   10.50    1.30
  -1   9  -3   15.50    2.00
   1  -9   3   12.90    1.40
   1  -9   3   10.50    1.70
   1  -9   3    9.10    1.60
  -2   9  -3   60.59    4.30
  -2   9  -3   59.89    3.40
   2  -9   3   71.29    3.90
   2  -9   3   52.99    3.90
   2  -9   3   62.39    4.10
  -3   9  -3    4.90    1.60
   3  -9   3    4.40    1.30
   3  -9   3    4.10    1.30
   3  -9   3    6.40    1.30
  -4   9  -3    5.20    1.70
   4  -9   3    4.90    1.40
   4  -9   3    6.30    1.40
   4  -9   3    5.90    1.60
  -5   9  -3    5.80    1.90
   5  -9   3    7.00    1.80
   5  -9   3    7.10    1.70
   5  -9   3    7.10    1.60
   6   8  -3    1.30    1.00
  -6  -8   3   -0.70    1.50
  -6  -8   3    2.20    1.60
   5   8  -3    4.80    1.30
  -5  -8   3    2.90    1.70
  -5  -8   3    5.70    1.80
   4   8  -3   55.19    3.50
  -4  -8   3   42.30    3.70
  -4  -8   3   49.00    4.30
   3   8  -3    0.00    0.70
  -3  -8   3   -0.90    1.00
  -3  -8   3    0.30    1.10
   2   8  -3    5.30    1.10
   2   8  -3    2.50    0.80
  -2  -8   3    3.00    1.20
  -2  -8   3    1.00    1.20
   1   8  -3   79.69    4.40
   1   8  -3   85.79    4.50
  -1  -8   3   77.39    4.60
  -1  -8   3   76.19    5.00
   0   8  -3   35.10    2.70
   0   8  -3   34.60    2.30
   0  -8   3   37.60    2.20
   0  -8   3   33.00    2.90
   0  -8   3   33.70    2.60
  -1   8  -3   82.29    4.30
  -1   8  -3   78.39    4.90
   1  -8   3   82.09    4.90
   1  -8   3   82.99    4.70
   1  -8   3   86.59    4.50
  -2   8  -3    6.40    1.50
  -2   8  -3    4.20    0.70
   2  -8   3    4.60    1.20
   2  -8   3    2.10    0.90
   2  -8   3    6.80    1.10
  -3   8  -3   -0.40    1.10
   3  -8   3    0.00    0.90
   3  -8   3    0.40    0.80
   3  -8   3   -0.40    1.00
  -4   8  -3    1.20    1.30
   4  -8   3    1.90    1.10
   4  -8   3    3.50    1.20
   4  -8   3    1.20    1.10
  -5   8  -3    1.80    1.40
   5  -8   3    3.80    1.40
  -6   8  -3    4.20    1.70
   6  -8   3    0.30    1.20
   6  -8   3    0.20    1.10
   6  -8   3    0.10    1.00
   6   7  -3    2.00    1.00
  -6  -7   3    5.10    2.00
  -6  -7   3    3.70    1.60
   5   7  -3  116.99    6.40
  -5  -7   3  112.69    7.40
  -5  -7   3  116.29    7.00
   4   7  -3   78.69    4.50
  -4  -7   3   71.89    4.90
  -4  -7   3   76.19    5.40
   3   7  -3    1.50    0.80
   3   7  -3    2.20    0.60
  -3  -7   3    2.90    1.40
  -3  -7   3    2.90    1.10
   2   7  -3    5.90    1.10
  -2  -7   3    9.40    1.70
   1   7  -3   26.20    2.00
   1   7  -3   27.00    2.00
  -1  -7   3   24.90    2.10
  -1  -7   3   29.20    1.50
  -1  -7   3   26.70    2.50
   0   7  -3   22.40    1.70
   0   7  -3   24.00    2.10
   0  -7   3   23.90    1.90
   0  -7   3   21.30    2.10
   0  -7   3   26.70    1.60
  -1   7  -3   25.90    1.70
  -1   7  -3   23.90    2.30
   1  -7   3   26.20    2.20
   1  -7   3   27.80    1.90
  -2   7  -3    8.30    1.60
  -2   7  -3    5.40    0.70
   2  -7   3    3.80    1.10
   2  -7   3    5.50    1.20
  -3   7  -3  169.68    9.00
   3  -7   3  182.48    8.70
   3  -7   3  177.38    8.70
   3  -7   3  142.39    8.40
  -4   7  -3    6.60    1.70
   4  -7   3    6.20    1.40
   4  -7   3    8.60    1.60
   4  -7   3   10.40    1.70
  -5   7  -3   17.10    2.60
   5  -7   3   13.60    2.10
   5  -7   3   14.60    2.20
  -6   7  -3    8.60    2.20
   6  -7   3    6.80    1.70
   6  -7   3    4.50    1.40
   6  -7   3    6.90    1.70
   7   6  -3   29.60    2.60
  -7  -6   3   23.90    3.70
  -7  -6   3   25.70    3.60
   6   6  -3   35.00    2.90
  -6  -6   3   35.30    3.80
  -6  -6   3   37.10    3.60
   5   6  -3    0.00    0.60
  -5  -6   3   -0.70    1.00
  -5  -6   3   -0.40    1.00
   4   6  -3    2.30    0.80
   4   6  -3    2.50    0.60
  -4  -6   3    2.60    1.30
  -4  -6   3    3.90    1.20
   3   6  -3    1.10    0.60
   3   6  -3    1.60    0.60
  -3  -6   3    2.70    1.00
  -3  -6   3    3.00    1.20
   2   6  -3   18.80    1.50
   2   6  -3   18.90    1.60
  -2  -6   3   19.10    2.00
  -2  -6   3   16.30    1.70
   1   6  -3   34.70    2.20
   1   6  -3   28.30    2.10
  -1  -6   3   32.50    1.80
  -1  -6   3   32.00    2.50
  -1  -6   3   34.50    1.70
  -1  -6   3   31.30    2.20
   0   6  -3    2.60    0.70
   0   6  -3    1.40    0.50
   0  -6   3    1.50    0.50
   0  -6   3    1.50    0.60
   0  -6   3    1.80    0.50
   0  -6   3    1.90    0.80
  -1   6  -3  175.18    8.20
  -1   6  -3  166.48    8.70
   1  -6   3  181.98    8.50
   1  -6   3  176.68    8.70
  -2   6  -3   19.30    1.20
  -2   6  -3   19.40    2.10
   2  -6   3   19.10    1.70
   2  -6   3   16.30    1.70
  -3   6  -3   27.90    2.60
  -3   6  -3   30.80    1.60
  -3   6  -3   27.10    2.60
   3  -6   3   25.10    2.20
   3  -6   3   25.20    1.80
   3  -6   3   28.90    2.40
   3  -6   3   26.80    2.40
  -4   6  -3  313.37   16.10
  -4   6  -3  325.37   16.10
   4  -6   3  342.87   16.00
   4  -6   3  327.77   16.00
  -5   6  -3   16.00    2.40
  -5   6  -3   16.50    2.50
   5  -6   3   20.30    2.50
   5  -6   3   16.50    2.30
  -6   6  -3  135.39    8.20
  -6   6  -3  140.19    8.40
   6  -6   3  134.89    7.50
   6  -6   3  138.99    8.00
   6  -6   3  134.19    7.80
  -7   6  -3    8.70    2.30
  -7   6  -3   13.90    2.80
   7  -6   3   16.00    2.30
   7  -6   3   14.90    2.50
   7  -6   3   11.10    2.30
   7   5  -3   15.50    1.90
  -7  -5   3   10.30    2.50
  -7  -5   3   12.20    2.60
   6   5  -3    0.90    0.80
  -6  -5   3    1.80    1.40
  -6  -5   3    0.30    1.10
   5   5  -3   20.10    1.50
   5   5  -3   24.50    2.10
  -5  -5   3   23.90    2.80
  -5  -5   3   22.60    2.50
   4   5  -3  183.88    8.80
   4   5  -3  187.58    8.70
   4   5  -3  193.18    9.40
   4   5  -3  199.18    9.10
  -4  -5   3  182.38   10.00
  -4  -5   3  196.38    8.90
  -4  -5   3  187.68    9.70
   3   5  -3   83.69    4.20
   3   5  -3   84.89    4.60
  -3  -5   3   87.39    4.80
  -3  -5   3   77.49    5.10
  -3  -5   3   92.79    4.30
   2   5  -3   18.20    1.40
   2   5  -3   17.30    1.50
  -2  -5   3   19.80    1.30
  -2  -5   3   20.20    1.90
  -2  -5   3   19.30    1.60
   1   5  -3   43.10    2.60
   1   5  -3   39.90    2.50
  -1  -5   3   49.80    2.10
  -1  -5   3   43.60    2.60
  -1  -5   3   43.70    2.20
  -1  -5   3   41.60    2.90
   0   5  -3   82.59    4.30
   0  -5   3   86.09    4.10
   0  -5   3   86.29    4.40
   0  -5   3   66.09    4.10
   0  -5   3   84.29    4.00
  -1   5  -3  322.37   15.60
  -1   5  -3  339.17   15.10
   1  -5   3  344.27   15.50
   1  -5   3  330.07   15.50
  -2   5  -3    4.10    0.50
  -2   5  -3    3.60    0.90
  -2   5  -3    5.30    1.10
   2  -5   3    2.90    0.80
   2  -5   3    4.20    0.90
   2  -5   3    4.20    0.50
  -3   5  -3   22.10    2.30
  -3   5  -3   25.30    1.30
  -3   5  -3   22.80    2.30
   3  -5   3   26.80    1.30
   3  -5   3   25.60    2.20
  -4   5  -3   57.29    4.00
  -4   5  -3   63.19    4.20
   4  -5   3   53.79    3.60
   4  -5   3   55.49    3.90
  -5   5  -3   39.30    3.40
  -5   5  -3   36.70    3.40
   5  -5   3   35.40    2.90
   5  -5   3   37.70    3.20
  -6   5  -3   45.90    3.90
  -6   5  -3   47.20    4.20
   6  -5   3   34.20    3.10
   6  -5   3   42.80    3.60
   6  -5   3   43.70    3.60
  -7   5  -3   15.50    2.70
  -7   5  -3   17.80    3.00
   7  -5   3   14.60    2.50
   7  -5   3   16.40    2.60
   7  -5   3    9.20    1.90
   8   4  -3    3.80    1.60
   8   4  -3    3.00    1.10
  -8  -4   3    4.50    2.10
  -8  -4   3    5.50    2.10
   7   4  -3   18.30    2.10
  -7  -4   3   25.40    3.40
  -7  -4   3   20.00    3.10
   6   4  -3  102.49    5.60
  -6  -4   3   95.69    5.70
  -6  -4   3   99.69    6.50
  -6  -4   3  103.69    6.40
   5   4  -3   44.40    2.40
   5   4  -3   40.60    2.90
  -5  -4   3   42.60    2.70
  -5  -4   3   39.40    3.50
  -5  -4   3   42.70    3.40
   4   4  -3    8.30    0.80
   4   4  -3    6.00    0.70
   4   4  -3    5.90    1.00
  -4  -4   3    6.30    1.40
  -4  -4   3    9.50    1.40
  -4  -4   3    9.70    1.00
   3   4  -3   24.90    1.50
   3   4  -3   22.20    1.20
   3   4  -3   25.30    1.80
  -3  -4   3   23.70    1.40
  -3  -4   3   21.90    1.50
  -3  -4   3   24.30    2.20
   2   4  -3   10.20    0.90
   2   4  -3    8.50    1.00
  -2  -4   3    8.40    1.30
  -2  -4   3    7.00    0.80
   1   4  -3    0.40    0.40
   1   4  -3    0.30    0.40
  -1  -4   3    0.40    0.20
  -1  -4   3    0.70    0.40
  -1  -4   3    0.30    0.60
  -1  -4   3    0.70    0.40
   0   4  -3   18.00    1.50
   0  -4   3   14.30    1.30
   0  -4   3   17.10    1.50
   0  -4   3   18.10    1.20
   0  -4   3   17.60    1.20
  -1   4  -3    7.40    0.60
  -1   4  -3    5.00    0.90
   1  -4   3    7.30    1.00
   1  -4   3    7.50    1.10
   1  -4   3    6.60    0.60
  -2   4  -3   -0.10    0.70
  -2   4  -3   -0.40    0.60
  -2   4  -3    0.10    0.20
   2  -4   3    0.50    0.20
   2  -4   3    0.50    0.50
   2  -4   3    0.10    0.60
  -3   4  -3  232.98   11.40
  -3   4  -3  230.68   11.40
   3  -4   3  233.38   11.30
   3  -4   3  226.68   11.10
  -4   4  -3   47.70    3.50
  -4   4  -3   49.99    3.70
   4  -4   3   48.90    3.50
   4  -4   3   52.49    3.30
  -5   4  -3    8.50    1.70
  -5   4  -3    9.70    1.80
   5  -4   3   11.90    1.70
   5  -4   3   10.90    1.80
  -6   4  -3   31.60    3.30
  -6   4  -3   26.40    3.30
   6  -4   3   33.60    3.20
   6  -4   3   33.50    2.90
  -7   4  -3    1.70    1.50
  -7   4  -3    3.00    1.40
   7  -4   3    2.70    1.50
   7  -4   3    1.00    1.20
   8   3  -3   89.59    6.20
   8   3  -3   95.49    5.40
  -8  -3   3   89.09    6.70
  -8  -3   3   88.99    6.60
   7   3  -3   70.39    4.30
   7   3  -3   74.39    5.00
   7   3  -3   74.59    4.40
  -7  -3   3   66.29    5.20
  -7  -3   3   66.89    5.20
  -7  -3   3   62.49    4.40
   6   3  -3  108.39    5.80
   6   3  -3  112.79    5.60
   6   3  -3  109.79    5.90
  -6  -3   3  107.89    6.00
  -6  -3   3  103.39    6.70
  -6  -3   3  111.79    6.70
   5   3  -3    2.10    0.70
   5   3  -3    1.70    0.60
  -5  -3   3    2.60    1.20
  -5  -3   3    1.40    1.00
  -5  -3   3    1.80    0.80
   4   3  -3    8.40    0.90
   4   3  -3   10.60    1.30
   4   3  -3    8.40    1.10
  -4  -3   3    8.90    1.50
  -4  -3   3    7.60    1.00
   3   3  -3  105.79    5.00
   3   3  -3  106.19    4.90
   3   3  -3  104.39    5.30
   3   3  -3   98.49    4.90
  -3  -3   3  104.39    5.70
  -3  -3   3  107.59    5.10
  -3  -3   3  101.79    5.40
  -3  -3   3  108.99    5.00
   2   3  -3    7.00    0.90
   2   3  -3   10.40    0.90
  -2  -3   3    7.20    1.10
  -2  -3   3   10.40    0.90
   1   3  -3   86.59    4.10
   1   3  -3   80.99    4.20
   1   3  -3   78.79    4.00
  -1  -3   3   94.19    4.40
  -1  -3   3   82.89    4.10
  -1  -3   3   84.29    4.10
   0   3  -3  131.29    6.00
   0   3  -3  125.59    6.00
   0   3  -3  110.59    6.00
   0   3  -3  124.89    6.10
   0  -3   3  127.49    5.90
   0  -3   3  132.69    6.20
   0  -3   3  138.69    6.30
  -1   3  -3  396.46   17.60
  -1   3  -3  405.06   17.50
  -1   3  -3  380.26   17.90
  -1   3  -3  384.56   18.00
   1  -3   3  392.76   17.90
   1  -3   3  393.46   17.90
  -3   3  -3    1.10    0.80
  -3   3  -3    1.90    0.80
   3  -3   3    3.20    0.90
   3  -3   3    2.80    0.80
  -4   3  -3   67.89    4.50
  -4   3  -3   68.09    4.40
   4  -3   3   72.79    4.50
   4  -3   3   76.59    4.30
  -5   3  -3   -0.10    0.90
  -5   3  -3    0.50    1.00
   5  -3   3   -0.20    0.70
   5  -3   3   -0.70    0.90
  -6   3  -3    3.70    1.40
  -6   3  -3    3.30    1.50
   6  -3   3    4.60    1.50
   6  -3   3    3.00    1.20
  -7   3  -3   37.90    3.70
  -7   3  -3   37.20    4.00
   7  -3   3   42.20    3.90
   7  -3   3   47.30    3.60
   8   2  -3  103.09    6.70
   8   2  -3  108.49    6.00
   8   2  -3  108.89    6.70
   8   2  -3  109.89    6.20
  -8  -2   3   99.99    6.50
   7   2  -3   46.90    3.10
   7   2  -3   47.20    3.30
   7   2  -3   50.19    3.20
   7   2  -3   46.20    3.70
  -7  -2   3   43.10    4.00
  -7  -2   3   44.20    4.10
  -7  -2   3   43.10    3.50
   6   2  -3  309.37   14.60
   6   2  -3  305.77   14.60
   6   2  -3  309.57   14.50
  -6  -2   3  311.07   15.30
  -6  -2   3  296.87   15.40
  -6  -2   3  305.97   14.80
   5   2  -3  171.68    8.50
   5   2  -3  171.38    8.40
   5   2  -3  163.98    8.30
  -5  -2   3  178.28    9.20
  -5  -2   3  178.58    8.60
  -5  -2   3  168.98    9.00
   4   2  -3  829.92   37.80
   4   2  -3  833.62   37.80
   4   2  -3  845.22   38.00
  -4  -2   3  870.71   37.90
  -4  -2   3  836.32   38.50
  -4  -2   3  836.42   38.30
   3   2  -3  119.99    5.90
   3   2  -3  139.19    6.50
   3   2  -3  120.89    5.80
   3   2  -3  115.79    5.90
   3   2  -3  121.89    6.10
  -3  -2   3  125.19    6.20
  -3  -2   3  124.29    6.10
  -3  -2   3  127.09    6.40
  -3  -2   3  124.69    6.20
  -3  -2   3  122.79    5.90
   2   2  -3  107.49    5.50
   2   2  -3  119.79    5.40
   2   2  -3  109.19    5.40
   2   2  -3  118.69    5.50
   2   2  -3  117.99    5.70
  -2  -2   3  122.09    5.80
  -2  -2   3  123.39    5.70
  -2  -2   3  124.49    5.90
  -2  -2   3  120.69    5.60
   1   2  -3  195.88    9.30
   1   2  -3  201.18    9.00
   1   2  -3  205.18    9.10
   1   2  -3  200.88    9.30
   1   2  -3  203.78    9.20
   1   2  -3  202.08    9.30
  -1  -2   3  194.78    9.30
  -1  -2   3  191.68    9.10
  -1  -2   3  199.18    9.20
  -1  -2   3  202.28    8.90
  -1  -2   3  207.08    9.30
   0   2  -3    2.60    0.40
   0   2  -3    3.60    0.50
   0  -2   3    4.10    0.70
   0  -2   3    3.00    0.50
   0  -2   3    4.50    0.60
  -1   2  -3   52.19    2.40
  -1   2  -3   50.59    2.80
  -1   2  -3   53.29    2.80
  -1   2  -3   50.39    2.90
  -1   2  -3   50.79    2.40
   1  -2   3   49.60    2.80
   1  -2   3   53.39    2.80
  -2   2  -3    0.60    0.60
  -2   2  -3   -0.20    0.50
   2  -2   3   -0.30    0.40
   2  -2   3   -0.80    0.60
  -3   2  -3  133.99    6.90
  -3   2  -3  135.99    6.70
   3  -2   3  132.39    6.70
   3  -2   3  119.09    6.70
  -4   2  -3   67.19    4.10
  -4   2  -3   74.69    4.40
   4  -2   3   60.19    3.90
  -5   2  -3    0.10    0.80
  -5   2  -3    0.00    1.00
   5  -2   3   -0.20    0.20
   5  -2   3    0.00    0.90
   5  -2   3    0.20    0.70
  -6   2  -3   58.59    4.70
  -6   2  -3   66.59    4.50
   6  -2   3   62.39    4.30
   6  -2   3   70.89    4.80
  -7   2  -3   13.30    2.20
  -7   2  -3   15.10    2.70
   7  -2   3   14.10    2.40
   7  -2   3   11.70    2.00
   8  -2   3    6.20    1.80
   8   1  -3    0.00    0.70
   8   1  -3    0.80    1.10
   8   1  -3    0.80    0.90
   8   1  -3   -0.10    0.90
   8   1  -3    0.90    1.30
   7   1  -3   10.70    1.90
   7   1  -3   10.30    1.60
   7   1  -3   12.30    2.00
   7   1  -3   10.30    1.40
   7   1  -3    9.10    1.60
  -7  -1   3   11.20    1.90
   6   1  -3  103.69    6.10
   6   1  -3  107.89    5.80
   6   1  -3  112.09    6.20
   6   1  -3  107.89    5.90
   6   1  -3  103.59    5.70
  -6  -1   3  104.29    6.40
   5   1  -3   59.39    3.50
   5   1  -3   66.19    3.60
   5   1  -3   62.69    3.60
  -5  -1   3   58.19    4.00
  -5  -1   3   60.99    3.60
  -5  -1   3   59.49    4.00
  -5  -1   3   59.29    3.70
   4   1  -3    7.20    1.00
   4   1  -3    6.50    1.00
   4   1  -3    7.00    1.00
  -4  -1   3    8.50    1.20
  -4  -1   3    8.00    1.10
  -4  -1   3    7.80    1.20
  -4  -1   3    8.90    1.10
   3   1  -3  523.55   25.00
   3   1  -3  532.65   25.00
   3   1  -3  521.65   25.00
   3   1  -3  575.84   25.10
  -3  -1   3  580.44   25.20
  -3  -1   3  578.84   25.10
  -3  -1   3  570.14   25.30
   2   1  -3    2.00    0.40
   2   1  -3    2.30    0.40
   2   1  -3    2.80    0.40
   2   1  -3    2.10    0.50
   2   1  -3    2.00    0.40
  -2  -1   3    2.60    0.60
  -2  -1   3    1.70    0.50
  -2  -1   3    3.10    0.50
  -2  -1   3    2.60    0.50
  -2  -1   3    2.00    0.40
   1   1  -3  226.68    9.90
   1   1  -3  211.38    9.90
   1   1  -3  218.88    9.90
   1   1  -3  223.98    9.70
   1   1  -3  219.28    9.70
  -1  -1   3  208.98    9.70
  -1  -1   3  210.38    9.90
  -1  -1   3  226.58    9.90
  -1  -1   3  208.68    9.90
   0   1  -3  583.94   25.80
   0   1  -3  563.04   25.90
   0   1  -3  583.64   25.90
   0   1  -3  532.45   25.80
   0   1  -3  596.14   25.90
   0  -1   3  644.04   25.90
   0  -1   3  566.14   25.80
   0  -1   3  587.84   25.80
   0  -1   3  571.74   25.90
   0  -1   3  557.94   25.80
  -1   1  -3 1154.58   51.29
  -1   1  -3 1100.89   51.39
  -1   1  -3 1135.99   51.39
  -1   1  -3 1226.78   51.19
   1  -1   3 1146.49   51.29
   1  -1   3 1100.99   51.29
   1  -1   3 1172.78   50.99
   1  -1   3 1212.08   51.39
   1  -1   3 1127.39   51.49
   1  -1   3 1130.79   51.39
  -2   1  -3    9.40    0.60
  -2   1  -3   11.00    1.20
  -2   1  -3   10.40    1.20
   2  -1   3    7.80    1.10
   2  -1   3   10.20    0.60
   2  -1   3   10.40    1.20
  -3   1  -3   42.50    2.70
  -3   1  -3   35.30    2.70
   3  -1   3   39.10    1.90
   3  -1   3   41.10    2.00
   3  -1   3   41.70    2.70
   3  -1   3   37.40    2.80
  -4   1  -3  180.88    9.00
  -4   1  -3  169.28    8.70
   4  -1   3  169.68    9.00
   4  -1   3  153.78    8.70
   4  -1   3  186.78    7.90
   4  -1   3  176.08    7.90
  -5   1  -3  101.99    5.70
  -5   1  -3   97.79    6.00
   5  -1   3  103.39    4.70
   5  -1   3   97.09    5.70
   5  -1   3   90.99    5.90
  -6   1  -3   14.40    2.00
  -6   1  -3   14.80    2.40
   6  -1   3   12.60    2.00
   6  -1   3   16.50    2.50
  -7   1  -3    0.80    1.30
  -7   1  -3    0.70    1.00
   7  -1   3   -0.60    1.10
   7  -1   3    1.10    1.00
  -8   1  -3    0.60    1.00
   8  -1   3    1.30    1.20
   8  -1   3    1.50    1.50
   8   0  -3   30.80    2.90
   8   0  -3   31.70    2.50
   8   0  -3   34.70    3.30
   8   0  -3   33.70    3.10
   8   0  -3   32.40    3.00
   7   0  -3    1.90    1.00
   7   0  -3    1.80    1.10
   7   0  -3    3.30    1.20
   7   0  -3    2.50    1.30
   7   0  -3    3.70    0.90
  -7   0   3    2.20    1.20
   6   0  -3   17.90    1.70
   6   0  -3   21.10    2.00
   6   0  -3   18.70    2.00
   6   0  -3   18.60    1.90
   6   0  -3   19.20    2.20
  -6   0   3   18.50    1.70
  -6   0   3   16.80    2.10
  -6   0   3   20.10    2.10
   5   0  -3    9.60    1.40
   5   0  -3   10.50    1.40
   5   0  -3   10.10    1.40
   5   0  -3   10.50    1.60
  -5   0   3    9.40    1.20
  -5   0   3    9.10    1.40
   4   0  -3   70.59    4.00
   4   0  -3   72.49    4.00
   4   0  -3   69.09    3.90
  -4   0   3   74.39    3.90
  -4   0   3   73.89    4.00
  -4   0   3   68.59    4.00
   3   0  -3   10.50    1.10
   3   0  -3   13.20    1.30
   3   0  -3   10.10    1.20
   3   0  -3   14.20    1.20
  -3   0   3   13.00    1.20
  -3   0   3   13.20    1.20
   2   0  -3 1082.89   50.19
   2   0  -3 1170.68   50.09
   2   0  -3 1132.69   50.09
   2   0  -3 1055.39   49.99
   2   0  -3 1103.49   50.19
   2   0  -3 1100.39   50.09
   2   0  -3 1081.39   50.09
  -2   0   3 1158.88   50.19
  -2   0   3 1186.38   50.19
  -2   0   3 1185.48   50.09
  -2   0   3 1120.39   50.29
   1   0  -3  507.45   22.50
   1   0  -3  483.95   22.50
   1   0  -3  492.65   22.40
   1   0  -3  519.15   22.30
   1   0  -3  534.95   22.20
  -1   0   3  509.65   22.30
  -1   0   3  486.55   22.20
  -1   0   3  501.15   22.40
  -1   0   3  480.75   22.50
  -1   0   3  494.05   22.50
   0   0  -3  220.88   10.30
   0   0  -3  224.88   10.30
   0   0  -3  218.58   10.30
   0   0  -3  235.88   10.30
   0   0  -3  236.98   10.30
   0   0   3  237.88   10.30
   0   0   3  226.88   10.30
   0   0   3  231.68   10.30
   0   0   3  206.78   10.30
  -1   0  -3  639.34   28.10
  -1   0  -3  661.53   27.80
  -1   0  -3  559.44   28.10
  -1   0  -3  641.24   28.20
  -1   0  -3  637.64   28.00
   1   0   3  633.54   27.80
   1   0   3  637.64   28.00
   1   0   3  616.44   28.10
   1   0   3  606.14   28.10
   1   0   3  606.14   27.90
  -2   0  -3   29.00    1.40
  -2   0  -3   25.20    2.00
  -2   0  -3   24.60    1.70
  -2   0  -3   23.40    1.80
   2   0   3   27.50    1.90
   2   0   3   26.70    1.40
  -3   0  -3   39.10    3.00
  -3   0  -3   41.50    2.10
  -3   0  -3   36.80    2.70
   3   0   3   40.90    2.00
   3   0   3   35.00    2.60
  -4   0  -3   23.50    2.20
  -4   0  -3   23.10    1.60
  -4   0  -3   23.90    2.60
   4   0   3   23.00    1.50
   4   0   3   25.50    2.20
   4   0   3   23.40    1.40
  -5   0  -3   23.60    2.60
  -5   0  -3   22.80    2.10
  -5   0  -3   34.70    3.30
   5   0   3   23.90    2.40
   5   0   3   26.60    1.60
  -6   0  -3    0.70    1.10
  -6   0  -3   -0.10    0.90
   6   0   3    1.50    1.30
   6   0   3   -0.90    0.90
   6   0   3    0.20    0.50
  -7   0  -3   15.60    2.20
  -7   0  -3   18.60    2.80
   7   0   3   16.00    2.60
   7   0   3   19.40    2.60
   8   0   3   19.50    3.10
   8   0   3   14.90    2.50
   8  -1  -3    5.60    1.50
   8  -1  -3    5.50    1.50
   8  -1  -3    6.20    1.60
   8  -1  -3    3.50    1.30
   8  -1  -3    3.80    1.50
  -8   1   3    6.70    1.70
   7  -1  -3    9.70    1.80
   7  -1  -3    7.10    1.50
   7  -1  -3    6.90    1.10
   7  -1  -3    6.20    1.50
   7  -1  -3    7.80    1.50
  -7   1   3    2.90    0.90
  -7   1   3    6.10    1.50
   6  -1  -3    1.60    1.00
   6  -1  -3    1.70    0.80
   6  -1  -3    0.10    0.50
   6  -1  -3    1.40    0.80
   6  -1  -3    1.90    0.90
  -6   1   3    2.70    0.80
  -6   1   3    1.50    1.00
   5  -1  -3  144.09    7.30
   5  -1  -3  139.49    7.20
   5  -1  -3  142.79    7.10
   5  -1  -3  138.39    7.20
  -5   1   3  137.79    7.40
  -5   1   3  137.19    7.00
   4  -1  -3  116.79    5.90
   4  -1  -3  116.29    5.90
   4  -1  -3  114.89    5.90
   4  -1  -3  114.49    5.70
  -4   1   3  113.39    5.70
  -4   1   3  108.59    6.00
   3  -1  -3    4.40    0.90
   3  -1  -3    1.80    0.60
   3  -1  -3    1.80    0.50
  -3   1   3    2.60    0.80
  -3   1   3    4.60    0.70
  -3   1   3    3.00    0.70
   2  -1  -3   56.99    2.90
   2  -1  -3   51.29    2.90
   2  -1  -3   50.09    2.80
   2  -1  -3   53.79    3.00
   2  -1  -3   60.89    2.70
  -2   1   3   54.79    2.90
  -2   1   3   57.49    2.70
  -2   1   3   55.79    3.00
  -2   1   3   60.59    2.90
   1  -1  -3   64.89    3.40
   1  -1  -3   72.79    3.30
   1  -1  -3   66.69    3.30
   1  -1  -3   69.19    3.40
  -1   1   3   71.69    3.40
  -1   1   3   68.39    3.50
  -1   1   3   71.59    3.30
  -1   1   3   67.69    3.40
   0  -1  -3  152.38    7.50
   0  -1  -3  150.88    7.50
   0  -1  -3  179.28    7.50
   0  -1  -3  161.98    7.40
   0  -1  -3  168.68    7.40
   0   1   3  159.98    7.40
   0   1   3  161.68    7.50
   0   1   3  163.38    7.50
   0   1   3  157.68    7.40
   0   1   3  163.18    7.40
   0   1   3  161.38    7.50
  -1  -1  -3  974.40   43.60
  -1  -1  -3  948.71   43.60
  -1  -1  -3 1040.00   43.30
  -1  -1  -3  908.81   43.30
  -1  -1  -3 1019.70   43.50
   1   1   3  976.70   43.60
   1   1   3  960.20   43.40
   1   1   3  941.91   43.30
   1   1   3  997.80   43.70
   1   1   3  981.10   43.60
   1   1   3  958.70   43.30
  -2  -1  -3   13.20    0.90
  -2  -1  -3   14.70    1.10
  -2  -1  -3   12.50    1.50
  -2  -1  -3   15.00    1.40
   2   1   3   14.20    1.00
   2   1   3   13.40    1.30
   2   1   3   13.10    1.00
  -3  -1  -3    4.90    1.20
  -3  -1  -3    3.80    0.90
  -3  -1  -3    4.40    0.70
   3   1   3    4.30    0.60
   3   1   3    5.60    1.10
  -4  -1  -3   90.99    5.10
  -4  -1  -3   87.69    5.50
  -4  -1  -3   90.19    4.60
   4   1   3   79.59    5.00
   4   1   3   83.09    4.30
  -5  -1  -3    6.00    1.80
  -5  -1  -3    4.80    1.30
  -5  -1  -3    3.80    1.00
   5   1   3    7.00    1.40
   5   1   3    5.50    0.80
  -6  -1  -3   60.79    4.90
  -6  -1  -3   46.60    3.50
  -6  -1  -3   46.90    4.00
   6   1   3   55.59    4.00
   6   1   3   50.59    2.90
  -7  -1  -3    5.70    2.30
  -7  -1  -3    7.30    2.00
   7   1   3    9.50    2.20
   7   1   3    6.10    1.70
   8  -2  -3    2.60    1.20
   8  -2  -3    2.10    1.20
   8  -2  -3    1.40    1.10
   8  -2  -3    1.30    1.20
  -8   2   3    4.00    1.50
   7  -2  -3  117.49    6.70
   7  -2  -3  112.19    6.60
   7  -2  -3  116.69    6.70
   7  -2  -3  115.19    6.40
   7  -2  -3  122.79    6.10
  -7   2   3  113.69    6.90
  -7   2   3  111.79    6.10
   6  -2  -3    3.10    1.10
   6  -2  -3    3.10    1.10
   6  -2  -3    3.00    1.00
  -6   2   3    3.00    0.80
  -6   2   3    3.30    1.20
   5  -2  -3  132.09    7.00
   5  -2  -3  134.29    7.10
   5  -2  -3  142.99    6.90
  -5   2   3  135.69    6.80
  -5   2   3  130.19    7.20
   4  -2  -3    1.80    0.70
   4  -2  -3    1.10    0.60
   4  -2  -3    1.50    0.50
  -4   2   3    0.70    0.50
  -4   2   3    0.40    0.60
   3  -2  -3    0.50    0.40
   3  -2  -3    0.20    0.50
   3  -2  -3    0.30    0.40
   3  -2  -3    0.00    0.50
  -3   2   3    0.80    0.60
  -3   2   3   -0.70    0.30
   2  -2  -3   25.50    1.80
   2  -2  -3   25.00    1.30
   2  -2  -3   26.50    1.30
   2  -2  -3   23.50    1.60
   2  -2  -3   25.50    1.60
  -2   2   3   24.70    1.80
  -2   2   3   25.90    1.60
  -2   2   3   26.80    1.60
   1  -2  -3  363.76   17.10
   1  -2  -3  363.36   17.00
   1  -2  -3  361.66   16.90
   1  -2  -3  372.56   16.90
   1  -2  -3  371.16   16.90
  -1   2   3  366.76   17.00
  -1   2   3  395.16   16.70
  -1   2   3  399.26   16.90
  -1   2   3  379.46   17.00
   0  -2  -3  591.84   27.80
   0  -2  -3  617.14   27.80
   0  -2  -3  661.13   27.70
   0  -2  -3  624.84   27.70
   0  -2  -3  607.44   27.70
   0   2   3  643.94   27.80
   0   2   3  563.94   27.70
   0   2   3  619.84   27.70
   0   2   3  609.44   27.70
   0   2   3  652.73   27.70
  -1  -2  -3   19.40    1.40
  -1  -2  -3   18.90    1.10
   1   2   3   17.90    1.10
   1   2   3   19.30    1.20
  -2  -2  -3   -0.30    0.60
  -2  -2  -3   -0.50    0.50
  -2  -2  -3   -0.10    0.70
  -2  -2  -3    0.10    0.30
   2   2   3    0.20    0.40
   2   2   3    0.00    0.20
   2   2   3    0.30    0.60
  -3  -2  -3   64.19    4.10
  -3  -2  -3   65.39    3.80
  -3  -2  -3   64.99    3.30
  -3  -2  -3   65.39    4.10
   3   2   3   62.49    3.30
   3   2   3   63.79    3.90
  -4  -2  -3   49.70    2.90
  -4  -2  -3   48.90    3.40
  -4  -2  -3   53.39    3.90
   4   2   3   49.40    3.50
   4   2   3   50.29    2.80
  -5  -2  -3   12.60    1.90
  -5  -2  -3   11.60    1.40
  -5  -2  -3   11.70    2.20
   5   2   3   11.90    1.80
   5   2   3   13.90    1.30
  -6  -2  -3    5.40    1.60
  -6  -2  -3    7.50    2.30
   6   2   3    4.90    1.40
   6   2   3    4.70    0.90
  -7  -2  -3   -0.40    1.10
  -7  -2  -3    2.00    2.00
   7   2   3   -0.80    0.90
   8  -3  -3    3.20    1.30
   8  -3  -3   -0.80    1.50
   8  -3  -3   -0.50    1.00
   8  -3  -3    0.60    1.10
  -8   3   3    0.50    1.40
   7  -3  -3  129.39    7.10
   7  -3  -3  126.39    6.70
   7  -3  -3  124.39    7.00
  -7   3   3  118.79    7.30
  -7   3   3  115.79    6.40
   6  -3  -3   11.80    1.80
   6  -3  -3   12.80    1.80
   6  -3  -3   12.10    1.50
  -6   3   3   10.90    1.80
  -6   3   3   17.30    1.50
   5  -3  -3    8.90    1.10
   5  -3  -3    6.40    1.20
   5  -3  -3    6.60    1.30
  -5   3   3    7.70    1.10
  -5   3   3    7.60    1.50
   4  -3  -3  425.86   20.40
   4  -3  -3  481.25   20.70
   4  -3  -3  453.75   20.10
   4  -3  -3  427.76   20.50
  -4   3   3  423.66   20.70
   3  -3  -3   35.40    2.30
   3  -3  -3   37.80    1.90
   3  -3  -3   31.00    2.20
  -3   3   3   37.20    2.00
  -3   3   3   39.40    2.20
  -3   3   3   31.20    2.50
   2  -3  -3   60.69    3.20
   2  -3  -3   58.59    3.30
   2  -3  -3   64.79    2.90
  -2   3   3   55.89    3.40
  -2   3   3   62.49    2.90
  -2   3   3   61.69    3.20
   1  -3  -3  117.69    5.90
   1  -3  -3  120.29    5.70
   1  -3  -3  119.69    5.70
   1  -3  -3  116.29    5.60
   1  -3  -3  116.69    5.80
  -1   3   3  126.79    5.50
  -1   3   3  120.59    5.70
  -1   3   3  120.29    5.90
   0  -3  -3    6.30    0.80
   0  -3  -3    5.90    0.70
   0  -3  -3    6.30    0.70
   0  -3  -3    5.60    0.80
   0  -3  -3    5.80    0.60
   0   3   3    6.10    0.70
   0   3   3    5.00    0.70
  -1  -3  -3    2.30    0.60
  -1  -3  -3    1.50    0.70
  -1  -3  -3    1.50    0.30
  -1  -3  -3    0.20    0.70
   1   3   3    1.20    0.30
   1   3   3    1.40    0.50
  -2  -3  -3   98.79    5.70
  -2  -3  -3  113.99    5.00
  -2  -3  -3  100.99    5.40
  -2  -3  -3  101.99    5.80
   2   3   3  115.19    4.90
   2   3   3  103.59    5.20
  -3  -3  -3   27.70    2.30
  -3  -3  -3   32.50    2.70
  -3  -3  -3   30.60    1.70
  -3  -3  -3   28.80    2.60
   3   3   3   30.90    1.60
   3   3   3   30.90    2.00
   3   3   3   32.80    2.50
  -4  -3  -3   18.10    2.50
  -4  -3  -3   23.20    2.60
  -4  -3  -3   18.00    2.10
  -4  -3  -3   22.10    1.50
   4   3   3   21.90    2.30
   4   3   3   23.10    1.70
  -5  -3  -3  168.08    9.30
  -5  -3  -3  179.28   10.00
   5   3   3  182.18    8.70
   5   3   3  183.18    9.60
  -6  -3  -3   11.70    2.50
  -6  -3  -3    9.90    1.90
   6   3   3    9.40    1.30
   6   3   3   10.80    2.00
  -7  -3  -3   -0.40    1.20
  -7  -3  -3   -2.10    1.70
   7   3   3    0.50    1.10
   8  -4  -3   10.90    1.90
   8  -4  -3   11.10    2.10
  -8   4   3    9.30    2.20
   7  -4  -3   23.80    2.20
   7  -4  -3   26.20    2.70
   7  -4  -3   31.50    2.80
  -7   4   3   25.50    3.10
   6  -4  -3   51.49    3.50
   6  -4  -3   46.30    3.00
   6  -4  -3   45.30    3.40
  -6   4   3   50.29    3.10
  -6   4   3   48.90    3.90
   5  -4  -3    2.00    0.90
   5  -4  -3    0.70    0.50
   5  -4  -3    1.30    0.80
  -5   4   3    0.50    0.90
  -5   4   3    0.10    0.50
   4  -4  -3   62.09    3.60
   4  -4  -3   67.09    3.20
   4  -4  -3   56.39    3.60
  -4   4   3   55.59    3.30
  -4   4   3   60.39    4.00
   3  -4  -3    2.60    0.80
   3  -4  -3    4.30    0.90
   3  -4  -3    4.40    0.60
  -3   4   3    4.60    0.80
  -3   4   3    3.40    0.60
  -3   4   3    2.90    0.90
   2  -4  -3   42.30    2.40
   2  -4  -3   33.40    2.00
   2  -4  -3   31.80    2.30
  -2   4   3   40.60    2.30
  -2   4   3   46.00    2.10
   1  -4  -3   33.50    2.00
   1  -4  -3   33.50    2.00
   1  -4  -3   32.00    2.10
  -1   4   3   31.70    2.10
  -1   4   3   36.10    1.80
  -1   4   3   32.10    2.00
   0  -4  -3    3.40    0.80
   0   4   3    3.40    0.70
   0   4   3    1.80    0.60
  -1  -4  -3  425.76   19.10
  -1  -4  -3  424.06   19.50
  -1  -4  -3  412.66   19.40
  -1  -4  -3  425.66   18.70
   1   4   3  404.46   19.10
  -2  -4  -3   12.10    1.60
  -2  -4  -3   14.10    1.40
  -2  -4  -3   13.70    1.70
   2   4   3   13.30    1.20
  -3  -4  -3  232.78   11.60
  -3  -4  -3  241.58   12.20
  -3  -4  -3  246.18   12.20
   3   4   3  246.18   11.40
  -4  -4  -3   79.49    4.70
  -4  -4  -3   91.99    5.50
  -4  -4  -3   75.79    5.20
   4   4   3   72.69    4.90
   4   4   3   74.99    4.20
  -5  -4  -3   59.89    4.90
  -5  -4  -3   62.59    4.20
  -5  -4  -3   60.09    4.80
   5   4   3   59.09    4.40
   5   4   3   64.79    3.70
  -6  -4  -3    0.60    1.10
  -6  -4  -3    1.50    1.80
   6   4   3    0.60    1.10
   6   4   3   -0.20    0.70
  -7  -4  -3   11.10    3.00
  -7  -4  -3   12.20    2.30
   7   4   3    8.60    1.40
   7   4   3    9.80    2.10
   8  -5  -3   -0.20    0.90
   8  -5  -3   -1.10    1.00
  -8   5   3   -1.40    1.20
   7  -5  -3    5.70    1.50
   7  -5  -3    5.20    1.40
  -7   5   3    4.70    1.70
   6  -5  -3    1.40    0.70
   6  -5  -3    1.00    0.90
   6  -5  -3    0.40    0.80
  -6   5   3    1.60    0.70
  -6   5   3    2.70    1.40
   5  -5  -3   45.20    3.10
   5  -5  -3   42.30    3.10
   5  -5  -3   43.10    2.60
  -5   5   3   39.70    3.40
  -5   5   3   44.60    2.70
   4  -5  -3  115.29    6.20
   4  -5  -3  116.89    6.10
   4  -5  -3  116.29    5.60
  -4   5   3  110.49    5.70
  -4   5   3  111.19    6.50
   3  -5  -3   28.50    1.70
   3  -5  -3   26.20    2.00
   3  -5  -3   26.60    2.00
  -3   5   3   26.50    1.90
  -3   5   3   24.80    2.30
  -3   5   3   26.40    1.70
   2  -5  -3    1.70    0.70
   2  -5  -3    0.70    0.50
   2  -5  -3    2.80    0.60
  -2   5   3    1.80    0.60
  -2   5   3    1.50    0.40
  -2   5   3    2.00    0.70
   1  -5  -3  277.57   13.40
   1  -5  -3  288.47   13.40
   1  -5  -3  292.87   13.50
  -1   5   3  281.27   13.40
  -1   5   3  302.97   13.30
  -1   5   3  294.47   13.60
   0  -5  -3   44.00    2.70
   0  -5  -3   41.60    2.40
   0  -5  -3   42.80    2.40
   0  -5  -3   46.00    2.80
   0  -5  -3   44.90    2.50
   0   5   3   41.30    2.50
  -1  -5  -3   71.29    3.20
  -1  -5  -3   66.19    3.60
  -1  -5  -3   65.79    3.90
  -1  -5  -3   65.59    3.30
  -1  -5  -3   60.59    3.90
   1   5   3   63.89    3.60
  -2  -5  -3   20.30    2.20
  -2  -5  -3   19.50    1.70
  -2  -5  -3   13.20    1.90
  -3  -5  -3   35.70    2.70
  -3  -5  -3   36.80    3.20
  -3  -5  -3   39.20    3.30
   3   5   3   36.10    2.40
  -4  -5  -3    0.00    1.10
  -4  -5  -3   -0.30    0.80
  -4  -5  -3    0.60    1.20
   4   5   3    0.20    0.60
  -5  -5  -3    0.50    1.40
  -5  -5  -3    1.90    1.60
  -5  -5  -3    1.10    1.00
   5   5   3    1.40    0.80
   5   5   3    1.70    1.20
  -6  -5  -3   17.10    3.00
  -6  -5  -3   20.20    3.20
  -6  -5  -3   19.80    2.70
   6   5   3   20.00    2.00
   6   5   3   23.40    3.10
   7  -6  -3   87.99    5.30
   7  -6  -3   81.89    5.40
  -7   6   3   75.49    5.80
   6  -6  -3   -0.40    0.90
   6  -6  -3    0.10    0.90
  -6   6   3    1.00    1.30
   5  -6  -3   -0.30    0.80
   5  -6  -3    0.30    0.80
   5  -6  -3    0.50    0.60
  -5   6   3    0.60    0.60
  -5   6   3    0.30    1.10
   4  -6  -3   15.40    1.80
   4  -6  -3   12.00    1.60
   4  -6  -3   12.70    1.20
  -4   6   3   12.10    1.30
  -4   6   3    9.80    1.80
   3  -6  -3    3.70    1.00
   3  -6  -3    4.30    1.00
   3  -6  -3    4.50    0.70
  -3   6   3    4.60    0.80
   2  -6  -3   72.69    4.30
   2  -6  -3   79.79    4.20
   2  -6  -3   80.99    4.40
  -2   6   3   78.19    4.20
  -2   6   3   87.79    4.70
   1  -6  -3   12.20    1.40
   1  -6  -3   13.00    1.40
  -1   6   3   13.50    1.40
  -1   6   3   16.30    1.50
   0  -6  -3   -0.20    0.60
   0  -6  -3    0.30    0.50
   0  -6  -3   -0.40    0.40
   0  -6  -3    2.10    0.80
   0   6   3    1.00    0.50
  -1  -6  -3   80.89    4.50
  -1  -6  -3   84.69    5.00
  -1  -6  -3   85.79    5.10
  -1  -6  -3   87.49    4.20
  -1  -6  -3   87.59    4.20
  -1  -6  -3   93.59    4.20
   1   6   3   85.19    4.60
  -2  -6  -3  136.49    7.50
  -2  -6  -3  135.89    7.40
   2   6   3  134.29    6.80
  -3  -6  -3    0.10    1.10
  -3  -6  -3    1.00    1.10
  -3  -6  -3    0.00    0.30
   3   6   3    1.30    0.70
  -4  -6  -3    1.70    1.30
  -4  -6  -3   -0.40    0.60
  -4  -6  -3   -0.90    1.10
   4   6   3    1.40    0.80
  -5  -6  -3   12.80    2.00
  -5  -6  -3   11.40    2.40
  -5  -6  -3    9.40    2.30
   5   6   3   10.10    2.10
   5   6   3    6.30    1.20
  -6  -6  -3   54.79    5.20
  -6  -6  -3   45.20    4.90
  -6  -6  -3   50.19    4.00
   6   6   3   51.29    3.50
   6   6   3   54.19    4.50
   7  -7  -3   27.30    2.90
   7  -7  -3   31.50    3.20
  -7   7   3   38.20    3.90
   6  -7  -3   -0.40    0.90
   6  -7  -3    0.60    1.00
  -6   7   3    0.20    1.20
   5  -7  -3   18.90    2.30
   5  -7  -3   18.80    2.10
  -5   7   3   19.00    1.70
  -5   7   3   17.90    2.50
   4  -7  -3    0.60    0.80
   4  -7  -3   -0.10    0.70
   4  -7  -3    0.60    0.60
  -4   7   3    0.60    0.60
  -4   7   3    0.30    1.00
   3  -7  -3    9.50    1.40
   3  -7  -3    6.70    1.00
   3  -7  -3    9.40    1.40
  -3   7   3   11.10    1.80
  -3   7   3    9.10    1.20
   2  -7  -3   60.29    3.30
   2  -7  -3   55.19    3.20
   2  -7  -3   52.89    3.30
  -2   7   3   42.30    3.00
  -2   7   3   53.29    3.60
   1  -7  -3    6.30    1.10
   1  -7  -3    5.70    1.10
   1  -7  -3    6.90    1.00
  -1   7   3    6.70    1.10
  -1   7   3    7.60    1.20
   0  -7  -3   69.49    3.90
   0  -7  -3   75.29    4.40
   0  -7  -3   79.09    4.00
   0  -7  -3   73.39    4.40
   0   7   3   69.39    4.10
  -1  -7  -3   70.79    3.30
  -1  -7  -3   55.29    3.50
  -1  -7  -3   63.69    4.30
  -1  -7  -3   60.89    4.20
   1   7   3   67.59    3.80
  -2  -7  -3    9.90    1.90
  -2  -7  -3    7.60    1.70
  -2  -7  -3    8.90    1.30
   2   7   3    8.60    1.30
  -3  -7  -3   -0.30    1.10
  -3  -7  -3    1.40    1.40
  -3  -7  -3    0.00    0.80
   3   7   3    0.70    0.70
  -4  -7  -3   22.10    2.30
  -4  -7  -3   17.50    2.70
  -4  -7  -3   21.10    3.10
   4   7   3   22.90    2.10
  -5  -7  -3   18.80    2.50
  -5  -7  -3   13.60    2.70
  -5  -7  -3   19.20    3.30
   5   7   3   15.20    1.80
   6  -8  -3    9.60    1.90
   6  -8  -3    9.20    1.80
  -6   8   3   10.60    2.30
   5  -8  -3   27.00    2.60
   5  -8  -3   22.70    2.40
  -5   8   3   26.50    3.20
  -5   8   3   22.50    2.00
   4  -8  -3   -0.40    0.70
   4  -8  -3   -0.50    0.80
  -4   8   3   -1.70    0.90
  -4   8   3    0.20    0.60
   3  -8  -3    3.40    1.10
   3  -8  -3    2.20    0.80
   3  -8  -3    4.70    1.20
  -3   8   3    3.60    0.90
  -3   8   3    4.10    1.30
   2  -8  -3   74.39    4.40
   2  -8  -3   84.49    4.40
   2  -8  -3   74.39    4.50
  -2   8   3   72.49    4.60
  -2   8   3   74.29    4.30
   1  -8  -3   10.90    1.60
   1  -8  -3   11.30    1.40
   1  -8  -3    9.10    1.50
  -1   8   3   13.20    1.60
  -1   8   3   11.80    1.50
   0  -8  -3    3.70    0.90
   0  -8  -3    3.10    0.80
   0  -8  -3    3.50    1.20
   0  -8  -3    3.30    1.20
   0   8   3    2.30    1.00
  -1  -8  -3    9.70    2.00
  -1  -8  -3    8.70    1.80
   1   8   3   10.90    1.40
  -2  -8  -3  244.98   12.60
  -2  -8  -3  235.38   12.40
   2   8   3  236.78   11.70
  -3  -8  -3   31.30    2.70
  -3  -8  -3   34.90    3.80
  -3  -8  -3   34.30    3.60
   3   8   3   40.30    2.80
  -4  -8  -3  168.08   10.10
  -4  -8  -3  171.68   10.00
   4   8   3  170.98    8.80
  -5  -8  -3  105.99    7.50
  -5  -8  -3  101.09    7.50
   5  -9  -3   10.90    1.90
   5  -9  -3   13.60    2.10
  -5   9   3   13.60    2.50
   4  -9  -3   22.50    2.30
   4  -9  -3   23.20    2.30
  -4   9   3   19.80    1.90
  -4   9   3   21.70    2.80
   3  -9  -3    3.80    1.30
   3  -9  -3    5.30    1.20
  -3   9   3    4.90    1.50
  -3   9   3    6.10    1.20
   2  -9  -3   15.50    2.10
   2  -9  -3   15.10    1.70
   2  -9  -3   15.80    1.90
  -2   9   3   17.50    1.80
  -2   9   3   20.40    2.30
   1  -9  -3   80.99    4.60
   1  -9  -3   75.69    4.90
   1  -9  -3   78.29    4.90
  -1   9   3   82.29    4.60
  -1   9   3   75.19    4.50
   0  -9  -3   10.00    1.30
   0  -9  -3   11.80    2.00
   0  -9  -3   12.00    2.00
   0   9   3   10.20    1.50
  -1  -9  -3    0.20    0.60
  -1  -9  -3    0.20    1.10
  -1  -9  -3   -0.10    1.10
   1   9   3   -0.70    0.80
  -2  -9  -3   41.60    2.90
  -2  -9  -3   42.30    4.00
  -2  -9  -3   38.20    3.70
   2   9   3   34.40    2.80
  -3  -9  -3   47.20    4.30
  -3  -9  -3   42.10    4.20
   3   9   3   42.40    3.20
  -4  -9  -3  119.69    8.20
  -4  -9  -3  126.39    8.30
   4   9   3  123.59    6.80
   4 -10  -3   -0.40    1.20
   4 -10  -3    1.10    1.00
  -4  10   3    1.00    1.30
  -4  10   3    1.00    0.80
   3 -10  -3   19.20    2.10
   3 -10  -3   17.80    2.30
  -3  10   3   20.00    2.10
  -3  10   3   19.00    2.60
   2 -10  -3   23.10    2.20
   2 -10  -3   24.00    2.50
  -2  10   3   24.50    2.20
  -2  10   3   23.30    2.50
   1 -10  -3   -0.30    1.00
   1 -10  -3    0.40    1.00
   1 -10  -3    0.60    0.70
  -1  10   3    0.60    0.90
   0 -10  -3    0.20    0.60
   0 -10  -3    1.90    1.30
   0 -10  -3    2.00    1.40
   0  10   3    0.40    1.00
  -1 -10  -3    0.80    1.30
  -1 -10  -3    0.70    1.30
  -1 -10  -3    0.20    0.70
   1  10   3    0.10    0.90
  -2 -10  -3    3.40    1.70
  -2 -10  -3    4.50    1.80
   2  10   3    3.20    1.20
  -3 -10  -3    1.90    1.70
  -3 -10  -3    0.40    1.50
   3  10   3    1.10    1.10
   3 -11  -3    5.10    1.30
   3 -11  -3    7.30    1.70
  -3  11   3    5.80    1.30
   2 -11  -3    1.80    1.40
   2 -11  -3    1.30    1.00
  -2  11   3    1.90    1.00
   1 -11  -3    1.10    0.80
   1 -11  -3    1.10    1.10
  -1  11   3    1.40    1.00
   0 -11  -3   -0.20    1.30
   0 -11  -3    1.40    1.70
   0  11   3   -0.20    0.90
  -1 -11  -3   -1.80    1.30
  -1 -11  -3    1.00    1.50
   1  11   3   -1.20    0.90
   2  11  -4    6.10    1.40
  -2 -11   4    6.40    1.80
  -2 -11   4    8.50    2.20
   1  11  -4   22.00    2.20
  -1 -11   4   24.50    2.70
  -1 -11   4   24.40    3.30
   0  11  -4   12.70    1.70
   0 -11   4   13.40    2.40
   0 -11   4   18.70    2.40
  -1  11  -4   -2.20    1.00
   1 -11   4    0.80    1.10
   1 -11   4    2.00    1.20
  -2  11  -4   12.90    2.30
   2 -11   4    9.90    1.90
   2 -11   4   10.80    2.00
   4  10  -4   15.30    2.00
  -4 -10   4   13.70    2.80
  -4 -10   4   14.00    2.30
   3  10  -4   16.40    2.00
  -3 -10   4   20.50    3.10
  -3 -10   4   19.90    2.70
   2  10  -4   -0.20    0.70
  -2 -10   4    1.90    1.20
  -2 -10   4    1.20    1.30
   1  10  -4   -0.10    0.80
  -1 -10   4   -0.10    0.80
  -1 -10   4    1.00    1.30
   0  10  -4    4.60    1.30
   0  10  -4    2.90    0.90
   0 -10   4    3.20    1.40
   0 -10   4    3.70    1.30
  -1  10  -4    9.10    1.80
  -1  10  -4    7.40    1.20
   1 -10   4    6.20    1.50
   1 -10   4    9.70    1.70
  -2  10  -4    9.80    2.00
   2 -10   4   11.70    1.90
  -3  10  -4    0.10    1.20
   3 -10   4    2.40    1.10
   3 -10   4    4.30    1.40
   3 -10   4    3.20    1.40
  -4  10  -4    2.60    1.60
   4 -10   4    1.70    1.10
   4 -10   4    2.60    1.40
   4 -10   4    0.80    1.10
   5   9  -4   13.30    1.90
  -5  -9   4   10.80    2.20
  -5  -9   4    7.00    2.30
   4   9  -4    1.30    0.90
  -4  -9   4    0.40    1.10
  -4  -9   4    0.00    1.40
   3   9  -4   38.60    2.90
  -3  -9   4   40.20    3.90
  -3  -9   4   36.30    3.30
   2   9  -4    0.60    0.70
  -2  -9   4    1.60    1.30
  -2  -9   4    1.50    1.00
   1   9  -4   55.89    3.60
   1   9  -4   55.69    3.50
  -1  -9   4   53.69    3.60
  -1  -9   4   56.99    4.30
   0   9  -4   51.69    3.30
   0   9  -4   57.99    3.80
   0  -9   4   64.59    3.80
   0  -9   4   54.09    4.10
  -1   9  -4   -0.50    0.50
  -1   9  -4    0.00    1.00
   1  -9   4   -0.30    0.70
   1  -9   4   -0.80    0.60
   1  -9   4    0.60    0.80
  -2   9  -4    1.10    1.10
   2  -9   4    0.90    0.90
   2  -9   4    0.60    0.80
   2  -9   4   -0.20    0.90
  -3   9  -4    3.30    1.40
   3  -9   4    4.10    1.40
   3  -9   4    3.50    1.20
   3  -9   4    2.80    1.00
  -4   9  -4   24.20    3.20
   4  -9   4   30.90    2.80
   4  -9   4   28.60    2.80
  -5   9  -4    1.40    1.60
   5  -9   4   -0.10    1.00
   5  -9   4   -0.50    1.10
   5  -9   4   -0.30    1.10
   6   8  -4   21.40    2.40
  -6  -8   4   16.20    3.30
  -6  -8   4   18.50    2.90
   5   8  -4    0.30    0.80
  -5  -8   4    0.10    1.30
  -5  -8   4    0.20    1.10
   4   8  -4   10.90    1.60
  -4  -8   4   10.60    1.90
  -4  -8   4   10.90    2.20
   3   8  -4   33.00    2.50
  -3  -8   4   28.70    3.20
  -3  -8   4   29.70    2.80
   2   8  -4   41.40    2.70
   2   8  -4   40.20    2.70
  -2  -8   4   34.50    3.30
  -2  -8   4   37.20    3.00
   1   8  -4   23.90    2.00
   1   8  -4   20.80    1.80
  -1  -8   4   23.60    2.60
  -1  -8   4   22.00    2.10
   0   8  -4    8.20    1.40
   0  -8   4   12.40    1.10
   0  -8   4    8.30    1.50
   0  -8   4   10.60    1.50
  -1   8  -4   49.90    2.90
  -1   8  -4   51.19    3.70
   1  -8   4   49.80    3.10
   1  -8   4   51.99    3.40
   1  -8   4   51.29    3.50
  -2   8  -4   52.59    2.80
  -2   8  -4   48.70    3.70
   2  -8   4   57.39    3.40
   2  -8   4   39.00    3.20
   2  -8   4   48.00    3.50
  -3   8  -4   33.50    3.20
   3  -8   4   34.50    2.90
   3  -8   4   37.60    2.90
  -4   8  -4    4.20    1.60
   4  -8   4    5.90    1.40
   4  -8   4    5.30    1.40
   4  -8   4    2.10    1.20
  -5   8  -4   21.00    2.90
   5  -8   4    9.30    1.90
   5  -8   4   15.10    2.30
   5  -8   4   19.00    2.50
   6   7  -4   -0.60    0.70
  -6  -7   4   -0.80    1.10
  -6  -7   4    1.60    1.50
   5   7  -4   62.39    3.90
  -5  -7   4   57.39    4.30
  -5  -7   4   55.69    4.80
   4   7  -4    1.60    0.90
  -4  -7   4    0.90    1.00
  -4  -7   4    3.30    1.40
   3   7  -4    8.40    1.40
   3   7  -4    8.50    1.10
  -3  -7   4    8.60    1.50
  -3  -7   4   10.30    2.00
   2   7  -4    9.80    1.30
   2   7  -4    6.50    1.00
  -2  -7   4    4.40    1.30
  -2  -7   4    7.30    1.30
   1   7  -4  111.19    5.80
   1   7  -4  111.39    5.90
  -1  -7   4  108.49    6.40
  -1  -7   4  126.19    5.30
  -1  -7   4  108.39    5.90
   0   7  -4   44.20    3.00
   0  -7   4   46.00    2.80
   0  -7   4   38.80    3.00
  -1   7  -4   67.79    3.60
  -1   7  -4   66.29    4.20
   1  -7   4   68.09    4.00
   1  -7   4   68.39    3.80
   1  -7   4   68.59    4.10
  -2   7  -4  331.47   14.70
  -2   7  -4  329.07   15.60
   2  -7   4  313.97   15.30
   2  -7   4  303.07   15.20
   2  -7   4  329.07   15.40
  -3   7  -4   40.30    3.30
   3  -7   4   36.30    3.00
   3  -7   4   41.90    3.00
   3  -7   4   36.60    2.90
  -4   7  -4  149.59    8.50
  -4   7  -4  150.58    8.40
   4  -7   4  146.39    7.90
   4  -7   4  151.28    8.10
   4  -7   4  147.99    8.10
  -5   7  -4  105.79    7.00
  -5   7  -4  112.99    7.20
   5  -7   4  115.69    6.80
   5  -7   4  118.49    6.80
  -6   7  -4   71.29    5.50
  -6   7  -4   68.49    5.60
   6  -7   4   74.39    5.20
   6  -7   4   67.09    4.80
   6  -7   4   78.19    5.20
   7   6  -4    0.90    1.00
  -7  -6   4    0.50    1.50
  -7  -6   4   -0.50    1.30
   6   6  -4   44.50    3.20
  -6  -6   4   40.50    4.20
  -6  -6   4   43.10    3.80
   5   6  -4   12.10    1.70
  -5  -6   4   11.30    2.10
   4   6  -4    9.00    1.30
   4   6  -4   11.70    1.20
  -4  -6   4   12.20    2.00
   3   6  -4    4.40    0.80
   3   6  -4    4.40    1.00
  -3  -6   4    4.90    1.40
   2   6  -4    3.30    0.80
   2   6  -4    3.40    0.80
  -2  -6   4    2.60    1.00
  -2  -6   4    4.30    0.90
   1   6  -4  107.49    6.00
   1   6  -4  115.99    6.10
  -1  -6   4  124.29    6.50
  -1  -6   4  119.09    6.10
  -1  -6   4  129.39    5.50
  -1  -6   4  124.19    5.70
   0   6  -4  285.47   14.20
   0  -6   4  295.37   14.40
   0  -6   4  304.97   14.00
   0  -6   4  315.57   13.90
   0  -6   4  310.07   14.10
  -1   6  -4   80.69    3.80
  -1   6  -4   66.99    4.30
   1  -6   4   65.79    4.00
   1  -6   4   81.49    4.10
   1  -6   4   72.99    4.20
  -2   6  -4  436.96   18.90
  -2   6  -4  414.76   19.80
  -2   6  -4  435.56   19.10
  -2   6  -4  428.46   19.70
   2  -6   4  424.46   19.00
   2  -6   4  436.56   19.70
   2  -6   4  363.16   19.50
  -3   6  -4   -0.40    0.90
  -3   6  -4   -0.50    1.00
   3  -6   4    0.40    0.80
   3  -6   4   -0.70    0.60
   3  -6   4   -0.20    0.80
  -4   6  -4  372.76   18.10
  -4   6  -4  373.96   18.10
   4  -6   4  370.96   17.90
   4  -6   4  364.56   17.90
  -5   6  -4   36.40    3.50
  -5   6  -4   36.30    3.40
   5  -6   4   33.50    3.10
   5  -6   4   29.50    3.00
  -6   6  -4  129.49    8.00
  -6   6  -4  137.79    8.20
   6  -6   4  138.79    7.90
   6  -6   4  145.19    7.90
   6  -6   4  109.29    7.20
   7   5  -4    8.10    1.60
  -7  -5   4   10.40    2.30
  -7  -5   4    9.70    2.30
   6   5  -4   22.20    2.20
  -6  -5   4   23.90    3.20
   5   5  -4   41.00    2.80
   5   5  -4   41.00    2.20
  -5  -5   4   27.00    2.70
  -5  -5   4   35.30    3.30
   4   5  -4    6.20    0.80
   4   5  -4    5.10    1.00
  -4  -5   4    4.40    1.20
  -4  -5   4    7.20    1.60
   3   5  -4   31.60    2.00
   3   5  -4   30.00    2.20
  -3  -5   4   31.50    2.70
  -3  -5   4   30.50    2.30
   2   5  -4   84.39    4.50
   2   5  -4   83.69    4.30
  -2  -5   4   88.29    4.40
  -2  -5   4   78.39    4.80
   1   5  -4    3.30    0.70
   1   5  -4    1.40    0.50
  -1  -5   4    2.90    0.40
  -1  -5   4    4.70    1.00
  -1  -5   4    2.80    0.30
   0   5  -4    1.80    0.50
   0   5  -4    2.00    0.70
   0  -5   4    1.20    0.50
   0  -5   4    0.90    0.40
   0  -5   4    2.40    0.80
   0  -5   4    1.30    0.50
  -1   5  -4   59.29    3.40
  -1   5  -4   59.79    3.00
  -1   5  -4   58.39    3.40
  -1   5  -4   62.09    3.60
   1  -5   4   54.19    3.30
  -2   5  -4   88.99    4.30
  -2   5  -4   88.99    5.00
  -2   5  -4   87.09    4.20
  -2   5  -4   93.79    5.20
   2  -5   4   94.19    5.00
  -3   5  -4   14.70    1.90
  -3   5  -4   12.10    1.80
   3  -5   4   13.30    1.70
   3  -5   4   13.90    1.70
  -4   5  -4   47.20    3.80
  -4   5  -4   51.29    3.80
   4  -5   4   49.50    3.40
   4  -5   4   55.89    3.70
  -5   5  -4   18.20    2.40
  -5   5  -4   16.50    2.60
   5  -5   4   21.30    2.20
   5  -5   4   19.80    2.50
  -6   5  -4   -0.10    1.30
  -6   5  -4    0.50    1.20
   6  -5   4    0.30    0.90
   6  -5   4    0.70    1.10
  -7   5  -4   -0.30    1.60
  -7   5  -4    1.40    1.40
   7  -5   4    0.00    1.10
   7  -5   4    0.10    1.30
   8   4  -4   -0.20    1.00
   8   4  -4   -0.80    0.80
  -8  -4   4    0.40    1.60
  -8  -4   4    0.10    1.50
   7   4  -4   17.50    2.00
  -7  -4   4   14.40    2.60
   6   4  -4    4.50    1.10
   6   4  -4    6.10    0.90
  -6  -4   4    1.30    1.00
  -6  -4   4    4.40    1.50
   5   4  -4   15.80    1.30
   5   4  -4   14.60    1.30
   5   4  -4   16.90    1.80
  -5  -4   4   13.00    1.90
  -5  -4   4   13.60    2.10
   4   4  -4   41.50    2.40
   4   4  -4   50.69    2.40
   4   4  -4   50.99    2.70
   4   4  -4   50.49    3.10
  -4  -4   4   41.30    3.30
  -4  -4   4   49.20    3.20
   3   4  -4   53.49    2.80
   3   4  -4   49.80    3.10
  -3  -4   4   51.79    3.50
  -3  -4   4   53.49    3.10
   2   4  -4   42.00    2.60
   2   4  -4   47.50    2.50
  -2  -4   4   43.70    2.90
  -2  -4   4   41.60    2.50
   1   4  -4   75.79    3.80
   1   4  -4   65.79    3.70
  -1  -4   4   71.49    3.60
  -1  -4   4   72.09    4.00
   0   4  -4  242.88   11.20
   0   4  -4  235.08   11.20
   0   4  -4  244.18   11.40
   0  -4   4  244.18   11.50
   0  -4   4  248.68   11.20
  -1   4  -4   77.49    4.00
  -1   4  -4   96.59    4.70
  -1   4  -4   73.09    4.00
   1  -4   4   96.99    4.50
  -2   4  -4  117.69    6.60
  -2   4  -4  126.39    5.80
  -2   4  -4  130.49    5.80
  -2   4  -4  133.29    6.70
   2  -4   4  130.09    6.60
  -3   4  -4    4.50    1.10
  -3   4  -4    3.70    1.10
   3  -4   4    5.00    1.20
   3  -4   4    3.20    0.90
  -4   4  -4    3.50    1.30
  -4   4  -4    3.80    1.30
   4  -4   4    3.60    1.20
   4  -4   4    2.30    1.00
  -5   4  -4    6.70    1.60
  -5   4  -4    6.90    1.80
   5  -4   4    5.20    1.50
   5  -4   4    7.20    1.40
  -6   4  -4    7.70    2.00
  -6   4  -4    5.90    1.50
   6  -4   4    1.90    1.20
  -7   4  -4    2.20    1.50
  -7   4  -4    4.50    1.90
   7  -4   4    2.70    1.30
   7  -4   4    1.40    1.40
   8   3  -4   76.29    5.40
   8   3  -4   76.59    5.40
   8   3  -4   71.79    4.70
  -8  -3   4   76.69    5.80
  -8  -3   4   76.19    5.90
   7   3  -4   10.00    1.70
   7   3  -4    7.60    1.90
   7   3  -4   10.20    1.60
  -7  -3   4   14.40    2.50
   6   3  -4  184.88    9.50
   6   3  -4  196.98    9.30
   6   3  -4  193.78    9.30
  -6  -3   4  192.98   10.40
  -6  -3   4  177.48   10.00
   5   3  -4    5.40    1.00
   5   3  -4    6.10    0.90
   5   3  -4    4.50    0.80
  -5  -3   4    3.50    1.20
  -5  -3   4    4.20    1.20
   4   3  -4   41.00    2.30
   4   3  -4   37.10    2.20
   4   3  -4   35.60    2.50
   4   3  -4   34.60    2.10
  -4  -3   4   42.20    2.90
  -4  -3   4   45.10    2.80
   3   3  -4    9.20    1.10
   3   3  -4    8.50    0.70
   3   3  -4    9.90    0.90
   3   3  -4    9.80    0.80
  -3  -3   4   10.60    1.10
  -3  -3   4    9.20    1.30
   2   3  -4   69.89    3.40
   2   3  -4   65.99    3.50
   2   3  -4   71.89    3.70
  -2  -3   4   69.89    3.50
  -2  -3   4   71.79    3.90
   1   3  -4  174.58    8.40
   1   3  -4  174.68    8.00
   1   3  -4  183.18    8.40
   1   3  -4  167.38    8.20
  -1  -3   4  175.78    8.50
  -1  -3   4  190.08    8.00
  -1  -3   4  179.78    8.20
   0   3  -4   82.39    4.20
   0   3  -4   86.79    4.10
   0   3  -4   86.09    4.30
   0   3  -4   83.99    4.20
   0   3  -4   87.79    4.10
   0  -3   4   81.09    4.10
   0  -3   4   85.79    4.10
  -1   3  -4   21.30    1.20
  -1   3  -4   20.90    1.70
  -1   3  -4   22.10    1.20
   1  -3   4   23.30    1.70
  -2   3  -4  369.96   17.20
  -2   3  -4  399.16   17.20
   2  -3   4  348.87   17.10
   2  -3   4  351.16   17.00
  -3   3  -4   20.90    2.10
  -3   3  -4   22.40    2.00
   3  -3   4   18.80    1.80
   3  -3   4   24.70    2.10
  -4   3  -4    9.10    1.70
  -4   3  -4    8.60    1.60
   4  -3   4   13.20    1.90
   4  -3   4   12.40    1.60
  -5   3  -4    5.80    1.60
  -5   3  -4    5.40    1.40
   5  -3   4    4.00    1.40
   5  -3   4    4.30    1.20
  -6   3  -4    0.70    1.00
  -6   3  -4   -0.90    1.00
   6  -3   4    1.00    1.10
   6  -3   4    0.20    0.90
  -7   3  -4   47.40    4.00
  -7   3  -4   41.50    4.20
   7  -3   4   39.60    3.90
   7  -3   4   42.20    3.60
   8   2  -4  133.89    7.10
   8   2  -4  135.29    7.80
   8   2  -4  128.69    7.70
  -8  -2   4  122.69    8.10
   7   2  -4    3.50    1.00
   7   2  -4    3.50    1.10
   7   2  -4    4.70    1.10
   7   2  -4    3.60    1.30
   7   2  -4    4.10    1.40
  -7  -2   4    5.20    1.70
   6   2  -4   39.70    2.80
   6   2  -4   42.50    2.80
   6   2  -4   43.70    2.80
  -6  -2   4   38.80    3.40
  -6  -2   4   38.70    3.30
   5   2  -4  368.26   17.30
   5   2  -4  371.96   17.10
   5   2  -4  375.76   17.10
  -5  -2   4  371.36   17.80
  -5  -2   4  358.56   17.60
   4   2  -4   16.40    1.30
   4   2  -4   16.50    1.50
   4   2  -4   17.00    1.40
  -4  -2   4   16.50    1.70
  -4  -2   4   16.90    1.60
  -4  -2   4   13.60    1.50
   3   2  -4   65.89    3.30
   3   2  -4   58.99    3.00
   3   2  -4   62.19    3.40
   3   2  -4   57.09    3.10
   3   2  -4   63.09    3.20
  -3  -2   4   58.59    3.30
  -3  -2   4   58.69    3.40
  -3  -2   4   61.49    3.60
   2   2  -4    8.70    0.90
   2   2  -4   10.50    0.60
   2   2  -4    9.20    0.70
  -2  -2   4    9.30    1.00
  -2  -2   4    6.20    0.80
  -2  -2   4    7.90    0.80
  -2  -2   4    9.40    0.70
   1   2  -4  509.25   21.80
   1   2  -4  462.05   22.10
   1   2  -4  481.35   22.00
   1   2  -4  493.15   21.90
   1   2  -4  450.45   21.70
  -1  -2   4  495.95   22.00
  -1  -2   4  484.15   21.70
  -1  -2   4  523.55   22.10
  -1  -2   4  485.75   21.70
   0   2  -4  351.66   16.20
   0   2  -4  332.27   16.10
   0   2  -4  355.26   16.10
   0   2  -4  363.06   16.30
   0  -2   4  374.66   16.30
   0  -2   4  362.16   16.10
   0  -2   4  358.26   16.10
  -1   2  -4  143.59    6.40
  -1   2  -4  143.49    6.40
  -1   2  -4  144.39    7.10
  -1   2  -4  136.39    6.80
  -1   2  -4  140.79    6.80
   1  -2   4  139.99    6.40
   1  -2   4  142.99    6.80
   1  -2   4  130.19    6.80
  -2   2  -4  162.58    8.40
  -2   2  -4  174.58    8.30
   2  -2   4  178.28    8.40
   2  -2   4  164.78    8.30
  -3   2  -4  634.84   29.60
  -3   2  -4  635.24   29.40
   3  -2   4  666.93   29.50
   3  -2   4  639.44   29.60
  -4   2  -4   31.90    2.70
  -4   2  -4   35.70    2.90
   4  -2   4   35.10    2.70
   4  -2   4   36.60    3.00
  -5   2  -4   20.30    2.60
  -5   2  -4   16.50    2.10
   5  -2   4   13.70    2.00
   5  -2   4   15.30    2.20
  -6   2  -4   55.09    4.10
  -6   2  -4   57.19    4.50
   6  -2   4   48.40    3.80
   6  -2   4   54.49    4.30
  -7   2  -4    6.90    2.10
  -7   2  -4    8.10    1.80
   7  -2   4    7.00    1.80
   7  -2   4    9.20    2.10
   8   1  -4    5.90    1.40
   8   1  -4    5.50    1.30
   8   1  -4    6.90    1.50
   8   1  -4    4.40    1.40
   8   1  -4    4.80    1.60
   7   1  -4   34.80    2.70
   7   1  -4   35.50    2.80
   7   1  -4   38.30    3.20
   7   1  -4   40.40    3.20
   7   1  -4   37.90    2.90
  -7  -1   4   32.50    3.40
   6   1  -4   17.30    1.80
   6   1  -4   22.60    2.20
   6   1  -4   20.50    2.10
   6   1  -4   18.80    1.90
   6   1  -4   21.20    1.90
  -6  -1   4   20.90    2.40
  -6  -1   4   20.30    1.90
   5   1  -4   66.49    3.70
   5   1  -4   66.49    3.70
   5   1  -4   63.39    3.60
   5   1  -4   62.19    3.80
  -5  -1   4   61.79    4.00
  -5  -1   4   61.89    3.70
   4   1  -4   42.50    2.60
   4   1  -4   39.00    2.40
  -4  -1   4   40.70    2.60
  -4  -1   4   46.90    2.80
   3   1  -4  223.48   10.60
   3   1  -4  233.78   10.50
   3   1  -4  209.38   10.60
   3   1  -4  210.18   10.40
  -3  -1   4  241.58   10.70
  -3  -1   4  241.18   10.60
   2   1  -4   77.59    4.00
   2   1  -4   81.79    3.80
   2   1  -4   79.49    3.90
   2   1  -4   82.89    4.10
  -2  -1   4   82.19    3.90
  -2  -1   4   87.09    4.20
  -2  -1   4   83.19    3.90
   1   1  -4  194.78    9.10
   1   1  -4  189.78    9.10
   1   1  -4  202.18    9.00
   1   1  -4  201.88    8.90
  -1  -1   4  194.48    9.10
  -1  -1   4  186.58    9.00
  -1  -1   4  196.18    9.10
  -1  -1   4  205.98    8.90
   0   1  -4   15.80    1.00
   0   1  -4   16.00    1.10
   0   1  -4   15.10    1.10
   0   1  -4   14.00    1.10
   0  -1   4   15.50    1.00
   0  -1   4   12.70    1.10
   0  -1   4   14.70    1.00
   0  -1   4   15.70    1.00
   0  -1   4   13.50    1.00
   0  -1   4   14.60    1.00
  -1   1  -4  118.69    5.70
  -1   1  -4  123.79    5.40
  -1   1  -4  113.19    5.80
   1  -1   4  110.29    5.80
   1  -1   4  116.19    5.80
   1  -1   4  118.99    5.80
   1  -1   4  115.59    5.40
  -2   1  -4    9.50    0.60
  -2   1  -4    6.60    1.00
   2  -1   4    7.50    1.20
   2  -1   4    9.40    0.60
   2  -1   4    7.60    1.10
  -3   1  -4   32.90    2.50
  -3   1  -4   31.60    2.30
  -3   1  -4   33.60    1.70
   3  -1   4   33.50    1.60
   3  -1   4   27.80    2.50
   3  -1   4   32.20    2.40
  -4   1  -4   21.30    2.10
  -4   1  -4   27.30    2.50
   4  -1   4   19.10    2.30
   4  -1   4   26.50    2.20
   4  -1   4   25.20    1.40
   5  -1   4   12.00    1.80
  -6   1  -4   19.10    2.60
  -6   1  -4   19.10    2.30
   6  -1   4   15.70    2.40
   6  -1   4   15.30    2.30
  -7   1  -4    8.10    2.10
  -7   1  -4   11.90    2.10
   7  -1   4   13.20    2.50
   7  -1   4    9.60    2.00
   8   0  -4   12.70    1.70
   8   0  -4   13.10    2.10
   8   0  -4   13.50    2.20
   8   0  -4   11.40    1.90
   8   0  -4   12.00    1.90
   7   0  -4   34.40    2.70
   7   0  -4   32.20    2.90
   7   0  -4   30.10    2.40
   7   0  -4   33.00    2.80
   7   0  -4   31.10    2.70
  -7   0   4   29.20    2.50
   6   0  -4    0.40    0.70
   6   0  -4    0.30    0.70
   6   0  -4    0.40    0.70
   6   0  -4    1.30    0.80
   6   0  -4    0.20    0.80
  -6   0   4    0.50    0.70
   5   0  -4  152.58    7.80
   5   0  -4  158.28    7.70
   5   0  -4  148.69    7.70
   5   0  -4  146.79    7.80
  -5   0   4  157.38    7.70
  -5   0   4  156.38    8.00
   4   0  -4  168.38    8.00
   4   0  -4  165.38    8.00
   4   0  -4  167.98    8.10
  -4   0   4  161.28    8.00
  -4   0   4  158.38    8.10
   3   0  -4    4.60    0.80
   3   0  -4    4.60    0.70
   3   0  -4    4.90    0.80
   3   0  -4    4.60    0.70
   3   0  -4    4.40    0.80
  -3   0   4    6.10    0.90
  -3   0   4    5.30    0.80
   2   0  -4    8.60    0.60
   2   0  -4    8.30    0.90
   2   0  -4    8.90    0.70
   2   0  -4    9.40    0.80
  -2   0   4    9.00    0.90
  -2   0   4   11.00    1.00
  -2   0   4   10.10    0.80
   1   0  -4  257.47   12.00
   1   0  -4  264.37   11.90
   1   0  -4  267.07   11.90
   1   0  -4  261.57   12.00
   1   0  -4  260.57   11.80
  -1   0   4  270.37   11.90
  -1   0   4  251.37   12.10
  -1   0   4  264.37   11.90
  -1   0   4  265.97   11.70
  -1   0   4  270.27   12.10
   0   0  -4    7.30    0.70
   0   0  -4    6.80    0.80
   0   0  -4    8.20    0.70
   0   0  -4    6.40    0.70
   0   0  -4    6.90    0.70
   0   0   4    7.50    0.70
   0   0   4    6.80    0.70
   0   0   4    7.00    0.70
   0   0   4    7.30    0.70
  -1   0  -4   -0.40    0.30
  -1   0  -4    0.00    0.50
  -1   0  -4    0.40    0.20
  -1   0  -4    0.40    0.50
   1   0   4   -0.20    0.40
   1   0   4   -0.30    0.30
   1   0   4   -0.20    0.30
   1   0   4   -0.20    0.40
  -2   0  -4  155.68    7.40
  -2   0  -4  147.59    6.80
  -2   0  -4  146.29    7.20
  -2   0  -4  142.39    7.50
   2   0   4  152.08    6.80
   2   0   4  146.59    7.40
  -3   0  -4    1.90    0.40
  -3   0  -4    1.50    0.70
  -3   0  -4    1.20    0.90
  -3   0  -4    1.70    0.60
   3   0   4    1.60    0.40
   3   0   4    0.90    0.70
  -4   0  -4  155.38    8.80
  -4   0  -4  152.58    8.50
   4   0   4  164.88    8.50
   4   0   4  171.78    7.50
  -5   0  -4   94.49    5.80
  -5   0  -4   96.29    5.40
  -5   0  -4   90.39    6.30
   5   0   4   99.89    5.70
   5   0   4   94.59    4.60
  -6   0  -4    3.70    1.50
  -6   0  -4    1.70    1.10
   6   0   4    3.50    1.30
   6   0   4    1.70    1.40
  -7   0  -4   -0.40    0.90
  -7   0  -4    0.80    1.40
   7   0   4    0.00    1.00
   7   0   4    1.90    1.50
   8  -1  -4    2.20    1.20
   8  -1  -4    2.50    1.10
   8  -1  -4    0.00    1.10
   8  -1  -4    0.70    1.20
   8  -1  -4    2.90    1.00
   7  -1  -4    1.30    0.90
   7  -1  -4    0.40    0.70
   7  -1  -4    0.30    0.90
   7  -1  -4   -0.10    0.90
   7  -1  -4   -0.20    0.80
  -7   1   4    0.40    0.40
  -7   1   4   -0.20    1.00
   6  -1  -4   20.40    2.20
   6  -1  -4   21.40    1.90
   6  -1  -4   21.00    2.10
   6  -1  -4   20.00    2.00
  -6   1   4   20.80    1.90
  -6   1   4   20.80    2.30
   5  -1  -4    1.60    0.70
   5  -1  -4    1.40    0.80
   5  -1  -4   -0.50    0.60
   5  -1  -4    0.60    0.60
  -5   1   4    0.70    0.80
  -5   1   4    0.90    0.60
   4  -1  -4   30.80    2.30
   4  -1  -4   32.70    2.20
   4  -1  -4   31.70    2.10
   4  -1  -4   32.20    2.00
  -4   1   4   31.30    2.40
  -4   1   4   31.30    2.10
  -4   1   4   29.80    2.10
   3  -1  -4    7.70    0.90
   3  -1  -4    8.70    1.10
   3  -1  -4    9.60    0.90
   3  -1  -4    5.50    1.00
  -3   1   4    8.30    0.90
  -3   1   4    8.40    1.10
  -3   1   4   10.70    1.00
   2  -1  -4  152.38    6.90
   2  -1  -4  151.78    7.20
   2  -1  -4  153.18    7.00
   2  -1  -4  144.09    7.30
  -2   1   4  155.88    7.10
  -2   1   4  151.08    7.20
  -2   1   4  153.48    6.90
   1  -1  -4  283.17   13.30
   1  -1  -4  286.57   13.00
   1  -1  -4  299.27   13.30
   1  -1  -4  285.17   13.00
   1  -1  -4  294.17   13.20
  -1   1   4  283.27   13.20
  -1   1   4  300.47   13.00
  -1   1   4  310.77   13.00
  -1   1   4  288.27   13.20
  -1   1   4  266.77   13.30
   0  -1  -4  112.39    5.40
   0  -1  -4  112.39    5.40
   0  -1  -4  105.99    5.40
   0  -1  -4  114.59    5.30
   0  -1  -4  114.39    5.30
   0   1   4  107.69    5.30
   0   1   4  122.89    5.50
   0   1   4  108.99    5.30
   0   1   4  113.79    5.30
   0   1   4  115.79    5.40
  -1  -1  -4   27.70    2.00
  -1  -1  -4   28.80    1.60
  -1  -1  -4   31.70    1.90
   1   1   4   27.70    1.60
   1   1   4   28.00    1.60
   1   1   4   26.10    1.80
  -2  -1  -4   80.99    4.10
  -2  -1  -4   85.69    4.40
  -2  -1  -4   89.59    4.10
  -2  -1  -4   80.79    4.60
   2   1   4   80.99    4.40
   2   1   4   83.69    3.90
   2   1   4   66.39    3.90
  -3  -1  -4   65.89    4.00
  -3  -1  -4   65.99    4.30
  -3  -1  -4   66.99    3.60
   3   1   4   67.69    3.30
   3   1   4   63.49    4.00
  -4  -1  -4   16.60    1.60
  -4  -1  -4   14.30    2.20
  -4  -1  -4   17.50    2.10
   4   1   4   19.20    2.00
   4   1   4   17.40    1.30
  -5  -1  -4   -0.20    1.30
  -5  -1  -4    0.00    0.90
  -5  -1  -4    0.80    0.70
   5   1   4    0.70    0.90
   5   1   4   -0.10    0.40
  -6  -1  -4   28.90    2.60
  -6  -1  -4   30.60    3.10
  -6  -1  -4   23.10    3.30
   6   1   4   30.70    3.00
  -7  -1  -4    2.00    1.50
  -7  -1  -4   -0.10    1.80
   7   1   4    0.50    1.40
   7   1   4    0.90    1.20
   8  -2  -4    8.90    1.80
   8  -2  -4    4.20    1.50
   8  -2  -4    6.70    1.70
   8  -2  -4    7.00    1.60
   8  -2  -4    6.80    1.70
  -8   2   4    7.40    1.90
   7  -2  -4    1.50    1.00
   7  -2  -4    1.60    1.00
   7  -2  -4    2.50    0.90
   7  -2  -4    1.30    1.00
  -7   2   4    0.30    1.10
  -7   2   4    0.70    0.70
   6  -2  -4   81.49    5.00
   6  -2  -4   77.99    4.80
   6  -2  -4   85.09    4.80
   6  -2  -4   80.19    4.50
  -6   2   4   77.19    5.00
   5  -2  -4    2.50    0.80
   5  -2  -4    4.80    1.10
   5  -2  -4    2.00    0.70
   5  -2  -4    2.20    0.90
  -5   2   4    3.90    0.90
  -5   2   4    3.40    1.10
   4  -2  -4  126.99    6.40
   4  -2  -4  125.29    6.20
   4  -2  -4  126.09    6.50
   4  -2  -4  124.59    6.60
   4  -2  -4  129.79    6.20
  -4   2   4  136.09    6.40
  -4   2   4  128.99    6.80
   3  -2  -4   36.60    2.30
   3  -2  -4   45.90    2.10
   3  -2  -4   41.70    2.10
   3  -2  -4   40.00    2.70
   3  -2  -4   36.80    2.40
  -3   2   4   38.60    2.40
  -3   2   4   39.70    2.70
   2  -2  -4   10.80    1.10
   2  -2  -4    9.80    0.90
   2  -2  -4    8.90    1.00
  -2   2   4   10.10    1.00
  -2   2   4   11.00    1.10
   1  -2  -4  242.78   10.80
   1  -2  -4  240.38   10.80
   1  -2  -4  226.38   10.90
  -1   2   4  231.58   10.80
  -1   2   4  232.38   10.50
  -1   2   4  231.38   10.60
  -1   2   4  242.98   10.70
   0  -2  -4   58.79    2.80
   0  -2  -4   54.29    2.90
   0   2   4   53.69    2.80
   0   2   4   49.00    2.80
   0   2   4   48.10    2.80
   0   2   4   61.19    2.80
   0   2   4   47.80    2.70
  -1  -2  -4   81.29    4.50
  -1  -2  -4   81.09    4.30
  -1  -2  -4   83.99    4.00
   1   2   4   86.29    4.40
   1   2   4   83.69    4.00
   1   2   4   82.09    4.10
  -2  -2  -4    1.10    0.70
  -2  -2  -4    0.30    0.90
   2   2   4    1.70    0.40
   2   2   4    1.40    0.70
   2   2   4    3.20    0.60
  -3  -2  -4  123.19    6.90
  -3  -2  -4  120.79    6.00
  -3  -2  -4  124.19    6.50
   3   2   4  124.89    6.60
   3   2   4  127.19    6.00
  -4  -2  -4   12.20    2.00
  -4  -2  -4   20.90    2.30
  -4  -2  -4   15.20    1.40
   4   2   4   16.50    1.90
   4   2   4   17.60    1.40
  -5  -2  -4   17.50    1.70
  -5  -2  -4   16.70    2.70
  -5  -2  -4   13.40    2.00
   5   2   4   15.70    1.40
   5   2   4   16.70    2.30
  -6  -2  -4   11.00    2.60
  -6  -2  -4   11.40    2.20
   6   2   4   11.00    2.00
   6   2   4   11.90    1.30
  -7  -2  -4   22.00    3.10
  -7  -2  -4   24.20    3.80
   7   2   4   22.60    3.00
   8  -3  -4   63.99    4.30
   8  -3  -4   59.49    4.40
   8  -3  -4   53.89    4.10
  -8   3   4   50.39    4.50
   7  -3  -4   16.90    2.30
   7  -3  -4   17.70    1.80
   7  -3  -4   16.50    2.10
   7  -3  -4   17.50    2.20
  -7   3   4   18.60    2.60
  -7   3   4   14.90    1.80
   6  -3  -4   48.90    3.60
   6  -3  -4   49.80    3.40
   6  -3  -4   52.09    3.50
   6  -3  -4   51.69    3.10
  -6   3   4   47.20    3.90
  -6   3   4   50.29    3.20
   5  -3  -4   34.30    2.10
   5  -3  -4   31.90    2.50
   5  -3  -4   33.90    2.50
   5  -3  -4   30.60    2.60
  -5   3   4   29.60    2.20
  -5   3   4   28.60    2.80
   4  -3  -4   24.50    2.10
   4  -3  -4   32.50    1.70
   4  -3  -4   24.70    1.70
   4  -3  -4   26.50    2.20
   4  -3  -4   25.80    2.00
  -4   3   4   24.90    2.30
  -4   3   4   26.70    1.90
   3  -3  -4   -0.20    0.50
   3  -3  -4   -0.30    0.50
   3  -3  -4   -0.10    0.30
   3  -3  -4    0.00    0.30
   3  -3  -4    0.20    0.50
  -3   3   4   -0.80    0.40
  -3   3   4    0.60    0.60
   2  -3  -4    1.10    0.60
   2  -3  -4    1.30    0.60
   1  -3  -4    1.20    0.40
   1  -3  -4    0.40    0.50
   1  -3  -4    0.60    0.50
   1  -3  -4    1.50    0.50
  -1   3   4    0.70    0.30
   0  -3  -4   -0.20    0.40
   0  -3  -4    0.30    0.60
   0  -3  -4    1.60    0.40
   0  -3  -4    0.70    0.40
   0  -3  -4    0.70    0.40
   0   3   4    0.00    0.50
   0   3   4    0.00    0.40
   0   3   4    0.70    0.40
  -1  -3  -4 1776.52   74.99
  -1  -3  -4 1686.63   75.19
  -1  -3  -4 1652.43   75.19
  -1  -3  -4 1852.41   74.59
   1   3   4 1639.94   74.79
   1   3   4 1489.55   74.99
   1   3   4 1666.83   74.69
  -2  -3  -4  188.18    8.90
  -2  -3  -4  178.98    8.30
  -2  -3  -4  187.48    9.20
  -2  -3  -4  185.78    9.20
   2   3   4  179.88    8.50
   2   3   4  174.18    8.30
   2   3   4  174.78    9.00
  -3  -3  -4  404.16   18.40
  -3  -3  -4  389.06   17.20
  -3  -3  -4  382.96   18.30
  -3  -3  -4  384.36   17.80
   3   3   4  363.66   18.00
   3   3   4  345.87   17.00
   3   3   4  387.96   17.40
  -4  -3  -4   21.70    2.30
  -4  -3  -4   18.70    2.60
  -4  -3  -4   23.70    1.60
   4   3   4   24.10    2.40
   4   3   4   23.90    1.80
  -5  -3  -4  126.49    7.10
  -5  -3  -4  125.09    7.80
   5   3   4  118.59    7.20
   5   3   4  126.39    6.30
  -6  -3  -4    6.80    1.80
  -6  -3  -4    9.70    2.50
   6   3   4    5.30    1.60
   6   3   4    6.10    1.10
  -7  -3  -4    3.00    1.60
  -7  -3  -4    5.20    2.60
   7   3   4    2.20    1.40
   8  -4  -4   -1.10    0.90
   8  -4  -4    0.10    0.90
   8  -4  -4    0.50    1.10
  -8   4   4   -0.60    1.20
   7  -4  -4   12.30    1.90
   7  -4  -4    8.20    1.80
   7  -4  -4   10.40    1.80
  -7   4   4   11.30    1.50
  -7   4   4   10.20    2.10
   6  -4  -4    1.30    0.90
   6  -4  -4    0.90    0.90
   6  -4  -4    0.90    0.70
  -6   4   4    1.40    1.10
  -6   4   4    2.60    0.90
   5  -4  -4    1.60    0.90
   5  -4  -4    1.70    0.80
   5  -4  -4    1.50    0.60
  -5   4   4    1.00    1.10
   4  -4  -4    5.40    0.80
   4  -4  -4    7.10    1.10
   4  -4  -4    6.40    0.70
   4  -4  -4    5.20    1.00
  -4   4   4    7.20    1.40
  -4   4   4    6.40    1.00
   3  -4  -4   78.89    3.90
   3  -4  -4   77.89    4.60
   3  -4  -4   87.19    4.40
   3  -4  -4   85.09    4.50
  -3   4   4   87.49    4.00
  -3   4   4   79.89    4.30
  -3   4   4   78.69    4.70
   2  -4  -4   58.89    2.90
   2  -4  -4   58.59    3.20
   2  -4  -4   63.19    3.40
   2  -4  -4   62.89    3.50
  -2   4   4   64.69    2.90
  -2   4   4   55.19    3.20
  -2   4   4   58.29    3.50
   1  -4  -4  241.08   11.10
   1  -4  -4  244.68   11.00
  -1   4   4  231.68   11.10
  -1   4   4  233.38   10.80
   0  -4  -4  203.48   10.10
   0  -4  -4  225.88   10.00
   0  -4  -4  219.18    9.90
   0  -4  -4  219.08   10.20
   0  -4  -4  206.78   10.00
   0   4   4  212.98   10.00
   0   4   4  199.88   10.00
  -1  -4  -4   50.89    2.50
  -1  -4  -4   47.00    2.80
  -1  -4  -4   47.50    2.40
  -1  -4  -4   44.00    3.10
  -1  -4  -4   46.70    3.00
   1   4   4   44.40    2.70
   2   4   4   12.20    1.20
   2   4   4   11.10    0.80
  -3  -4  -4   16.10    2.20
  -3  -4  -4   17.00    1.90
  -3  -4  -4   17.90    2.30
   3   4   4   11.20    1.70
   3   4   4   13.80    1.40
  -4  -4  -4    0.80    1.30
  -4  -4  -4    0.50    0.90
  -4  -4  -4    1.60    1.30
   4   4   4   -0.50    0.50
   4   4   4    0.20    0.90
  -5  -4  -4   11.00    2.40
  -5  -4  -4    8.40    1.80
   5   4   4    7.40    1.20
   5   4   4    7.50    1.80
  -6  -4  -4   10.60    2.60
  -6  -4  -4    9.90    2.10
   6   4   4   13.50    2.30
   6   4   4   12.80    1.50
  -7  -4  -4    8.80    2.80
   7   4   4    7.90    2.10
   8  -5  -4   -0.40    1.00
   8  -5  -4    1.00    1.20
   8  -5  -4    1.30    1.30
  -8   5   4    0.30    1.50
   7  -5  -4   11.00    1.80
   7  -5  -4    9.40    1.80
  -7   5   4   14.30    2.40
   6  -5  -4    2.40    1.10
   6  -5  -4    3.20    1.10
  -6   5   4    3.20    0.90
  -6   5   4    2.80    1.40
   5  -5  -4    4.40    1.20
   5  -5  -4    4.00    1.10
   5  -5  -4    4.30    0.80
  -5   5   4    3.00    1.30
  -5   5   4    4.40    0.90
   4  -5  -4   80.99    4.60
   4  -5  -4   83.39    4.60
   4  -5  -4   86.29    4.00
  -4   5   4   76.99    4.40
  -4   5   4   74.69    5.00
   3  -5  -4   91.59    4.80
   3  -5  -4   83.09    4.20
   3  -5  -4   95.69    4.70
  -3   5   4   86.79    4.30
  -3   5   4   84.69    4.60
  -3   5   4   84.29    5.00
   2  -5  -4   37.70    2.60
   2  -5  -4   36.80    2.50
   2  -5  -4   39.80    2.20
   2  -5  -4   39.20    2.50
  -2   5   4   39.80    2.70
  -2   5   4   40.60    2.10
  -2   5   4   39.70    2.40
   1  -5  -4   49.70    3.00
   1  -5  -4   57.39    3.20
   1  -5  -4   58.79    3.20
   1  -5  -4   54.59    3.00
  -1   5   4   51.59    2.80
  -1   5   4   52.19    3.00
   0  -5  -4   95.79    5.10
   0  -5  -4   96.29    4.90
   0  -5  -4   99.39    4.70
   0  -5  -4   91.29    5.00
   0   5   4   91.39    4.90
  -1  -5  -4    2.00    1.00
  -1  -5  -4    2.00    0.50
  -1  -5  -4    1.40    0.70
  -1  -5  -4    2.10    0.40
  -1  -5  -4    0.40    0.70
   1   5   4    1.90    0.70
  -2  -5  -4   53.99    3.30
  -2  -5  -4   52.89    3.70
  -2  -5  -4   50.99    3.80
   2   5   4   58.79    3.20
  -3  -5  -4    2.40    1.40
  -3  -5  -4    3.10    1.30
  -3  -5  -4    4.70    1.20
   3   5   4    3.70    0.80
  -4  -5  -4   14.50    2.40
  -4  -5  -4   14.10    2.40
  -4  -5  -4   14.80    2.00
   4   5   4   14.70    2.20
   4   5   4   12.80    1.50
  -5  -5  -4   11.70    2.00
  -5  -5  -4    6.30    2.00
  -5  -5  -4   10.20    2.30
   5   5   4    9.40    1.40
   5   5   4   13.90    2.30
  -6  -5  -4    7.90    1.80
  -6  -5  -4    5.10    2.20
   6   5   4    6.00    1.30
   6   5   4    6.50    1.90
   7  -6  -4   -1.10    0.90
   7  -6  -4    0.30    0.90
  -7   6   4    1.30    1.40
   6  -6  -4    1.50    1.00
   6  -6  -4    2.50    1.10
  -6   6   4    2.30    1.40
  -6   6   4    3.00    0.90
   5  -6  -4   41.20    3.20
   5  -6  -4   46.90    3.20
  -5   6   4   43.20    3.70
  -5   6   4   45.30    2.90
   4  -6  -4    6.80    1.20
   4  -6  -4    4.30    0.70
   4  -6  -4    6.10    1.20
  -4   6   4    4.20    0.90
  -4   6   4    3.60    1.30
   3  -6  -4   11.50    1.50
   3  -6  -4   12.40    1.50
   3  -6  -4   10.60    1.00
  -3   6   4    8.10    1.50
  -3   6   4   12.10    1.40
   2  -6  -4  111.99    5.80
   2  -6  -4  106.49    5.60
   2  -6  -4  107.49    5.70
   2  -6  -4  104.39    5.40
  -2   6   4  104.79    5.60
  -2   6   4  111.09    5.90
  -2   6   4  112.69    5.30
   1  -6  -4  136.09    6.60
   1  -6  -4  124.39    6.50
   1  -6  -4  134.69    6.70
  -1   6   4  125.29    6.50
   0  -6  -4   41.00    2.60
   0  -6  -4   44.10    2.50
   0  -6  -4   40.60    2.90
   0  -6  -4   40.20    2.80
   0   6   4   40.20    2.60
  -1  -6  -4   32.20    2.30
  -1  -6  -4   34.10    2.20
  -1  -6  -4   31.50    2.70
  -1  -6  -4   37.40    1.90
  -1  -6  -4   31.40    2.80
   1   6   4   31.40    2.30
  -2  -6  -4  136.69    7.60
  -2  -6  -4  130.79    7.50
  -2  -6  -4  127.39    6.90
   2   6   4  138.69    6.80
  -3  -6  -4    3.60    1.10
  -3  -6  -4    2.10    1.40
  -3  -6  -4    3.30    1.40
   3   6   4    4.50    1.00
  -4  -6  -4   20.80    2.40
  -4  -6  -4   24.20    3.20
  -4  -6  -4   24.40    3.30
   4   6   4   22.90    2.10
  -5  -6  -4    0.10    1.70
  -5  -6  -4   -0.40    1.50
  -5  -6  -4   -0.20    0.90
   5   6   4   -0.80    0.70
   5   6   4    0.00    1.10
  -6  -6  -4    8.30    1.90
  -6  -6  -4    6.10    2.40
   6   6   4    7.20    1.40
   6   6   4    6.40    2.00
   7  -7  -4   41.30    3.50
   7  -7  -4   39.90    3.50
  -7   7   4   41.80    4.30
   6  -7  -4    0.50    0.90
   6  -7  -4    1.10    1.10
  -6   7   4    4.00    1.60
   5  -7  -4    7.60    1.50
   5  -7  -4    6.20    1.40
  -5   7   4   12.50    2.20
  -5   7   4   11.40    1.40
   4  -7  -4  124.09    6.20
   4  -7  -4  119.49    6.30
  -4   7   4  103.89    5.80
  -4   7   4  100.49    6.50
   3  -7  -4  102.49    6.00
   3  -7  -4  116.89    5.70
   3  -7  -4  115.09    6.00
  -3   7   4  114.89    5.90
  -3   7   4  115.69    6.50
   2  -7  -4    0.20    0.60
   2  -7  -4    0.60    0.70
   2  -7  -4   -0.60    0.70
   2  -7  -4    1.40    0.70
  -2   7   4    0.10    0.60
  -2   7   4   -0.20    0.70
   1  -7  -4    5.30    1.00
   1  -7  -4    4.80    1.10
   1  -7  -4    6.30    1.10
   1  -7  -4    6.00    1.20
  -1   7   4    5.40    1.10
   0  -7  -4   84.89    5.20
   0  -7  -4   82.89    5.10
   0  -7  -4   98.99    4.70
   0  -7  -4   90.99    4.80
   0   7   4   82.49    4.80
  -1  -7  -4   52.69    3.20
  -1  -7  -4   49.40    3.70
  -1  -7  -4   50.49    3.70
   1   7   4   49.00    3.20
  -2  -7  -4  187.08    9.80
  -2  -7  -4  207.98   10.60
  -2  -7  -4  198.58   10.50
   2   7   4  197.78    9.70
  -3  -7  -4  125.09    7.50
  -3  -7  -4  111.69    6.60
  -3  -7  -4  119.69    7.50
   3   7   4  130.99    6.50
  -4  -7  -4  183.68   10.70
  -4  -7  -4  188.78   10.80
   4   7   4  191.68    9.50
  -5  -7  -4    2.10    1.80
  -5  -7  -4    3.30    1.20
  -5  -7  -4    5.20    2.10
   5   7   4    4.10    1.60
   5   7   4    2.00    1.00
   6  -8  -4   49.70    3.70
   6  -8  -4   38.90    3.30
  -6   8   4   42.20    4.10
   5  -8  -4    7.30    1.50
   5  -8  -4    7.40    1.50
  -5   8   4    8.30    1.90
  -5   8   4    8.60    1.30
   4  -8  -4    3.40    1.10
   4  -8  -4    1.80    1.00
  -4   8   4    0.80    0.80
  -4   8   4    2.10    1.30
   3  -8  -4    6.60    1.20
   3  -8  -4    6.30    1.40
  -3   8   4    9.60    1.80
  -3   8   4   10.30    1.40
   2  -8  -4   77.99    4.20
   2  -8  -4   70.39    4.40
   2  -8  -4   58.29    4.00
  -2   8   4   75.89    4.50
  -2   8   4   77.99    4.20
   1  -8  -4   12.90    1.60
   1  -8  -4   11.40    1.50
   1  -8  -4   12.30    1.70
   1  -8  -4   13.30    1.80
  -1   8   4   12.80    1.50
   0  -8  -4  404.16   18.60
   0  -8  -4  390.26   18.60
   0  -8  -4  409.16   19.10
   0  -8  -4  407.56   19.20
   0   8   4  387.96   18.70
  -1  -8  -4   53.39    3.50
  -1  -8  -4   62.49    4.30
  -1  -8  -4   50.39    4.10
   1   8   4   54.79    3.50
  -2  -8  -4  627.44   30.00
  -2  -8  -4  657.13   30.20
   2   8   4  622.94   29.20
  -3  -8  -4    7.70    2.00
  -3  -8  -4    9.60    1.70
  -3  -8  -4   10.80    2.30
   3   8   4    7.50    1.40
  -4  -8  -4   24.80    3.50
  -4  -8  -4   25.10    2.60
  -4  -8  -4   23.60    3.30
   4   8   4   24.10    2.40
   5   8   4   -1.50    1.20
   5  -9  -4    1.20    1.10
   5  -9  -4    0.30    1.00
  -5   9   4    2.90    1.60
   4  -9  -4   15.60    2.00
   4  -9  -4   11.20    1.80
  -4   9   4   12.50    1.70
  -4   9   4   16.20    2.40
   3  -9  -4    5.70    1.20
   3  -9  -4    6.60    1.50
  -3   9   4    6.20    1.20
  -3   9   4    5.60    1.50
   2  -9  -4   13.00    1.80
   2  -9  -4   11.10    1.80
   2  -9  -4   12.50    1.60
  -2   9   4    9.20    1.40
  -2   9   4   11.10    1.70
   1  -9  -4   -1.00    0.80
   1  -9  -4   -0.30    0.70
   1  -9  -4   -0.50    0.50
   1  -9  -4    0.50    1.00
  -1   9   4   -0.90    0.70
   0  -9  -4    0.70    1.00
   0  -9  -4    0.80    1.30
   0  -9  -4    1.70    0.80
   0   9   4    0.80    0.90
  -1  -9  -4   26.90    3.00
  -1  -9  -4   28.40    3.10
  -1  -9  -4   22.10    2.10
   1   9   4   30.20    2.40
  -2  -9  -4    8.50    2.00
  -2  -9  -4    8.30    1.50
  -2  -9  -4    8.20    2.10
   2   9   4    9.20    1.60
  -3  -9  -4    3.00    1.50
  -3  -9  -4    1.30    1.60
  -3  -9  -4    2.20    1.80
   3   9   4    1.30    1.00
  -4  -9  -4   28.70    4.00
   4   9   4   26.00    2.60
   4 -10  -4   -0.40    1.00
   4 -10  -4   -0.70    0.80
  -4  10   4   -0.40    1.20
  -4  10   4    0.60    0.80
   3 -10  -4    2.10    1.00
   3 -10  -4    3.00    1.20
   3 -10  -4    1.50    1.10
  -3  10   4    2.00    0.90
  -3  10   4    4.00    1.40
   2 -10  -4    1.70    1.60
   2 -10  -4    0.80    0.90
   2 -10  -4    4.00    1.30
  -2  10   4    3.00    1.20
  -2  10   4    1.30    0.90
   1 -10  -4    2.70    0.90
   1 -10  -4    4.20    1.50
  -1  10   4    1.80    1.00
   0 -10  -4    5.80    1.60
   0 -10  -4    4.80    1.10
   0 -10  -4    5.30    1.70
   0  10   4    4.40    1.30
  -1 -10  -4    9.80    2.20
  -1 -10  -4    5.90    1.20
  -1 -10  -4    7.80    2.00
   1  10   4    8.10    1.50
  -2 -10  -4    1.70    1.70
  -2 -10  -4   -0.20    1.40
   2  10   4    1.00    1.00
   2 -11  -4    1.40    1.30
   2 -11  -4    1.00    1.00
  -2  11   4    0.90    1.00
   1 -11  -4   36.00    2.80
   1 -11  -4   35.30    3.50
  -1  11   4   31.80    2.80
   0 -11  -4    0.00    0.50
   0 -11  -4    1.00    1.50
   0  11   4    2.10    1.20
   2  11  -5    0.30    0.90
  -2 -11   5    1.50    1.50
  -2 -11   5    3.80    1.50
   1  11  -5    0.00    0.80
  -1 -11   5    0.00    1.10
  -1 -11   5    0.80    1.10
   0  11  -5    0.50    0.70
   0 -11   5    2.00    1.30
   0 -11   5    2.10    1.30
  -1  11  -5   17.40    2.50
   1 -11   5   17.50    2.50
   1 -11   5   16.10    2.30
   2 -11   5   26.10    2.90
   2 -11   5   27.40    2.90
   4  10  -5    0.10    0.90
  -4 -10   5   -1.10    1.00
  -4 -10   5    0.20    1.40
   3  10  -5   47.60    3.30
  -3 -10   5   44.30    4.30
  -3 -10   5   34.00    3.50
   2  10  -5   11.00    1.60
  -2 -10   5   12.30    2.10
  -2 -10   5   14.50    2.60
   1  10  -5    0.80    0.80
  -1 -10   5    2.10    1.30
  -1 -10   5    1.90    1.00
   0  10  -5    7.40    1.60
   0  10  -5    4.90    1.00
   0 -10   5    4.50    1.50
   0 -10   5    7.60    1.50
  -1  10  -5   23.70    2.80
   1 -10   5   26.20    2.50
   1 -10   5   25.50    2.70
  -2  10  -5   37.50    3.40
   2 -10   5   29.70    2.90
   2 -10   5   30.30    2.80
  -3  10  -5    1.60    1.50
   3 -10   5    1.80    1.10
   3 -10   5    2.80    1.30
   5   9  -5    2.90    1.30
  -5  -9   5    4.00    1.50
  -5  -9   5    2.20    1.60
   4   9  -5   32.50    2.70
  -4  -9   5   26.60    3.50
  -4  -9   5   26.70    2.90
   3   9  -5   37.70    2.80
  -3  -9   5   32.10    3.50
  -3  -9   5   34.50    3.10
   2   9  -5    2.20    0.90
  -2  -9   5    1.60    1.30
  -2  -9   5    3.40    1.20
   1   9  -5    0.00    0.90
   1   9  -5    1.80    0.80
  -1  -9   5    2.00    0.90
  -1  -9   5    0.70    1.30
   0   9  -5    0.50    1.00
   0   9  -5    0.70    0.60
   0  -9   5    0.80    0.90
   0  -9   5    1.50    1.00
  -1   9  -5   23.80    2.50
  -1   9  -5   23.50    1.80
   1  -9   5   23.00    2.50
  -2   9  -5    2.90    1.30
   2  -9   5    2.10    1.00
   2  -9   5    5.20    1.20
   2  -9   5    4.10    1.40
  -3   9  -5    4.30    1.60
   3  -9   5    3.50    1.30
   3  -9   5    4.60    1.50
  -4   9  -5   40.60    4.00
   4  -9   5   43.50    3.40
   4  -9   5   29.10    3.00
   4  -9   5   37.40    3.30
   6   8  -5    3.30    1.30
  -6  -8   5    4.30    2.10
   5   8  -5    0.30    0.90
  -5  -8   5    0.50    0.70
  -5  -8   5   -0.10    1.40
   4   8  -5   25.50    2.40
  -4  -8   5   24.20    3.30
   3   8  -5    9.70    1.50
  -3  -8   5    9.70    1.70
  -3  -8   5   10.60    2.10
   2   8  -5   47.60    3.00
   2   8  -5   42.70    2.90
  -2  -8   5   45.20    3.20
  -2  -8   5   41.10    3.60
   1   8  -5   24.50    2.00
   1   8  -5   25.90    2.20
  -1  -8   5   25.70    2.70
  -1  -8   5   23.80    2.10
   0   8  -5   23.30    2.30
   0   8  -5   21.30    1.80
   0  -8   5   25.40    2.10
   0  -8   5   26.90    2.60
  -1   8  -5   22.60    2.50
  -1   8  -5   25.30    1.70
   1  -8   5   17.80    2.00
   1  -8   5   23.60    1.90
   1  -8   5   19.60    2.20
  -2   8  -5   -0.20    1.10
   2  -8   5    0.50    0.70
   2  -8   5    0.20    0.90
   2  -8   5   -0.70    0.90
  -3   8  -5  132.19    7.60
   3  -8   5  138.99    7.20
   3  -8   5  137.59    7.30
   3  -8   5  112.09    7.10
  -4   8  -5   19.80    2.80
   4  -8   5   20.40    2.50
   4  -8   5   23.10    2.50
  -5   8  -5   19.30    2.90
   5  -8   5   16.40    2.40
   5  -8   5   17.00    2.40
   5  -8   5   13.10    2.20
   6   7  -5    2.00    1.10
  -6  -7   5    3.70    1.50
  -6  -7   5    3.70    1.90
   5   7  -5    9.50    1.60
  -5  -7   5    9.20    1.80
  -5  -7   5    7.90    2.10
   4   7  -5    4.40    1.10
   3   7  -5  111.59    5.60
   3   7  -5  109.79    5.90
  -3  -7   5  109.09    6.50
  -3  -7   5  102.09    5.90
   2   7  -5  196.28    9.60
   2   7  -5  197.08    9.50
  -2  -7   5  189.38   10.20
   1   7  -5   40.20    2.60
   1   7  -5   42.10    2.80
  -1  -7   5   36.20    3.00
  -1  -7   5   39.20    2.60
   0   7  -5  371.56   17.70
   0   7  -5  377.86   17.30
   0  -7   5  361.56   17.80
   0  -7   5  349.87   17.40
   0  -7   5  413.16   17.20
  -1   7  -5   49.70    3.70
  -1   7  -5   52.99    3.00
   1  -7   5   56.79    3.40
   1  -7   5   58.09    3.70
   1  -7   5   54.19    3.30
  -2   7  -5  913.51   38.70
  -2   7  -5  862.41   39.50
  -2   7  -5  871.91   39.80
   2  -7   5  883.21   39.60
   2  -7   5  753.82   39.30
   2  -7   5  908.91   39.50
  -3   7  -5   76.29    4.70
  -3   7  -5   69.99    4.80
   3  -7   5   76.69    4.60
   3  -7   5   59.79    4.30
   3  -7   5   66.89    4.40
  -4   7  -5  224.78   11.60
  -4   7  -5  214.48   11.60
   4  -7   5  225.58   11.40
   4  -7   5  213.08   11.30
  -5   7  -5    1.80    1.40
  -5   7  -5    0.90    1.40
   5  -7   5    4.20    1.40
   5  -7   5    2.30    1.30
   5  -7   5    4.40    1.50
  -6   7  -5    4.30    1.90
  -6   7  -5    9.80    2.40
   6  -7   5    3.10    1.50
   6  -7   5    4.20    1.70
   6  -7   5    3.20    1.50
   7   6  -5    5.50    1.40
  -7  -6   5    6.50    2.10
   6   6  -5    3.10    1.10
  -6  -6   5    6.30    1.70
  -6  -6   5    4.50    1.80
   5   6  -5   41.50    3.00
  -5  -6   5   40.70    3.30
  -5  -6   5   33.40    3.50
   4   6  -5   63.79    3.90
   4   6  -5   61.79    3.40
  -4  -6   5   66.39    4.60
  -4  -6   5   56.39    3.90
   3   6  -5    4.00    1.00
   3   6  -5    3.80    0.80
  -3  -6   5    3.20    1.20
  -3  -6   5    3.10    1.00
   2   6  -5    8.20    1.10
   2   6  -5    6.70    1.10
  -2  -6   5    9.70    1.30
  -2  -6   5    8.20    1.50
   1   6  -5   35.70    2.50
   1   6  -5   34.60    2.30
  -1  -6   5   37.00    2.70
  -1  -6   5   36.50    1.80
   0   6  -5    2.20    0.90
   0   6  -5    4.40    0.70
   0  -6   5    4.30    0.90
   0  -6   5    4.40    0.70
   0  -6   5    4.60    0.80
   0  -6   5    2.60    0.90
  -1   6  -5   23.10    1.90
  -1   6  -5   20.80    1.40
   1  -6   5   23.00    1.80
   1  -6   5   14.50    1.70
   1  -6   5   20.20    1.90
  -2   6  -5  111.89    6.30
  -2   6  -5  111.99    6.10
  -2   6  -5  106.99    5.20
   2  -6   5  120.59    6.10
   2  -6   5  106.89    6.00
  -3   6  -5   96.79    5.90
  -3   6  -5   94.79    6.00
   3  -6   5  109.49    5.90
  -4   6  -5    1.60    1.30
  -4   6  -5   -0.10    1.20
   4  -6   5    2.70    1.20
   4  -6   5    2.90    1.20
  -5   6  -5    0.70    1.40
  -5   6  -5    1.90    1.30
   5  -6   5    0.90    0.90
   5  -6   5    2.50    1.20
  -6   6  -5    1.10    1.40
  -6   6  -5    3.30    1.90
   6  -6   5    2.40    1.40
   6  -6   5    1.20    1.20
   7   5  -5    0.70    0.90
  -7  -5   5    2.80    1.50
  -7  -5   5    1.10    1.40
   6   5  -5   12.00    1.70
  -6  -5   5    9.60    2.10
  -6  -5   5    9.90    1.90
   5   5  -5    0.00    0.70
   5   5  -5    1.40    0.60
  -5  -5   5    2.00    1.20
  -5  -5   5    1.60    1.00
   4   5  -5   10.50    1.20
   4   5  -5   10.00    1.40
  -4  -5   5   14.70    2.10
  -4  -5   5   10.40    1.50
   3   5  -5   10.40    1.20
   3   5  -5   11.50    1.40
  -3  -5   5   11.30    1.40
  -3  -5   5   11.60    1.70
   2   5  -5  365.86   16.70
   2   5  -5  366.76   16.90
  -2  -5   5  362.86   16.70
  -2  -5   5  359.66   17.30
   1   5  -5   65.09    3.80
   1   5  -5   66.19    3.70
  -1  -5   5   71.49    3.20
  -1  -5   5   65.09    3.50
  -1  -5   5   71.59    4.00
   0   5  -5   16.20    1.70
   0   5  -5   19.00    1.40
   0   5  -5   18.90    1.40
   0  -5   5   19.00    1.30
   0  -5   5   17.40    1.60
  -1   5  -5    7.50    0.80
  -1   5  -5    6.30    1.20
  -1   5  -5    9.50    1.30
   1  -5   5    7.30    1.10
   1  -5   5    7.40    1.20
  -2   5  -5   41.10    3.20
  -2   5  -5   45.30    2.30
  -2   5  -5   48.20    3.20
  -2   5  -5   45.40    2.30
   2  -5   5   52.69    3.20
  -3   5  -5   26.70    2.70
  -3   5  -5   29.80    2.70
   3  -5   5   32.80    2.60
  -4   5  -5    1.30    1.10
  -4   5  -5    1.60    1.20
   4  -5   5    0.40    0.80
   4  -5   5    2.50    1.10
  -5   5  -5   -0.50    1.10
  -5   5  -5    0.40    1.10
   5  -5   5    1.00    1.00
   5  -5   5   -0.30    1.00
  -6   5  -5   -0.60    1.10
  -6   5  -5    0.00    1.30
   6  -5   5    0.10    1.20
   6  -5   5   -0.10    0.90
   8   4  -5   39.50    3.20
  -8  -4   5   34.20    4.00
   7   4  -5    0.70    0.80
  -7  -4   5    3.00    1.50
  -7  -4   5    0.20    1.30
   6   4  -5   14.50    1.50
   6   4  -5   15.50    1.90
  -6  -4   5   15.90    2.30
  -6  -4   5   15.60    2.50
   5   4  -5    0.90    0.50
   5   4  -5   -0.10    0.70
   5   4  -5    0.20    0.60
  -5  -4   5    1.10    1.00
  -5  -4   5   -0.10    0.80
   4   4  -5   37.80    1.90
   4   4  -5   38.30    2.30
   4   4  -5   38.50    2.60
  -4  -4   5   39.70    3.10
  -4  -4   5   38.10    2.70
   3   4  -5  252.87   11.30
   3   4  -5  232.28   11.50
  -3  -4   5  238.88   11.80
  -3  -4   5  239.58   11.40
   2   4  -5  228.28   10.60
   2   4  -5  214.58   10.40
  -2  -4   5  219.48   10.30
  -2  -4   5  223.18   10.80
   1   4  -5   23.30    1.60
   1   4  -5   20.20    1.60
   1   4  -5   20.20    1.20
  -1  -4   5   21.70    1.40
  -1  -4   5   18.10    1.70
   0   4  -5  305.27   14.40
   0   4  -5  319.67   14.30
   0   4  -5  310.17   14.60
   0  -4   5  316.17   14.60
  -1   4  -5    2.40    0.80
  -1   4  -5    2.40    0.40
  -1   4  -5    2.80    0.50
  -1   4  -5    2.20    0.80
   1  -4   5    1.80    0.70
   1  -4   5    2.30    0.70
  -2   4  -5    0.30    0.70
  -2   4  -5    0.40    0.70
  -2   4  -5    0.60    0.20
   2  -4   5    0.30    0.70
   2  -4   5    0.30    0.70
  -3   4  -5    1.80    1.10
  -3   4  -5    1.00    0.90
   3  -4   5    2.90    1.10
   3  -4   5    0.30    0.70
  -4   4  -5    3.90    1.40
  -4   4  -5    7.00    1.50
   4  -4   5    3.40    1.10
   4  -4   5    4.30    1.30
  -5   4  -5  129.29    7.30
  -5   4  -5  127.89    7.60
   5  -4   5  116.29    6.90
   5  -4   5  131.69    7.40
  -6   4  -5   10.30    2.20
  -6   4  -5    6.30    1.70
   6  -4   5    7.40    1.60
   6  -4   5    8.50    2.00
  -7   4  -5    3.10    1.80
  -7   4  -5    0.60    1.30
   7  -4   5   -1.00    1.20
   7  -4   5    0.30    1.00
   8   3  -5   36.50    3.30
   8   3  -5   35.60    3.50
   8   3  -5   31.60    2.80
  -8  -3   5   30.40    3.90
   7   3  -5  111.59    5.90
   7   3  -5  114.29    6.20
  -7  -3   5  107.39    6.80
  -7  -3   5  103.49    6.90
   6   3  -5   49.10    3.10
   6   3  -5   48.90    3.30
   6   3  -5   48.00    3.00
  -6  -3   5   49.70    3.70
  -6  -3   5   49.70    3.90
   5   3  -5    0.40    0.50
   5   3  -5    1.70    0.80
   5   3  -5   -0.20    0.60
  -5  -3   5   -0.20    0.90
  -5  -3   5    2.20    1.10
   4   3  -5   15.10    1.30
   4   3  -5   17.60    1.10
   4   3  -5   16.30    1.50
   4   3  -5   12.60    1.20
  -4  -3   5   12.60    1.70
  -4  -3   5   17.50    1.60
   3   3  -5   19.90    1.10
   3   3  -5   21.90    1.50
   3   3  -5   20.20    1.60
   3   3  -5   20.70    1.30
  -3  -3   5   20.20    1.80
  -3  -3   5   20.90    1.50
  -3  -3   5   22.00    1.70
   2   3  -5    8.10    1.00
   2   3  -5    6.70    0.70
   2   3  -5    7.00    0.90
  -2  -3   5    6.80    1.10
  -2  -3   5    7.70    0.80
  -2  -3   5    7.50    1.00
   1   3  -5    1.00    0.50
   1   3  -5    1.30    0.40
   1   3  -5    1.00    0.60
   1   3  -5    0.50    0.40
  -1  -3   5    1.50    0.50
  -1  -3   5    1.70    0.70
   0   3  -5  466.65   21.30
   0   3  -5  474.95   21.10
   0   3  -5  431.26   21.10
   0   3  -5  469.45   21.00
   0   3  -5  461.05   21.00
   0  -3   5  498.05   21.10
   0  -3   5  438.66   21.00
   0  -3   5  456.45   21.00
   0  -3   5  497.45   21.30
  -1   3  -5  349.67   16.20
  -1   3  -5  362.06   15.70
  -1   3  -5  340.37   16.20
  -1   3  -5  367.06   15.80
   1  -3   5  327.57   16.10
  -2   3  -5  162.08    8.30
  -2   3  -5  158.18    8.20
   2  -3   5  180.98    8.30
   2  -3   5  158.88    8.20
  -3   3  -5    1.60    0.90
  -3   3  -5    2.70    1.00
   3  -3   5    1.80    0.80
   3  -3   5    2.60    1.00
  -4   3  -5  296.07   14.70
  -4   3  -5  309.27   15.00
   4  -3   5  303.87   14.60
   4  -3   5  295.67   14.80
  -5   3  -5    6.40    1.60
  -5   3  -5    9.70    2.00
   5  -3   5   14.90    2.20
   5  -3   5    8.50    1.60
  -6   3  -5    2.20    1.20
  -6   3  -5    2.40    1.60
   6  -3   5    1.90    1.40
   6  -3   5    0.70    1.00
  -7   3  -5    1.80    1.40
  -7   3  -5    4.60    2.10
   7  -3   5    3.50    1.60
   7  -3   5    4.10    1.80
   8   2  -5    1.20    1.20
   8   2  -5    1.20    1.10
   8   2  -5    1.30    0.90
  -8  -2   5    0.90    1.40
   7   2  -5   23.60    2.20
   7   2  -5   23.50    2.20
   7   2  -5   24.90    2.60
   7   2  -5   25.10    2.30
  -7  -2   5   25.20    3.10
   6   2  -5    4.80    1.00
   6   2  -5    5.80    1.10
   6   2  -5    4.90    1.10
  -6  -2   5    6.90    1.60
  -6  -2   5    7.50    1.70
   5   2  -5   22.40    1.90
   5   2  -5   23.00    1.70
   5   2  -5   24.30    1.90
  -5  -2   5   24.20    2.20
  -5  -2   5   21.00    2.00
  -5  -2   5   22.30    2.30
   4   2  -5    0.60    0.60
   4   2  -5    0.00    0.40
   4   2  -5   -0.10    0.50
  -4  -2   5   -0.10    0.50
  -4  -2   5   -0.30    0.60
  -4  -2   5    0.00    0.60
   3   2  -5    2.00    0.40
   3   2  -5    2.30    0.60
   3   2  -5    3.10    0.60
   3   2  -5    2.70    0.50
  -3  -2   5    2.60    0.60
  -3  -2   5    2.80    0.60
  -3  -2   5    3.20    0.80
   2   2  -5  609.04   26.00
   2   2  -5  590.64   26.40
   2   2  -5  585.44   26.00
  -2  -2   5  584.44   26.50
  -2  -2   5  575.04   26.50
  -2  -2   5  579.84   26.10
  -2  -2   5  565.54   26.10
   1   2  -5  965.70   44.10
   1   2  -5  950.30   44.30
   1   2  -5  997.90   44.20
  -1  -2   5 1049.20   44.40
  -1  -2   5  974.70   44.00
  -1  -2   5 1015.80   44.60
  -1  -2   5  988.90   44.40
   0   2  -5  101.09    4.80
   0   2  -5   96.69    4.90
   0   2  -5   99.49    5.00
   0   2  -5   98.09    4.90
   0  -2   5  104.09    4.90
   0  -2   5  103.99    4.90
   0  -2   5   99.69    4.80
  -1   2  -5  308.97   15.20
  -1   2  -5  335.07   15.20
  -1   2  -5  340.67   14.80
   1  -2   5  341.87   15.20
   1  -2   5  314.77   14.80
  -2   2  -5  403.56   18.20
  -2   2  -5  400.56   18.00
  -2   2  -5  410.46   17.30
   2  -2   5  377.76   18.10
   2  -2   5  332.27   17.90
   2  -2   5  402.06   17.30
  -3   2  -5   62.29    3.80
  -3   2  -5   60.19    3.90
   3  -2   5   61.99    3.80
   3  -2   5   58.49    3.80
  -4   2  -5   22.30    2.40
  -4   2  -5   21.50    2.20
   4  -2   5   19.10    2.30
   4  -2   5   16.10    1.90
  -5   2  -5   52.29    4.20
  -5   2  -5   53.79    3.90
   5  -2   5   57.19    3.90
   5  -2   5   57.99    4.20
  -6   2  -5   30.90    3.70
  -6   2  -5   32.10    3.10
   6  -2   5   36.70    3.40
   6  -2   5   30.00    2.90
  -7   2  -5    4.80    1.90
  -7   2  -5    3.60    1.50
   7  -2   5    5.60    1.90
   7  -2   5    4.00    1.50
   8   1  -5    2.00    1.20
   8   1  -5    1.70    1.10
   8   1  -5    2.10    1.10
   8   1  -5    0.80    0.90
   8   1  -5    1.50    0.90
   7   1  -5   74.99    4.80
   7   1  -5   71.59    4.40
   7   1  -5   72.59    4.40
   7   1  -5   72.49    4.50
   7   1  -5   69.59    4.60
   6   1  -5   12.20    1.60
   6   1  -5   11.10    1.70
   6   1  -5   15.00    1.70
   6   1  -5   11.90    1.50
  -6  -1   5   10.00    1.50
   5   1  -5    1.20    0.70
   5   1  -5    0.00    0.50
   5   1  -5    0.80    0.70
  -5  -1   5    0.40    0.60
  -5  -1   5    0.50    0.80
   4   1  -5  278.67   13.30
   4   1  -5  280.07   13.50
   4   1  -5  295.27   13.30
  -4  -1   5  288.37   13.70
  -4  -1   5  293.47   13.60
   3   1  -5   37.00    2.10
   3   1  -5   35.70    2.10
   3   1  -5   38.30    2.10
   3   1  -5   35.20    2.30
   3   1  -5   39.50    2.30
  -3  -1   5   39.90    2.50
  -3  -1   5   41.00    2.30
  -3  -1   5   39.30    2.40
   2   1  -5    3.60    0.50
   2   1  -5    2.60    0.60
   2   1  -5    3.30    0.60
  -2  -1   5    1.40    0.50
  -2  -1   5    2.70    0.60
  -2  -1   5    3.90    0.60
   1   1  -5  127.09    5.90
   1   1  -5  125.19    6.00
   1   1  -5  121.79    6.00
  -1  -1   5  131.09    5.80
  -1  -1   5  120.49    6.00
   0   1  -5  108.09    5.10
   0   1  -5  104.79    5.20
   0   1  -5  107.89    5.30
   0  -1   5  108.69    5.20
   0  -1   5  105.09    5.20
   0  -1   5  104.59    5.20
   0  -1   5  103.49    5.10
   0  -1   5  116.29    5.30
  -1   1  -5   15.30    1.50
  -1   1  -5   18.20    1.10
  -1   1  -5   17.10    1.50
   1  -1   5   18.50    1.50
   1  -1   5   17.20    1.10
  -2   1  -5  124.49    6.70
  -2   1  -5  142.29    6.00
  -2   1  -5  129.69    6.60
   2  -1   5  125.79    6.70
   2  -1   5  126.09    6.60
   2  -1   5  132.49    6.00
  -3   1  -5  209.58   10.50
  -3   1  -5  210.38   10.20
  -3   1  -5  221.28    9.50
   3  -1   5  192.08   10.40
   3  -1   5  208.68   10.40
   3  -1   5  211.88    9.50
  -4   1  -5   32.80    2.90
  -4   1  -5   34.00    2.70
   4  -1   5   32.30    1.70
   4  -1   5   37.30    3.00
   4  -1   5   33.60    2.70
   4  -1   5   30.60    1.70
  -5   1  -5   13.00    2.20
  -5   1  -5   14.60    2.00
   5  -1   5   13.20    2.20
   5  -1   5   11.20    1.90
  -6   1  -5    0.10    0.90
  -6   1  -5    0.20    1.20
   6  -1   5    2.30    1.40
   6  -1   5    0.60    1.00
  -7   1  -5    0.20    1.10
  -7   1  -5    0.40    1.70
   7  -1   5    0.70    1.20
   7  -1   5    1.30    1.50
   8   0  -5    3.00    1.20
   8   0  -5    3.60    1.10
   8   0  -5    3.80    1.20
   8   0  -5    2.90    1.30
   8   0  -5    2.50    1.10
   7   0  -5    0.40    0.80
   7   0  -5    0.80    0.80
   7   0  -5    0.40    0.80
   7   0  -5    1.00    0.90
   7   0  -5    0.80    0.90
  -7   0   5    0.20    0.70
   6   0  -5    2.70    0.90
   6   0  -5    5.00    1.10
   6   0  -5    2.40    0.80
   6   0  -5    4.50    1.10
  -6   0   5    4.20    1.10
  -6   0   5    2.10    1.00
   5   0  -5    0.10    0.60
   5   0  -5    1.40    0.70
   5   0  -5    1.20    0.70
  -5   0   5    1.70    0.80
  -5   0   5    1.20    0.70
   4   0  -5   68.39    3.70
   4   0  -5   67.89    3.90
   4   0  -5   64.29    3.60
  -4   0   5   67.79    3.80
  -4   0   5   69.99    3.80
   3   0  -5   42.50    2.40
   3   0  -5   45.00    2.30
   3   0  -5   42.30    2.30
   3   0  -5   40.30    2.50
   3   0  -5   36.00    2.20
  -3   0   5   42.00    2.60
  -3   0   5   44.50    2.40
   2   0  -5   18.20    1.10
   2   0  -5   18.00    1.20
   2   0  -5   16.20    1.30
  -2   0   5   15.10    1.10
  -2   0   5   14.50    1.30
  -2   0   5   16.80    1.20
   1   0  -5   33.50    1.90
   1   0  -5   39.80    1.80
   1   0  -5   32.10    1.90
   1   0  -5   34.30    2.00
  -1   0   5   34.40    1.90
  -1   0   5   35.40    1.70
  -1   0   5   32.20    2.00
  -1   0   5   33.60    1.90
   0   0  -5  368.36   16.60
   0   0  -5  382.96   16.40
   0   0  -5  345.87   16.50
   0   0  -5  360.66   16.60
   0   0  -5  364.76   16.50
   0   0   5  360.96   16.50
   0   0   5  359.86   16.50
  -1   0  -5 1058.39   47.90
  -1   0  -5 1129.49   47.70
  -1   0  -5 1085.49   48.10
  -1   0  -5 1014.60   48.10
   1   0   5 1097.89   47.70
   1   0   5 1040.40   48.00
  -2   0  -5    0.90    0.70
  -2   0  -5    1.90    0.80
  -2   0  -5    2.20    0.40
  -2   0  -5    0.90    1.00
   2   0   5    3.90    0.80
   2   0   5    2.00    0.40
  -3   0  -5    0.00    0.80
  -3   0  -5    0.90    0.30
  -3   0  -5   -0.20    0.50
  -3   0  -5   -0.30    0.60
   3   0   5   -0.20    0.30
   3   0   5    0.80    0.60
  -4   0  -5    7.10    1.80
  -4   0  -5    7.00    1.50
   4   0   5    5.10    0.60
   4   0   5    4.00    1.20
  -5   0  -5   12.60    2.10
  -5   0  -5   17.60    2.70
  -5   0  -5   12.80    1.80
   5   0   5   17.70    1.20
   5   0   5   16.60    2.10
  -6   0  -5    4.10    1.60
  -6   0  -5    4.90    1.30
   6   0   5    2.60    1.30
   6   0   5    5.00    1.70
  -7   0  -5    0.70    1.40
   7   0   5    0.10    1.40
   7   0   5   -0.50    1.10
   8  -1  -5   18.20    2.30
   8  -1  -5   17.50    2.10
   8  -1  -5   19.30    2.40
   8  -1  -5   21.10    2.70
   8  -1  -5   17.30    2.40
   7  -1  -5   10.20    1.70
   7  -1  -5    9.20    1.60
   7  -1  -5    9.10    1.50
   7  -1  -5    7.80    1.50
  -7   1   5    7.40    1.30
   6  -1  -5   27.60    2.40
   6  -1  -5   24.50    2.20
   6  -1  -5   25.90    2.30
   6  -1  -5   25.30    2.10
  -6   1   5   25.00    2.20
   5  -1  -5   25.50    2.20
   5  -1  -5   26.40    2.00
   5  -1  -5   23.50    1.80
   5  -1  -5   24.20    2.00
  -5   1   5   24.20    2.00
   4  -1  -5    9.30    1.10
   4  -1  -5    8.10    1.20
   4  -1  -5    8.40    1.00
   4  -1  -5    9.10    1.00
   4  -1  -5   10.90    1.20
  -4   1   5    8.80    1.20
  -4   1   5    8.80    1.00
   3  -1  -5   95.39    4.90
   3  -1  -5  100.99    4.70
   3  -1  -5   95.39    4.60
   3  -1  -5   97.19    5.10
  -3   1   5  108.09    5.00
  -3   1   5   95.49    4.80
  -3   1   5   95.09    5.00
   2  -1  -5   67.49    3.20
   2  -1  -5   66.79    3.40
   2  -1  -5   62.99    3.50
   2  -1  -5   67.09    3.10
  -2   1   5   64.59    3.30
  -2   1   5   70.09    3.60
  -2   1   5   66.19    3.10
   1  -1  -5   84.29    4.30
   1  -1  -5   86.79    4.10
   1  -1  -5   85.29    4.20
   1  -1  -5   82.89    4.10
  -1   1   5   83.19    4.30
  -1   1   5   87.99    4.00
  -1   1   5   88.69    4.00
   0  -1  -5    0.10    0.30
   0  -1  -5   -0.40    0.40
   0  -1  -5    0.30    0.50
   0  -1  -5    0.30    0.40
   0   1   5   -0.10    0.30
   0   1   5    0.10    0.30
   0   1   5    0.30    0.40
  -1  -1  -5   88.59    4.80
  -1  -1  -5   92.99    5.00
   1   1   5   96.99    4.90
   1   1   5   96.19    4.60
  -2  -1  -5    9.20    1.40
  -2  -1  -5   11.50    1.10
  -2  -1  -5   10.50    1.40
   2   1   5   12.50    1.00
   2   1   5   13.50    1.40
  -3  -1  -5  304.37   14.90
  -3  -1  -5  308.87   14.20
  -3  -1  -5  298.87   14.60
   3   1   5  298.87   14.60
   3   1   5  306.67   13.90
  -4  -1  -5    1.20    0.80
  -4  -1  -5    0.20    0.90
  -4  -1  -5    1.10    1.30
   4   1   5    1.70    0.50
   4   1   5    1.90    1.00
  -5  -1  -5   10.60    1.50
  -5  -1  -5   11.90    2.40
  -5  -1  -5   10.70    1.90
   5   1   5   11.10    1.10
   5   1   5   10.40    1.80
  -6  -1  -5    6.50    1.40
  -6  -1  -5    7.70    2.30
  -6  -1  -5    6.60    1.90
   6   1   5    4.40    1.50
  -7  -1  -5    1.10    1.50
  -7  -1  -5    1.90    2.10
   7   1   5    0.90    1.50
   7   1   5    0.80    1.30
   8  -2  -5    5.20    1.30
   8  -2  -5    6.10    1.60
   8  -2  -5    6.10    1.40
   8  -2  -5    5.70    1.50
  -8   2   5    4.50    1.20
   7  -2  -5   45.80    3.30
   7  -2  -5   44.50    3.50
   7  -2  -5   43.40    3.20
   7  -2  -5   46.40    3.10
  -7   2   5   36.40    2.90
   6  -2  -5    1.30    0.70
   6  -2  -5    0.30    0.90
   6  -2  -5    1.70    0.90
   6  -2  -5    1.20    0.80
  -6   2   5    1.00    0.80
  -6   2   5   -0.20    0.90
   5  -2  -5    0.60    0.70
   5  -2  -5    0.50    0.70
   5  -2  -5    0.20    0.60
   5  -2  -5    0.30    0.50
  -5   2   5    0.00    0.60
   4  -2  -5  156.58    7.80
   4  -2  -5  164.28    7.60
   4  -2  -5  161.18    8.20
   4  -2  -5  169.38    7.70
   4  -2  -5  169.48    8.10
  -4   2   5  155.28    8.00
   3  -2  -5    0.20    0.40
   3  -2  -5    0.40    0.50
   3  -2  -5   -0.30    0.50
  -3   2   5    0.10    0.50
   2  -2  -5   31.00    2.00
   2  -2  -5   32.60    2.20
   2  -2  -5   35.70    1.90
  -2   2   5   34.80    1.90
  -2   2   5   29.90    2.10
   1  -2  -5  781.22   35.00
   1  -2  -5  775.42   34.90
   1  -2  -5  771.82   34.90
  -1   2   5  775.12   35.00
  -1   2   5  776.52   34.70
  -1   2   5  781.72   34.70
  -1   2   5  795.72   34.80
   0  -2  -5   80.99    4.50
   0   2   5  109.89    4.80
   0   2   5   89.49    4.60
   0   2   5   93.39    4.60
  -1  -2  -5  267.47   13.00
  -1  -2  -5  283.47   12.90
  -1  -2  -5  300.27   12.50
   1   2   5  273.57   12.60
   1   2   5  243.48   12.80
  -2  -2  -5  202.58   10.30
  -2  -2  -5  206.88   10.00
  -2  -2  -5  204.28    9.60
   2   2   5  208.48    9.60
   2   2   5  207.28   10.10
  -3  -2  -5  225.48   10.80
  -3  -2  -5  239.28   11.80
  -3  -2  -5  227.18   11.30
   3   2   5  226.18   11.40
   3   2   5  230.78   10.70
  -4  -2  -5   14.90    2.50
  -4  -2  -5   14.20    1.50
  -4  -2  -5   14.10    2.00
   4   2   5   14.00    1.30
   4   2   5   12.80    1.90
  -5  -2  -5    3.00    0.90
  -5  -2  -5    1.10    1.10
  -5  -2  -5    2.30    1.70
   5   2   5    2.90    0.80
   5   2   5    1.70    1.10
  -6  -2  -5    0.70    1.30
  -6  -2  -5    1.80    1.90
   6   2   5    0.50    1.10
  -7  -2  -5    2.60    2.20
  -7  -2  -5    0.90    1.40
   7   2   5   -0.60    1.10
   8  -3  -5    2.40    1.20
   8  -3  -5    2.30    1.30
   8  -3  -5    2.30    1.30
  -8   3   5    0.40    1.40
   7  -3  -5   11.40    1.90
   7  -3  -5   13.50    2.00
   7  -3  -5   14.70    1.90
  -7   3   5   12.50    2.10
  -7   3   5   13.40    1.70
   6  -3  -5    1.30    1.00
   6  -3  -5    2.40    1.00
   6  -3  -5    4.40    1.20
   6  -3  -5    3.30    0.80
  -6   3   5    2.40    0.90
  -6   3   5    2.20    1.20
   5  -3  -5    3.80    1.00
   5  -3  -5    3.30    1.00
   5  -3  -5    3.90    0.70
   5  -3  -5    3.70    1.20
  -5   3   5    4.00    1.00
  -5   3   5    5.90    1.30
   4  -3  -5   63.09    3.50
   4  -3  -5   77.09    3.90
   4  -3  -5   74.19    4.30
   4  -3  -5   75.29    4.10
   4  -3  -5   77.99    3.50
  -4   3   5   65.99    4.30
  -4   3   5   67.69    4.00
   3  -3  -5  314.67   14.70
   3  -3  -5  342.97   14.50
   3  -3  -5  293.77   14.80
  -3   3   5  303.07   14.60
   2  -3  -5  436.36   18.80
   2  -3  -5  404.16   18.90
   2  -3  -5  389.76   19.10
  -2   3   5  426.36   19.00
   1  -3  -5  200.98    9.60
   1  -3  -5  204.48    9.70
   1  -3  -5  208.18    9.60
  -1   3   5  202.68    9.70
  -1   3   5  208.58    9.30
  -1   3   5  205.48    9.40
   0  -3  -5   71.49    3.70
   0  -3  -5   75.99    3.90
   0  -3  -5   76.09    4.10
   0   3   5   79.89    3.90
   0   3   5   66.59    3.80
   0   3   5   75.19    3.90
  -1  -3  -5  587.14   26.40
  -1  -3  -5  586.04   26.70
  -1  -3  -5  610.94   26.00
   1   3   5  532.55   26.10
   1   3   5  585.14   26.20
  -2  -3  -5   34.20    2.00
  -2  -3  -5   34.50    2.50
  -2  -3  -5   34.90    2.80
   2   3   5   35.40    2.10
   2   3   5   33.70    1.90
   2   3   5   32.10    2.50
  -3  -3  -5   44.70    3.10
  -3  -3  -5   41.90    3.60
  -3  -3  -5   42.70    2.50
   3   3   5   41.80    2.60
   3   3   5   44.20    3.10
  -4  -3  -5   10.50    1.80
  -4  -3  -5    7.20    1.80
  -4  -3  -5    9.50    1.10
   4   3   5    7.00    1.00
   4   3   5    9.60    1.60
  -5  -3  -5    9.00    1.90
  -5  -3  -5   10.00    2.30
   5   3   5    8.50    1.20
   5   3   5   10.70    2.00
  -6  -3  -5    0.80    1.30
  -6  -3  -5   -1.10    1.70
   6   3   5    0.20    1.20
   6   3   5    0.50    0.70
  -7  -3  -5    1.40    2.30
   7   3   5    0.20    1.40
   8  -4  -5    4.20    1.40
   8  -4  -5    4.40    1.60
   8  -4  -5    1.30    1.20
  -8   4   5    1.80    1.50
   7  -4  -5    4.70    1.30
   7  -4  -5    3.40    1.40
   7  -4  -5    3.70    1.20
  -7   4   5    4.10    1.10
  -7   4   5    2.30    1.30
   6  -4  -5   60.99    4.10
   6  -4  -5   53.59    3.80
   6  -4  -5   54.29    3.60
  -6   4   5   51.59    4.10
   5  -4  -5    4.90    1.30
   5  -4  -5    7.70    1.20
   5  -4  -5    8.10    0.90
   5  -4  -5    7.20    1.30
  -5   4   5    7.40    1.50
  -5   4   5    4.50    1.00
   4  -4  -5  173.28    7.50
   4  -4  -5  158.48    8.50
   4  -4  -5  168.68    8.10
   4  -4  -5  156.08    8.20
   4  -4  -5  167.58    7.60
  -4   4   5  161.58    8.10
  -4   4   5  163.28    8.60
   3  -4  -5   37.00    2.30
   3  -4  -5   31.30    2.30
   3  -4  -5   29.30    2.50
  -3   4   5   36.00    2.70
  -3   4   5   36.70    2.30
   2  -4  -5  173.58    8.20
   2  -4  -5  169.28    8.40
   2  -4  -5  168.98    8.10
  -2   4   5  163.38    8.10
   1  -4  -5   12.80    1.30
   1  -4  -5   17.40    1.40
   1  -4  -5   17.60    1.30
   1  -4  -5   16.90    1.40
  -1   4   5   17.80    1.40
  -1   4   5   19.10    1.10
   0  -4  -5   51.39    3.20
   0  -4  -5   56.49    2.80
   0  -4  -5   50.19    2.90
   0  -4  -5   49.90    3.00
   0   4   5   51.39    2.90
  -1  -4  -5   55.19    3.70
  -1  -4  -5   65.29    3.10
  -1  -4  -5   63.49    3.50
  -1  -4  -5   61.29    3.80
   1   4   5   59.09    3.20
   1   4   5   59.79    3.40
  -2  -4  -5   12.70    1.80
  -2  -4  -5   11.10    1.80
  -2  -4  -5   12.10    1.50
  -2  -4  -5   10.30    0.90
   2   4   5   10.40    0.90
   2   4   5   10.40    1.50
   2   4   5   13.00    1.30
  -3  -4  -5  144.59    8.10
  -3  -4  -5  143.99    8.10
  -3  -4  -5  145.49    7.70
  -3  -4  -5  142.69    6.80
   3   4   5  147.39    7.20
   3   4   5  144.09    7.80
  -4  -4  -5  103.29    6.20
  -4  -4  -5  103.79    6.80
   4   4   5  112.19    5.60
   4   4   5  106.09    6.30
  -5  -4  -5   10.30    2.00
  -5  -4  -5   11.60    2.50
   5   4   5    9.70    1.90
   5   4   5    6.80    1.20
  -6  -4  -5    2.50    2.10
  -6  -4  -5    2.50    1.50
   6   4   5    3.60    1.50
   6   4   5    1.70    0.90
   8  -5  -5    0.20    1.20
   8  -5  -5   -0.40    1.00
   8  -5  -5    0.10    1.00
   7  -5  -5   47.70    3.70
   7  -5  -5   53.59    4.10
   7  -5  -5   49.80    3.50
  -7   5   5   45.30    4.20
  -7   5   5   48.80    3.40
   6  -5  -5    0.80    0.90
   6  -5  -5    0.20    0.80
   6  -5  -5   -0.20    0.80
  -6   5   5   -0.50    0.90
  -6   5   5    0.80    0.60
   5  -5  -5    4.20    1.10
   5  -5  -5    3.60    1.00
   5  -5  -5    4.40    1.20
  -5   5   5    1.80    0.80
  -5   5   5    2.10    1.10
   4  -5  -5    2.10    1.00
   4  -5  -5    1.60    0.80
   4  -5  -5    1.10    0.80
  -4   5   5    0.90    0.70
  -4   5   5    0.40    1.00
   3  -5  -5   55.89    3.60
   3  -5  -5   50.89    3.30
   3  -5  -5   50.69    3.20
  -3   5   5   56.89    3.70
  -3   5   5   53.79    3.30
  -3   5   5   58.99    2.70
   2  -5  -5   72.19    4.30
   2  -5  -5   75.09    4.10
   2  -5  -5   76.09    4.10
   2  -5  -5   71.89    3.70
  -2   5   5   73.09    4.10
  -2   5   5   82.99    3.60
   1  -5  -5   27.50    2.00
   1  -5  -5   27.70    1.90
   1  -5  -5   31.20    2.00
   1  -5  -5   30.00    2.00
  -1   5   5   24.20    1.90
  -1   5   5   25.20    1.60
   0  -5  -5    3.10    0.60
   0  -5  -5    4.30    0.80
   0  -5  -5    5.00    1.10
   0  -5  -5    5.60    1.10
   0   5   5    4.00    0.80
  -1  -5  -5   43.70    3.40
  -1  -5  -5   45.90    3.30
  -1  -5  -5   47.30    2.70
  -1  -5  -5   50.09    3.00
  -1  -5  -5   54.09    2.60
   1   5   5   48.90    2.90
  -2  -5  -5   25.50    2.40
  -2  -5  -5   22.90    2.10
  -2  -5  -5   22.50    1.30
  -2  -5  -5   21.90    2.60
   2   5   5   21.50    1.90
  -3  -5  -5    8.60    1.60
  -3  -5  -5    9.30    1.90
  -3  -5  -5    9.10    2.00
   3   5   5   10.00    1.30
   3   5   5    9.20    1.70
  -4  -5  -5   28.40    2.70
  -4  -5  -5   27.40    3.40
  -4  -5  -5   25.90    3.40
   4   5   5   24.30    2.10
   4   5   5   27.30    2.80
  -5  -5  -5    6.40    2.10
  -5  -5  -5    5.70    1.60
   5   5   5    5.00    1.50
   5   5   5    4.70    1.10
  -6  -5  -5    3.00    2.30
  -6  -5  -5    2.80    1.50
   6   5   5    1.50    1.00
   6   5   5    1.70    1.30
   7  -6  -5    3.20    1.30
   7  -6  -5    1.80    1.20
   7  -6  -5    1.40    1.20
  -7   6   5    2.70    1.50
   6  -6  -5   36.80    2.90
   6  -6  -5   36.60    3.00
   6  -6  -5   34.20    3.20
  -6   6   5   32.20    2.60
  -6   6   5   35.40    3.50
   5  -6  -5   73.19    4.50
   5  -6  -5   76.79    4.80
   5  -6  -5   73.89    4.40
  -5   6   5   67.79    4.20
  -5   6   5   69.79    4.90
   4  -6  -5   15.40    1.80
   4  -6  -5   18.10    1.80
   4  -6  -5   13.90    1.90
  -4   6   5   17.80    1.70
  -4   6   5   18.40    2.30
   3  -6  -5    0.80    0.50
   3  -6  -5    1.20    0.80
   3  -6  -5    0.60    0.80
   3  -6  -5    0.70    0.70
  -3   6   5    0.20    0.90
  -3   6   5    1.70    0.80
   2  -6  -5    0.80    0.60
   2  -6  -5    1.10    0.50
   2  -6  -5    0.80    0.70
   2  -6  -5    0.30    0.60
  -2   6   5    0.50    0.60
   1  -6  -5   55.29    3.40
   1  -6  -5   53.79    3.30
   1  -6  -5   57.79    3.30
  -1   6   5   55.89    3.30
   0  -6  -5   29.90    2.50
   0  -6  -5   31.80    2.50
   0  -6  -5   32.40    2.30
   0  -6  -5   35.50    2.10
   0   6   5   33.90    2.40
  -1  -6  -5   29.30    1.60
  -1  -6  -5   22.60    2.40
  -1  -6  -5   26.60    2.60
  -1  -6  -5   21.30    2.00
   1   6   5   24.40    2.00
  -2  -6  -5    7.60    1.80
  -2  -6  -5    4.40    1.20
  -2  -6  -5    7.70    1.60
   2   6   5    8.40    1.30
  -3  -6  -5   -0.10    1.10
  -3  -6  -5   -1.00    1.20
  -3  -6  -5   -0.80    0.90
   3   6   5    0.40    0.90
   3   6   5   -0.20    0.80
  -4  -6  -5    8.60    2.30
  -4  -6  -5   10.40    1.80
  -4  -6  -5    5.00    1.90
   4   6   5    7.10    1.30
   4   6   5    9.20    1.90
  -5  -6  -5   15.00    2.40
  -5  -6  -5   13.40    2.80
   5   6   5   16.10    2.50
   5   6   5   14.60    1.80
   7  -7  -5   49.50    4.30
   7  -7  -5   51.99    4.00
   7  -7  -5   47.70    3.80
  -7   7   5   59.59    4.80
   6  -7  -5    4.20    1.40
   6  -7  -5    4.60    1.30
   6  -7  -5    3.80    1.30
  -6   7   5    5.80    1.20
  -6   7   5    7.00    1.90
   5  -7  -5   20.30    2.60
   5  -7  -5   24.40    2.20
   5  -7  -5   25.00    2.40
  -5   7   5   22.90    2.10
  -5   7   5   25.30    3.00
   4  -7  -5   55.79    3.80
   4  -7  -5   52.99    3.40
   4  -7  -5   38.70    3.20
  -4   7   5   54.69    4.00
  -4   7   5   49.40    3.20
   3  -7  -5    8.40    1.30
   3  -7  -5    6.40    1.20
   3  -7  -5   10.40    1.60
  -3   7   5    6.00    1.40
  -3   7   5    7.50    1.20
   2  -7  -5  560.14   24.40
   2  -7  -5  560.64   24.70
   2  -7  -5  523.75   24.60
   2  -7  -5  466.05   24.60
  -2   7   5  558.84   24.60
   1  -7  -5  105.99    6.20
   1  -7  -5  107.69    6.00
   1  -7  -5  119.49    6.00
   1  -7  -5  131.29    6.10
  -1   7   5  103.89    5.90
   0  -7  -5 1230.68   52.89
   0  -7  -5 1179.98   53.19
   0  -7  -5 1149.48   53.59
   0  -7  -5 1183.58   53.49
   0   7   5 1161.78   53.19
  -1  -7  -5   68.29    4.60
  -1  -7  -5   67.89    4.10
  -1  -7  -5   69.59    4.80
   1   7   5   74.09    4.20
  -2  -7  -5  108.49    6.70
  -2  -7  -5  113.09    6.10
  -2  -7  -5  111.49    6.60
   2   7   5   99.39    5.80
  -3  -7  -5   57.79    4.70
  -3  -7  -5   55.99    3.90
  -3  -7  -5   59.69    4.70
   3   7   5   56.69    3.70
  -4  -7  -5   52.79    4.70
  -4  -7  -5   62.09    5.00
  -4  -7  -5   51.59    3.90
   4   7   5   53.49    4.30
   4   7   5   47.80    3.50
  -5  -7  -5    8.40    2.50
  -5  -7  -5   11.60    2.70
  -5  -7  -5   12.20    2.20
   5   7   5   10.10    1.60
   5   7   5   16.80    2.70
   6  -8  -5   24.00    2.50
   6  -8  -5   21.80    2.40
   6  -8  -5   26.70    3.20
  -6   8   5   17.50    2.80
   5  -8  -5    6.20    1.40
   5  -8  -5    9.10    1.80
   5  -8  -5    7.40    1.50
  -5   8   5    7.80    1.30
  -5   8   5    8.50    1.80
   4  -8  -5    3.70    1.30
   4  -8  -5    3.50    1.20
   4  -8  -5    4.60    1.20
  -4   8   5    4.20    1.00
  -4   8   5    2.90    1.30
   3  -8  -5    6.10    1.30
   3  -8  -5    5.40    1.40
   3  -8  -5    6.80    1.40
  -3   8   5   11.40    1.50
  -3   8   5    8.20    1.60
   2  -8  -5   95.79    5.40
   2  -8  -5   94.19    5.40
  -2   8   5   88.79    5.20
   1  -8  -5   74.49    4.30
   1  -8  -5   75.59    4.80
   1  -8  -5   76.29    4.60
   1  -8  -5   83.39    4.40
  -1   8   5   73.09    4.40
   0  -8  -5    6.20    1.40
   0  -8  -5    4.20    1.00
   0  -8  -5    3.20    1.40
   0   8   5    4.70    1.20
  -1  -8  -5   19.70    2.00
  -1  -8  -5   15.00    2.30
  -1  -8  -5   19.50    2.50
   1   8   5   20.30    2.10
  -2  -8  -5    4.50    1.60
  -2  -8  -5    4.50    1.20
  -2  -8  -5    3.90    1.70
   2   8   5    3.50    1.10
  -3  -8  -5   11.00    2.40
  -3  -8  -5    7.20    2.00
  -3  -8  -5    7.70    1.70
   3   8   5    8.50    1.50
  -4  -8  -5    6.30    2.30
  -4  -8  -5   10.90    2.60
  -4  -8  -5    7.10    1.70
   4   8   5    7.50    1.40
   4   8   5    7.00    1.90
   5  -9  -5    1.40    1.10
   5  -9  -5    1.00    1.10
   5  -9  -5    0.90    1.00
  -5   9   5    0.50    1.20
  -5   9   5    1.30    0.80
   4  -9  -5   -0.10    0.80
   4  -9  -5    0.20    1.10
   4  -9  -5    0.50    0.90
  -4   9   5    0.50    1.20
  -4   9   5    0.80    0.90
   3  -9  -5   22.70    2.60
   3  -9  -5   16.40    1.90
   3  -9  -5   16.10    2.10
  -3   9   5   22.50    2.10
  -3   9   5   21.40    2.50
   2  -9  -5   17.10    2.10
   2  -9  -5   17.60    2.20
   2  -9  -5   14.70    1.90
  -2   9   5   17.90    2.00
   1  -9  -5    1.00    1.00
   1  -9  -5    0.20    0.80
  -1   9   5    2.10    1.00
   0  -9  -5   24.30    2.60
   0  -9  -5   20.50    2.00
   0   9   5   16.70    2.10
  -1  -9  -5   31.10    3.20
  -1  -9  -5   32.70    2.70
  -1  -9  -5   34.00    3.40
   1   9   5   30.20    2.70
  -2  -9  -5    4.60    1.30
  -2  -9  -5    6.80    2.00
  -2  -9  -5    2.40    1.50
   2   9   5    6.00    1.30
  -3  -9  -5    3.90    1.80
  -3  -9  -5    7.00    2.30
   3   9   5    4.30    1.30
   4 -10  -5    1.50    1.00
   4 -10  -5    2.70    1.40
   4 -10  -5    2.10    1.30
  -4  10   5    3.10    1.10
  -4  10   5    1.10    1.30
   3 -10  -5    9.20    1.80
   3 -10  -5    9.20    1.60
   3 -10  -5    8.50    1.70
  -3  10   5    9.80    1.60
  -3  10   5    7.40    1.80
   2 -10  -5    7.60    1.60
   2 -10  -5    4.80    1.20
  -2  10   5    6.20    1.30
   1 -10  -5    9.80    2.00
   1 -10  -5    5.80    1.30
  -1  10   5    6.00    1.40
   0 -10  -5   53.59    4.30
   0 -10  -5   48.60    3.40
   0  10   5   45.60    3.50
  -1 -10  -5    9.00    1.60
  -1 -10  -5   10.10    2.30
  -1 -10  -5    9.10    2.10
   1  10   5   13.20    1.90
  -2 -10  -5    0.90    0.70
  -2 -10  -5    1.80    1.80
  -2 -10  -5    0.10    1.40
   2  10   5    0.20    1.00
   1  11  -6    5.00    1.20
  -1 -11   6    5.80    1.50
  -1 -11   6    5.70    1.90
   0 -11   6    1.20    1.30
   0 -11   6    1.90    1.50
   1 -11   6    1.10    1.20
   1 -11   6    1.50    1.30
   3  10  -6   21.10    2.30
  -3 -10   6   17.80    2.50
  -3 -10   6   20.60    3.20
   2  10  -6   13.10    1.80
  -2 -10   6   16.50    2.20
  -2 -10   6   16.70    2.70
   1  10  -6    0.20    0.80
   1  10  -6    0.60    1.10
  -1 -10   6    2.60    1.00
  -1 -10   6    1.30    1.20
   0  10  -6    0.00    1.10
   0  10  -6   -0.80    0.60
   0 -10   6    0.40    1.00
   0 -10   6    0.00    0.90
  -1  10  -6   10.70    2.00
   1 -10   6    9.10    1.70
   1 -10   6    9.50    1.90
  -2  10  -6    0.90    1.30
   2 -10   6    1.90    1.30
   2 -10   6   -1.20    0.90
  -3  10  -6   20.40    2.90
   3 -10   6   18.90    2.60
   3 -10   6   14.00    2.20
   5   9  -6    7.60    1.70
  -5  -9   6    9.10    2.50
   4   9  -6    3.40    1.20
  -4  -9   6    1.10    1.10
  -4  -9   6    0.20    1.50
   3   9  -6   53.79    3.60
  -3  -9   6   59.39    4.60
  -3  -9   6   48.70    3.70
   2   9  -6   -1.10    0.60
   2   9  -6   -1.10    0.80
  -2  -9   6    0.00    0.70
  -2  -9   6    0.90    1.30
   1   9  -6   58.49    4.00
   1   9  -6   58.49    3.70
  -1  -9   6   63.29    4.50
  -1  -9   6   60.39    3.80
   0   9  -6   11.50    1.80
   0   9  -6   11.30    1.40
   0  -9   6    8.40    1.70
   0  -9   6    9.60    1.50
  -1   9  -6   16.50    2.30
   1  -9   6   12.20    1.70
   1  -9   6   14.00    2.00
  -2   9  -6   17.80    2.50
   2  -9   6   14.40    2.20
   2  -9   6   15.10    2.00
  -3   9  -6    9.90    2.10
   3  -9   6   10.30    1.70
   3  -9   6    6.40    1.60
  -4   9  -6    1.30    1.40
   4  -9   6    0.30    1.00
   4  -9   6    0.10    1.10
   4  -9   6   -0.80    1.00
   5   8  -6   21.00    2.40
  -5  -8   6   25.50    3.60
   4   8  -6   15.60    2.00
  -4  -8   6   20.70    2.40
  -4  -8   6   19.60    2.90
   3   8  -6   55.09    3.50
   3   8  -6   46.20    3.20
  -3  -8   6   45.80    4.00
  -3  -8   6   45.60    3.40
   2   8  -6   81.49    4.80
   2   8  -6   82.09    4.80
  -2  -8   6   87.49    4.90
  -2  -8   6   86.19    5.60
   1   8  -6   33.10    2.30
   1   8  -6   39.60    2.80
  -1  -8   6   36.50    3.10
  -1  -8   6   23.90    2.20
   0   8  -6  748.83   35.20
   0   8  -6  778.32   34.70
   0  -8   6  776.22   34.90
   0  -8   6  762.72   35.50
  -1   8  -6   28.30    1.90
  -1   8  -6   32.70    2.90
   1  -8   6   32.70    2.70
   1  -8   6   24.30    2.10
   1  -8   6   19.00    2.10
  -2   8  -6  126.39    7.20
   2  -8   6  132.49    6.70
   2  -8   6  112.59    6.90
  -3   8  -6    5.50    1.70
   3  -8   6    3.40    1.10
   3  -8   6    2.00    1.10
   3  -8   6    5.00    1.40
  -4   8  -6    1.40    1.50
  -4   8  -6    0.70    1.30
   4  -8   6   -0.80    0.90
   4  -8   6    0.00    0.90
   4  -8   6   -0.60    1.10
  -5   8  -6    3.00    1.70
  -5   8  -6    2.30    1.70
   5  -8   6    2.50    1.40
   5  -8   6    0.50    1.10
   5  -8   6    5.20    1.60
   6   7  -6   63.39    4.30
  -6  -7   6   64.89    5.30
   5   7  -6   12.10    1.80
  -5  -7   6   11.10    2.00
  -5  -7   6    7.50    2.00
   4   7  -6   12.60    1.60
   4   7  -6   10.90    1.70
  -4  -7   6   13.70    2.40
  -4  -7   6   17.40    2.00
   3   7  -6   -0.30    0.70
   3   7  -6    0.70    0.70
  -3  -7   6    0.00    0.70
  -3  -7   6    0.60    1.00
   2   7  -6  267.67   12.70
   2   7  -6  274.77   12.80
  -2  -7   6  272.77   13.40
  -2  -7   6  250.17   12.70
   1   7  -6   27.90    2.30
   1   7  -6   24.80    1.90
  -1  -7   6   23.80    1.90
  -1  -7   6   21.70    2.30
   0   7  -6  423.96   19.90
   0   7  -6  416.36   19.50
   0  -7   6  412.36   20.00
   0  -7   6  442.16   19.40
  -1   7  -6   42.40    2.40
  -1   7  -6   41.50    3.30
   1  -7   6   36.20    3.00
   1  -7   6   46.60    2.80
  -2   7  -6   21.50    2.50
   2  -7   6   12.50    1.80
   2  -7   6   13.40    1.70
  -3   7  -6    5.10    1.50
  -3   7  -6    4.20    1.50
   3  -7   6    3.90    1.20
   3  -7   6    1.30    1.00
   3  -7   6    3.20    1.20
  -4   7  -6   14.20    2.30
  -4   7  -6   16.20    2.60
   4  -7   6   11.50    1.90
   4  -7   6   17.50    2.30
   4  -7   6    9.80    1.90
  -5   7  -6  102.89    7.00
  -5   7  -6  107.89    7.10
   5  -7   6  110.09    6.80
   5  -7   6  115.29    6.80
   7   6  -6   20.80    2.50
  -7  -6   6   20.40    3.30
   6   6  -6   16.40    2.10
  -6  -6   6   16.70    2.80
   5   6  -6   14.30    1.90
  -5  -6   6   15.70    2.10
  -5  -6   6   15.80    2.40
   4   6  -6   88.19    4.90
   4   6  -6   86.99    4.60
  -4  -6   6   81.49    5.50
  -4  -6   6   82.29    4.90
   3   6  -6    5.20    0.90
   3   6  -6    4.60    1.00
  -3  -6   6    4.20    1.00
  -3  -6   6    4.10    1.30
   2   6  -6   -0.10    0.50
   2   6  -6    1.70    0.70
  -2  -6   6    5.90    1.30
  -2  -6   6    2.30    0.80
   1   6  -6  155.98    7.90
   1   6  -6  156.08    7.70
  -1  -6   6  147.99    7.60
  -1  -6   6  164.08    7.20
  -1  -6   6  159.18    8.20
   0   6  -6  180.38    8.60
   0   6  -6  176.78    9.10
   0   6  -6  178.18    8.60
   0  -6   6  189.38    8.60
   0  -6   6  175.28    9.10
  -1   6  -6    0.00    0.40
  -1   6  -6    1.00    0.90
  -1   6  -6    1.80    0.80
   1  -6   6    1.00    0.80
   1  -6   6    0.50    0.80
  -2   6  -6   -0.20    0.90
  -2   6  -6   -0.20    0.90
  -2   6  -6   -0.20    0.50
   2  -6   6    0.10    0.80
   2  -6   6   -0.70    0.80
  -3   6  -6   51.39    4.00
  -3   6  -6   54.79    4.00
   3  -6   6   54.59    3.80
  -4   6  -6    7.00    1.80
  -4   6  -6    3.30    1.40
   4  -6   6    1.20    1.10
   4  -6   6    2.20    1.20
  -5   6  -6    1.30    1.30
  -5   6  -6    1.00    1.40
   5  -6   6   -0.10    0.90
   5  -6   6   -0.30    1.10
  -6   6  -6    1.60    1.90
  -6   6  -6    3.10    1.70
   6  -6   6    0.70    1.20
   6  -6   6    3.20    1.50
   7   5  -6    1.90    1.00
  -7  -5   6    0.30    1.30
   6   5  -6   10.00    1.50
  -6  -5   6   11.60    2.00
  -6  -5   6   12.10    2.30
   5   5  -6   98.09    4.90
   5   5  -6   95.99    5.40
  -5  -5   6   88.59    5.90
  -5  -5   6   91.99    5.50
   4   5  -6   54.69    3.10
   4   5  -6   52.99    3.40
  -4  -5   6   50.09    3.30
  -4  -5   6   51.39    3.90
   3   5  -6   52.69    3.10
   3   5  -6   52.49    3.30
  -3  -5   6   54.99    3.20
  -3  -5   6   52.49    3.70
   2   5  -6    3.70    0.80
   2   5  -6    4.20    0.90
  -2  -5   6    6.10    0.90
  -2  -5   6    3.00    1.00
   1   5  -6    8.80    0.80
   1   5  -6    9.20    1.10
   1   5  -6   10.10    1.30
  -1  -5   6   10.60    1.40
  -1  -5   6    9.30    1.00
   0   5  -6   17.20    1.80
   0   5  -6   16.40    1.30
   0   5  -6   16.20    1.40
   0  -5   6   18.90    1.40
  -1   5  -6    2.20    0.40
  -1   5  -6    3.60    1.10
  -1   5  -6    1.50    0.80
   1  -5   6    1.80    0.80
   1  -5   6    0.80    0.70
  -2   5  -6   13.90    1.90
  -2   5  -6   10.80    0.80
  -2   5  -6   13.10    1.70
   2  -5   6   10.80    1.50
  -3   5  -6   56.59    3.90
  -3   5  -6   53.69    3.90
   3  -5   6   55.29    3.70
   3  -5   6   50.69    3.70
  -4   5  -6    3.20    1.40
  -4   5  -6    5.00    1.60
   4  -5   6    3.20    1.30
   4  -5   6    6.20    1.50
  -5   5  -6   26.00    3.20
  -5   5  -6   27.70    3.10
   5  -5   6   32.90    3.20
  -6   5  -6   30.70    3.90
  -6   5  -6   33.80    3.60
   6  -5   6   34.60    3.40
   6  -5   6   31.10    3.00
   7   4  -6    1.40    1.00
  -7  -4   6    0.50    1.10
   6   4  -6   46.10    2.80
   6   4  -6   43.20    3.20
  -6  -4   6   44.30    3.50
  -6  -4   6   40.40    3.70
   5   4  -6   23.80    2.10
   5   4  -6   23.90    1.80
  -5  -4   6   20.80    2.10
  -5  -4   6   20.60    2.60
   4   4  -6    2.50    0.70
   4   4  -6    2.20    0.80
  -4  -4   6    1.80    1.00
  -4  -4   6    3.00    0.90
   3   4  -6   57.99    3.40
   3   4  -6   56.49    3.10
  -3  -4   6   51.19    3.50
  -3  -4   6   53.49    3.10
   2   4  -6    1.80    0.70
   2   4  -6    1.40    0.50
   2   4  -6    1.60    0.60
  -2  -4   6    2.50    0.50
  -2  -4   6    2.90    0.90
   1   4  -6    6.40    0.70
   1   4  -6    5.70    0.90
   1   4  -6    4.20    0.80
   1   4  -6    4.40    0.80
  -1  -4   6    6.40    0.80
  -1  -4   6    6.70    1.10
  -1  -4   6    6.10    0.50
   0   4  -6    5.00    0.70
   0   4  -6    5.50    0.80
   0   4  -6    3.20    0.80
   0  -4   6    5.40    0.80
   0  -4   6    3.80    0.90
  -1   4  -6   43.70    2.30
  -1   4  -6   43.90    2.30
  -1   4  -6   40.80    2.90
  -1   4  -6   43.40    2.80
  -2   4  -6  268.97   12.90
  -2   4  -6  280.77   11.90
  -2   4  -6  289.97   12.00
  -2   4  -6  259.37   12.90
   2  -4   6  231.88   12.70
   2  -4   6  257.67   12.80
  -3   4  -6   17.70    2.10
  -3   4  -6   16.00    2.10
   3  -4   6   20.60    2.10
   3  -4   6   11.20    1.70
  -4   4  -6   21.60    2.70
  -4   4  -6   23.20    2.60
   4  -4   6   24.90    2.40
   4  -4   6   28.50    2.70
  -5   4  -6    2.90    1.50
  -5   4  -6    3.70    1.40
   5  -4   6    2.40    1.30
   5  -4   6    0.80    1.10
  -6   4  -6    2.60    1.70
  -6   4  -6    3.20    1.40
   6  -4   6    1.30    1.20
   6  -4   6    1.70    1.40
   8   3  -6    7.40    1.60
  -8  -3   6   10.80    2.40
   7   3  -6   24.80    2.50
   7   3  -6   25.00    2.40
   7   3  -6   23.20    2.10
  -7  -3   6   21.00    3.00
   6   3  -6    7.10    1.30
   6   3  -6   11.50    1.40
   6   3  -6    7.00    1.10
  -6  -3   6    8.30    1.80
   5   3  -6   14.20    1.50
   5   3  -6   15.50    1.20
   5   3  -6   16.60    1.90
  -5  -3   6   17.70    2.00
  -5  -3   6   15.60    2.10
   4   3  -6  211.58   10.00
   4   3  -6  213.78   10.30
   4   3  -6  203.38    9.80
   4   3  -6  205.38    9.60
  -4  -3   6  211.08   10.40
  -4  -3   6  214.28   10.60
  -4  -3   6  217.48   10.10
   3   3  -6  415.26   19.80
   3   3  -6  429.56   19.50
   3   3  -6  433.66   20.10
   3   3  -6  434.96   19.50
   3   3  -6  445.26   19.40
  -3  -3   6  429.86   20.20
  -3  -3   6  438.66   19.70
  -3  -3   6  442.86   20.10
   2   3  -6   89.99    3.90
   2   3  -6   79.59    4.20
   2   3  -6   77.09    3.90
  -2  -3   6   80.39    4.40
  -2  -3   6   78.89    3.80
  -2  -3   6   83.89    4.50
  -2  -3   6   82.19    3.90
   1   3  -6  356.56   16.20
   1   3  -6  343.17   16.50
   1   3  -6  356.26   16.20
  -1  -3   6  354.26   16.60
  -1  -3   6  384.96   16.10
  -1  -3   6  360.16   16.10
  -1  -3   6  350.66   16.50
   0   3  -6 1139.39   51.69
   0   3  -6 1203.48   51.49
   0   3  -6 1055.99   51.49
   0  -3   6 1158.78   51.39
   0  -3   6 1198.98   51.39
  -1   3  -6  425.26   19.80
  -1   3  -6  414.36   19.80
  -1   3  -6  447.16   19.20
   1  -3   6  423.46   19.30
  -2   3  -6   61.89    3.80
  -2   3  -6   65.09    2.80
  -2   3  -6   59.29    3.70
  -2   3  -6   58.89    2.80
   2  -3   6   49.80    3.60
  -3   3  -6   21.40    2.30
  -3   3  -6   14.70    1.80
   3  -3   6   12.50    1.70
   3  -3   6   17.70    2.10
  -4   3  -6   10.30    1.90
  -4   3  -6   12.60    1.90
   4  -3   6   13.80    2.00
   4  -3   6   12.10    1.80
  -5   3  -6    3.30    1.30
   5  -3   6    1.40    1.10
   5  -3   6    4.50    1.50
  -6   3  -6   17.30    2.90
  -6   3  -6   15.20    2.40
   6  -3   6   21.80    2.70
   6  -3   6   23.60    3.10
  -7   3  -6   -0.90    1.10
   7  -3   6    0.00    1.40
   7  -3   6    0.80    1.30
   8   2  -6   10.60    2.10
   8   2  -6   13.60    1.90
   8   2  -6    8.70    1.50
  -8  -2   6   11.00    2.40
   7   2  -6    3.20    1.20
   7   2  -6    3.80    1.10
   7   2  -6    1.80    0.80
   7   2  -6    3.30    1.00
  -7  -2   6    5.30    1.60
   6   2  -6   80.99    4.80
   6   2  -6   86.49    4.50
   6   2  -6   87.99    4.70
   6   2  -6   75.29    4.80
  -6  -2   6   76.99    5.20
  -6  -2   6   80.19    4.90
   5   2  -6   24.60    2.00
   5   2  -6   23.80    1.70
   5   2  -6   25.50    2.10
  -5  -2   6   23.60    2.10
  -5  -2   6   17.30    2.00
   4   2  -6   24.30    1.90
   4   2  -6   33.20    1.80
   4   2  -6   25.50    1.60
  -4  -2   6   25.00    2.10
  -4  -2   6   26.40    1.90
   3   2  -6    6.50    0.60
   3   2  -6    4.40    0.80
   3   2  -6    5.40    0.60
  -3  -2   6    6.20    1.00
  -3  -2   6    7.40    0.80
  -3  -2   6    7.10    1.10
  -3  -2   6    6.80    0.80
   2   2  -6   15.20    1.40
   2   2  -6   16.90    1.10
  -2  -2   6   20.40    1.20
  -2  -2   6   20.00    1.50
  -2  -2   6   16.90    1.50
   1   2  -6  153.88    7.20
   1   2  -6  144.89    7.40
  -1  -2   6  148.09    7.40
  -1  -2   6  160.48    7.10
  -1  -2   6  167.08    7.40
  -1  -2   6  148.19    7.00
   0   2  -6    7.80    1.00
   0  -2   6   10.80    1.00
   0  -2   6    6.80    1.00
   0  -2   6    8.80    0.90
   0  -2   6   13.20    1.20
  -1   2  -6   55.49    3.30
  -1   2  -6   56.69    3.20
  -1   2  -6   60.09    2.80
   1  -2   6   53.49    3.20
   1  -2   6   48.30    3.10
   1  -2   6   53.79    2.80
  -2   2  -6  143.99    7.50
  -2   2  -6  158.98    6.80
  -2   2  -6  141.99    7.60
   2  -2   6  147.39    7.60
   2  -2   6  154.08    7.50
   2  -2   6  140.29    6.80
  -3   2  -6  118.09    6.50
  -3   2  -6  118.49    6.70
   3  -2   6  124.89    6.70
   3  -2   6  126.89    6.60
  -4   2  -6   12.10    1.90
  -4   2  -6   15.50    2.00
   4  -2   6   12.60    2.00
   4  -2   6    9.50    1.60
  -5   2  -6   14.40    2.40
  -5   2  -6    9.30    1.80
   5  -2   6   11.40    2.10
   5  -2   6   12.40    1.90
  -6   2  -6   20.70    2.60
  -6   2  -6   24.60    3.30
   6  -2   6   26.40    3.00
   6  -2   6   20.30    2.70
  -7   2  -6    8.40    2.50
  -7   2  -6    7.80    1.90
   7  -2   6    9.10    2.20
   7  -2   6   11.70    2.20
   8   1  -6    3.10    1.10
   8   1  -6    3.10    1.20
   8   1  -6    4.40    1.40
   8   1  -6    4.40    1.20
   7   1  -6    7.50    1.50
   7   1  -6   10.30    1.50
   7   1  -6   10.20    1.60
   7   1  -6    9.50    1.60
   7   1  -6    8.60    1.60
  -7  -1   6    9.70    1.60
  -7  -1   6   11.20    2.00
   6   1  -6    0.30    0.60
   6   1  -6    0.40    0.70
   6   1  -6    0.00    0.60
   6   1  -6    0.20    0.70
  -6  -1   6    0.50    0.80
  -6  -1   6    1.10    0.90
   5   1  -6   14.50    1.40
   5   1  -6   17.60    1.70
   5   1  -6   16.70    1.60
  -5  -1   6   15.30    1.80
  -5  -1   6   15.30    1.80
   4   1  -6   11.50    1.10
   4   1  -6   11.40    1.10
   4   1  -6   12.40    1.40
   4   1  -6   10.50    1.10
  -4  -1   6   13.90    1.40
  -4  -1   6   12.80    1.50
   3   1  -6  112.99    5.60
   3   1  -6  105.99    5.10
   3   1  -6  109.29    5.30
   3   1  -6  111.09    5.10
  -3  -1   6  113.69    5.60
  -3  -1   6  116.49    5.80
   2   1  -6    0.00    0.40
   2   1  -6    1.20    0.50
  -2  -1   6    0.20    0.50
  -2  -1   6    0.60    0.40
  -2  -1   6   -0.20    0.50
   1   1  -6   96.99    4.90
   1   1  -6   96.29    4.70
  -1  -1   6   96.79    4.40
  -1  -1   6  100.99    4.80
  -1  -1   6   92.39    4.80
   0   1  -6  348.07   16.00
   0   1  -6  355.56   16.00
   0  -1   6  352.86   16.00
   0  -1   6  344.97   15.90
   0  -1   6  344.47   15.90
   0  -1   6  347.77   15.90
  -1   1  -6  232.58   10.10
  -1   1  -6  222.58   10.50
  -1   1  -6  222.08   10.60
   1  -1   6  222.08   10.10
   1  -1   6  216.78   10.50
   1  -1   6  207.98   10.50
  -2   1  -6    1.80    0.70
  -2   1  -6    1.10    0.70
  -2   1  -6    2.20    0.40
   2  -1   6    1.60    0.80
   2  -1   6    1.60    0.70
   2  -1   6    2.20    0.40
  -3   1  -6   24.80    1.40
  -3   1  -6   20.50    2.00
  -3   1  -6   22.20    2.30
   3  -1   6   25.50    1.40
   3  -1   6   22.20    2.10
   3  -1   6   24.00    2.40
  -4   1  -6   16.80    2.30
  -4   1  -6   18.80    2.10
   4  -1   6   17.90    2.00
   4  -1   6   16.40    2.30
   4  -1   6   18.30    1.10
  -5   1  -6    5.00    1.70
  -5   1  -6    7.50    1.50
   5  -1   6    7.40    1.80
   5  -1   6    6.40    1.60
  -6   1  -6    0.80    1.00
  -6   1  -6    0.10    1.30
   6  -1   6    1.80    1.30
   6  -1   6    0.40    1.00
  -7   1  -6    3.20    1.40
  -7   1  -6    3.40    1.90
   7  -1   6    6.70    1.80
   7  -1   6    4.50    1.90
   8   0  -6    0.90    1.00
   8   0  -6    1.00    1.20
   8   0  -6    2.30    1.20
   8   0  -6    0.80    0.90
   8   0  -6    0.80    1.20
  -8   0   6    0.70    0.90
   7   0  -6    3.50    1.10
   7   0  -6    4.80    1.20
   7   0  -6    5.40    1.30
   7   0  -6    3.30    1.00
   7   0  -6    4.80    1.20
  -7   0   6    3.00    1.10
   6   0  -6   10.70    1.50
   6   0  -6   10.80    1.40
   6   0  -6   11.30    1.60
   6   0  -6    9.20    1.40
  -6   0   6    9.30    1.40
  -6   0   6   10.00    1.60
   5   0  -6   29.90    2.20
   5   0  -6   33.00    2.40
   5   0  -6   30.50    2.20
  -5   0   6   32.50    2.40
  -5   0   6   33.90    2.50
   4   0  -6   17.40    1.40
   4   0  -6   16.50    1.30
   4   0  -6   17.00    1.60
   4   0  -6   15.00    1.40
  -4   0   6   15.30    1.50
  -4   0   6   15.90    1.60
   3   0  -6  174.88    8.30
   3   0  -6  171.78    8.10
   3   0  -6  173.28    8.20
   3   0  -6  178.58    8.60
   3   0  -6  174.78    8.20
  -3   0   6  188.08    8.40
  -3   0   6  179.88    8.60
   2   0  -6  163.78    8.00
   2   0  -6  168.68    7.70
   2   0  -6  163.98    7.70
  -2   0   6  169.08    7.70
  -2   0   6  162.58    8.00
   1   0  -6   65.19    3.30
   1   0  -6   61.79    3.40
   1   0  -6   68.19    3.20
   1   0  -6   66.29    3.50
  -1   0   6   62.89    3.50
  -1   0   6   70.89    3.30
  -1   0   6   64.99    3.10
   0   0  -6   -0.70    0.40
   0   0  -6   -0.40    0.50
   0   0  -6    0.30    0.40
   0   0   6    0.20    0.40
   0   0   6   -0.10    0.20
   0   0   6   -0.20    0.40
  -1   0  -6  244.98   11.90
  -1   0  -6  257.27   11.70
  -1   0  -6  249.68   11.80
   1   0   6  248.08   11.50
   1   0   6  247.48   11.80
  -2   0  -6    5.90    1.30
  -2   0  -6    6.60    1.20
  -2   0  -6    7.30    1.10
   2   0   6    6.40    1.10
   2   0   6    6.80    0.70
  -3   0  -6    5.10    1.20
  -3   0  -6    9.60    1.70
  -3   0  -6    4.00    1.00
   3   0   6    6.60    0.70
   3   0   6    6.60    1.30
  -4   0  -6   15.30    2.10
  -4   0  -6   10.60    2.20
   4   0   6   10.60    1.70
   4   0   6   14.10    1.10
  -5   0  -6    1.60    1.30
  -5   0  -6    3.40    1.70
   5   0   6    2.30    1.10
  -6   0  -6   57.29    4.80
  -6   0  -6   59.79    4.30
   6   0   6   67.19    4.70
   6   0   6   68.59    5.10
  -7   0  -6   21.00    3.30
   7   0   6   26.60    3.10
   7   0   6   23.90    3.50
   8  -1  -6    2.70    1.20
   8  -1  -6    3.30    1.20
   8  -1  -6    1.40    1.10
   8  -1  -6    0.40    0.90
  -8   1   6    0.90    0.90
   7  -1  -6   32.70    2.50
   7  -1  -6   30.10    2.60
   7  -1  -6   28.30    2.50
   7  -1  -6   28.50    2.70
  -7   1   6   28.70    2.60
   6  -1  -6   59.99    4.00
   6  -1  -6   64.79    3.80
   6  -1  -6   65.49    3.80
   6  -1  -6   64.49    3.90
  -6   1   6   58.09    3.90
   5  -1  -6    3.50    0.80
   5  -1  -6    3.20    1.00
   5  -1  -6    6.10    0.90
   5  -1  -6    4.10    0.90
  -5   1   6    4.10    0.90
  -5   1   6    3.70    1.00
   4  -1  -6   72.19    4.20
   4  -1  -6   72.59    4.00
   4  -1  -6   83.19    3.90
   4  -1  -6   77.59    4.50
  -4   1   6   77.69    4.40
  -4   1   6   86.59    4.10
   3  -1  -6   36.90    2.30
   3  -1  -6   39.40    2.00
   3  -1  -6   39.70    2.00
   3  -1  -6   33.60    2.40
  -3   1   6   37.10    2.50
  -3   1   6   39.90    2.20
  -3   1   6   38.90    2.10
   2  -1  -6  224.08   10.30
   2  -1  -6  219.68   10.00
   2  -1  -6  225.18   10.10
   2  -1  -6  213.68   10.50
  -2   1   6  221.38   10.10
  -2   1   6  227.98   10.50
  -2   1   6  223.48   10.10
   1  -1  -6   73.49    3.70
   1  -1  -6   75.59    3.70
   1  -1  -6   80.49    3.60
   1  -1  -6   63.09    3.50
  -1   1   6   71.89    3.40
  -1   1   6   68.19    3.40
  -1   1   6   60.69    3.70
   0  -1  -6  126.09    6.00
   0  -1  -6  118.29    6.10
   0  -1  -6  135.49    6.10
   0  -1  -6  122.69    6.10
   0   1   6  114.79    6.00
   0   1   6  123.09    6.00
  -1  -1  -6  191.08    9.10
  -1  -1  -6  190.18    9.30
  -1  -1  -6  184.68    9.50
   1   1   6  191.68    9.00
   1   1   6  207.88    9.40
  -2  -1  -6   61.09    4.00
  -2  -1  -6   62.39    3.80
   2   1   6   65.19    3.30
   2   1   6   65.49    3.80
  -3  -1  -6    1.70    1.20
  -3  -1  -6    1.10    0.80
  -3  -1  -6    1.70    0.70
   3   1   6    1.40    0.50
   3   1   6    1.20    0.80
  -4  -1  -6   11.40    1.50
  -4  -1  -6   11.40    2.20
  -4  -1  -6    9.40    1.80
   4   1   6    9.90    1.00
   4   1   6   11.80    1.80
  -5  -1  -6   21.90    2.80
  -5  -1  -6   21.10    2.10
  -5  -1  -6   21.90    3.20
   5   1   6   19.50    1.50
   5   1   6   22.90    2.50
  -6  -1  -6    2.20    1.40
  -6  -1  -6    2.20    1.90
   6   1   6    2.90    1.40
  -7  -1  -6   15.30    2.90
   7   1   6   22.30    3.30
   7   1   6   21.20    3.00
   8  -2  -6    6.00    1.40
   8  -2  -6    4.30    1.30
   8  -2  -6    3.60    1.40
  -8   2   6    3.20    1.20
   7  -2  -6   19.60    2.10
   7  -2  -6   20.30    2.50
   7  -2  -6   21.10    2.10
  -7   2   6   21.50    2.30
   6  -2  -6    9.30    1.50
   6  -2  -6   10.10    1.70
   6  -2  -6    9.00    1.30
   6  -2  -6   10.80    1.30
  -6   2   6    7.00    1.30
   5  -2  -6   95.79    4.80
   5  -2  -6   99.79    5.20
   5  -2  -6   93.99    5.40
   5  -2  -6   92.89    5.00
  -5   2   6   94.19    5.30
   4  -2  -6  194.08    8.70
   4  -2  -6  182.88    8.70
   4  -2  -6  187.98    9.20
   4  -2  -6  194.48    9.00
   4  -2  -6  185.28    9.40
  -4   2   6  194.08    9.30
   3  -2  -6  168.98    7.90
   3  -2  -6  165.08    8.10
   3  -2  -6  163.98    8.30
  -3   2   6  176.38    8.20
  -3   2   6  165.08    8.20
   2  -2  -6    3.00    0.70
   2  -2  -6    2.50    0.70
   2  -2  -6    2.60    0.50
  -2   2   6    4.50    0.60
  -2   2   6    1.60    0.70
   1  -2  -6 1419.96   63.49
   1  -2  -6 1398.76   63.49
   1  -2  -6 1423.86   63.39
  -1   2   6 1414.46   63.59
  -1   2   6 1411.86   63.29
  -1   2   6 1450.45   63.49
  -1   2   6 1440.26   63.29
   0  -2  -6    6.10    1.10
   0  -2  -6    3.00    0.70
   0   2   6    1.70    0.50
  -1  -2  -6   57.89    3.00
  -1  -2  -6   55.29    3.50
  -1  -2  -6   59.29    3.40
   1   2   6   54.19    3.00
  -2  -2  -6    5.30    1.30
  -2  -2  -6    6.00    1.20
  -2  -2  -6    7.20    0.90
   2   2   6    6.60    0.90
   2   2   6    8.20    1.30
  -3  -2  -6   12.90    1.40
  -3  -2  -6   13.80    2.10
  -3  -2  -6   12.60    1.80
   3   2   6   15.20    1.30
   3   2   6   16.80    1.90
  -4  -2  -6   17.00    1.70
  -4  -2  -6   16.80    2.20
  -4  -2  -6   21.50    2.90
   4   2   6   17.30    2.20
   4   2   6   16.70    1.40
  -5  -2  -6   26.60    3.00
  -5  -2  -6   34.90    3.90
   5   2   6   28.30    2.00
   5   2   6   27.90    2.90
  -6  -2  -6  135.99    9.00
  -6  -2  -6  127.59    8.20
   6   2   6  149.59    8.30
   8  -3  -6    0.20    1.00
   8  -3  -6    0.30    1.00
   8  -3  -6    1.00    1.20
  -8   3   6   -0.40    0.60
   7  -3  -6    4.00    1.20
   7  -3  -6    2.80    1.30
   7  -3  -6    5.60    1.30
  -7   3   6    2.80    1.00
   6  -3  -6  178.58    9.30
   6  -3  -6  187.48    9.60
   6  -3  -6  179.68    9.00
  -6   3   6  179.08    9.20
   5  -3  -6   63.39    3.60
   5  -3  -6   58.79    3.80
   5  -3  -6   62.19    3.20
   5  -3  -6   62.29    4.10
  -5   3   6   64.09    3.80
   4  -3  -6   96.19    4.80
   4  -3  -6   92.19    5.20
   4  -3  -6   90.29    4.90
  -4   3   6   87.39    5.00
   3  -3  -6    5.30    1.00
   3  -3  -6    6.60    1.00
   3  -3  -6    5.50    0.80
  -3   3   6    4.10    0.90
   2  -3  -6   12.60    1.30
   2  -3  -6   14.20    1.20
   2  -3  -6   13.00    1.20
  -2   3   6   14.50    1.50
   1  -3  -6  212.98   10.20
   1  -3  -6  209.88   10.20
   1  -3  -6  230.08   10.30
  -1   3   6  213.68   10.20
  -1   3   6  210.28    9.90
  -1   3   6  224.08    9.90
   0  -3  -6   -0.30    0.50
   0  -3  -6    0.70    0.40
   0  -3  -6   -0.80    0.60
   0   3   6    0.30    0.40
   0   3   6    0.40    0.50
   0   3   6   -0.10    0.60
  -1  -3  -6  267.87   11.80
  -1  -3  -6  251.67   12.20
  -1  -3  -6  256.47   12.40
   1   3   6  248.48   11.90
  -2  -3  -6   26.30    1.80
  -2  -3  -6   27.40    2.30
  -2  -3  -6   30.40    2.70
   2   3   6   27.20    2.20
   2   3   6   27.70    1.90
  -3  -3  -6   20.20    1.60
  -3  -3  -6   16.90    2.50
  -3  -3  -6   22.70    2.30
   3   3   6   17.40    2.00
   3   3   6   17.40    1.60
  -4  -3  -6   24.00    3.10
  -4  -3  -6   25.10    2.80
  -4  -3  -6   18.40    1.70
   4   3   6   20.00    2.30
   4   3   6   18.50    1.60
  -5  -3  -6   13.90    2.80
  -5  -3  -6   11.00    2.10
   5   3   6   11.50    1.30
   5   3   6   12.70    2.10
  -6  -3  -6   -0.70    1.20
  -6  -3  -6   -0.20    1.90
   6   3   6    0.10    1.20
   8  -4  -6    1.50    1.30
   8  -4  -6    1.80    1.10
   8  -4  -6    0.80    1.00
   7  -4  -6   44.20    3.60
   7  -4  -6   40.40    3.30
   7  -4  -6   45.00    3.20
  -7   4   6   39.10    3.00
   6  -4  -6    0.20    0.90
   6  -4  -6    0.20    0.80
   6  -4  -6   -0.20    0.80
  -6   4   6    1.00    0.80
   5  -4  -6  119.19    6.50
   5  -4  -6  126.19    6.30
   5  -4  -6  119.79    6.80
  -5   4   6  118.19    6.40
   4  -4  -6   17.70    2.00
   4  -4  -6   14.00    1.50
   4  -4  -6   15.30    1.60
  -4   4   6   15.70    1.60
   3  -4  -6   19.40    1.50
   3  -4  -6   19.10    1.90
   3  -4  -6   17.80    1.60
  -3   4   6   18.70    1.70
   2  -4  -6   20.70    1.60
   2  -4  -6   20.80    1.60
   2  -4  -6   18.50    1.70
  -2   4   6   21.70    1.70
   1  -4  -6  149.99    7.50
   1  -4  -6  153.38    7.60
  -1   4   6  152.38    7.60
  -1   4   6  163.48    7.30
  -1   4   6  153.28    7.20
   0  -4  -6  108.99    5.60
   0  -4  -6  109.69    5.80
   0  -4  -6  113.39    5.40
   0   4   6  111.69    5.60
   0   4   6  105.59    5.50
  -1  -4  -6   38.60    2.80
  -1  -4  -6   37.80    3.10
  -1  -4  -6   45.70    2.40
   1   4   6   52.19    3.00
   1   4   6   42.40    2.70
  -2  -4  -6   93.79    5.30
  -2  -4  -6   97.79    5.80
  -2  -4  -6   86.29    4.70
   2   4   6  100.29    5.00
   2   4   6  103.39    5.50
  -3  -4  -6   16.00    2.40
  -3  -4  -6   17.50    1.40
  -3  -4  -6   19.30    2.10
   3   4   6   19.00    2.20
   3   4   6   18.40    1.70
  -4  -4  -6    3.80    1.30
  -4  -4  -6    2.30    1.60
   4   4   6   -0.60    0.80
   4   4   6    0.30    0.70
  -5  -4  -6    3.10    1.40
  -5  -4  -6    0.50    1.70
   5   4   6    1.40    0.80
   5   4   6    2.60    1.30
  -6  -4  -6    8.00    2.80
  -6  -4  -6    6.90    2.00
   6   4   6    5.30    1.80
   7  -5  -6    9.70    1.90
   7  -5  -6   11.30    1.70
   7  -5  -6   10.10    1.70
  -7   5   6    8.80    2.20
   6  -5  -6   37.60    2.80
   6  -5  -6   35.80    2.90
   6  -5  -6   34.30    3.20
  -6   5   6   37.00    2.80
  -6   5   6   33.30    3.40
   5  -5  -6    2.80    1.00
   5  -5  -6    1.00    0.90
   5  -5  -6    2.90    1.00
  -5   5   6    1.20    1.10
  -5   5   6    2.60    0.90
   4  -5  -6    8.30    1.30
   4  -5  -6    7.20    1.20
   4  -5  -6    8.20    1.50
  -4   5   6    5.40    1.10
   3  -5  -6    5.40    1.00
   3  -5  -6    4.60    1.00
   3  -5  -6    5.90    1.20
  -3   5   6    1.60    0.80
  -2   5   6   -0.20    0.50
   1  -5  -6  103.29    5.40
   1  -5  -6  110.09    5.40
   1  -5  -6  103.59    5.60
   1  -5  -6  101.89    5.20
  -1   5   6  105.39    5.50
  -1   5   6  104.49    5.10
   0  -5  -6  127.79    6.90
   0  -5  -6  134.79    6.70
   0  -5  -6  129.09    6.60
   0  -5  -6  132.19    6.40
   0   5   6  131.69    6.60
   0   5   6  127.79    6.60
  -1  -5  -6   44.20    3.30
  -1  -5  -6   48.40    2.50
  -1  -5  -6   43.00    3.00
  -1  -5  -6   45.10    3.40
   1   5   6   53.19    3.20
   1   5   6   47.90    3.00
  -2  -5  -6   58.49    3.90
  -2  -5  -6   61.59    4.50
  -2  -5  -6   61.29    4.30
   2   5   6   62.99    3.60
   2   5   6   59.19    4.00
  -3  -5  -6    0.80    1.40
  -3  -5  -6    0.20    1.00
   3   5   6    0.00    0.80
   3   5   6    1.10    0.80
  -4  -5  -6   18.40    3.00
  -4  -5  -6   18.20    2.50
   4   5   6   20.60    2.60
   4   5   6   20.40    1.90
  -5  -5  -6    2.00    1.30
  -5  -5  -6    4.20    2.10
   5   5   6    2.00    1.30
   5   5   6    0.50    0.80
   6   5   6    2.50    1.50
   7  -6  -6   20.70    2.60
   7  -6  -6   25.00    3.20
   7  -6  -6   22.10    2.40
  -7   6   6   24.30    3.80
  -7   6   6   18.90    2.90
   6  -6  -6    6.80    1.40
   6  -6  -6    4.40    1.20
   6  -6  -6    5.60    1.60
  -6   6   6    3.90    1.10
  -6   6   6    3.70    1.60
   5  -6  -6   23.20    2.70
   5  -6  -6   20.70    2.10
   5  -6  -6   19.60    1.90
  -5   6   6   13.90    1.80
  -5   6   6   21.60    2.80
   4  -6  -6  147.89    7.40
   4  -6  -6  121.39    7.10
   4  -6  -6  151.28    7.80
  -4   6   6  146.29    7.30
   3  -6  -6   27.90    2.40
   3  -6  -6   25.50    2.10
   3  -6  -6   26.00    2.00
  -3   6   6   22.30    2.10
   2  -6  -6  505.45   22.50
   2  -6  -6  491.55   22.60
   2  -6  -6  482.75   22.00
   2  -6  -6  489.25   22.60
  -2   6   6  467.45   22.50
   1  -6  -6   94.59    5.00
   1  -6  -6   91.49    4.90
   1  -6  -6   94.49    5.00
   1  -6  -6   92.09    5.20
  -1   6   6   91.09    5.00
   0  -6  -6   78.09    4.40
   0  -6  -6   78.89    4.80
   0  -6  -6   78.39    4.10
   0  -6  -6   77.79    4.50
   0   6   6   79.09    4.40
  -1  -6  -6  176.48    9.40
  -1  -6  -6  195.48    8.50
  -1  -6  -6  173.78    9.10
  -1  -6  -6  181.98    9.60
   1   6   6  181.48    9.00
  -2  -6  -6  116.29    7.00
  -2  -6  -6  116.79    6.90
  -2  -6  -6  116.89    6.50
   2   6   6  115.69    6.20
   2   6   6  118.49    6.70
  -3  -6  -6    2.30    1.50
  -3  -6  -6    3.00    1.70
  -3  -6  -6    3.40    1.30
   3   6   6    2.60    1.30
   3   6   6    3.30    1.00
  -4  -6  -6    0.60    1.00
  -4  -6  -6    0.00    1.60
   4   6   6    0.00    0.90
   4   6   6    1.30    1.20
  -5  -6  -6    1.40    1.20
  -5  -6  -6   -1.50    1.80
   5   6   6   -0.10    1.30
   5   6   6   -0.30    0.90
   6  -7  -6   45.90    3.30
   6  -7  -6   43.80    3.40
   6  -7  -6   40.70    3.70
  -6   7   6   42.50    3.10
  -6   7   6   38.60    3.90
   5  -7  -6    1.40    1.10
   5  -7  -6    0.70    0.90
   5  -7  -6    1.90    1.00
  -5   7   6    2.60    1.00
  -5   7   6    0.90    1.20
   4  -7  -6  309.87   15.90
   4  -7  -6  363.76   16.50
   4  -7  -6  344.67   15.80
  -4   7   6  313.67   15.80
   3  -7  -6    1.60    0.80
   3  -7  -6    2.70    1.00
   3  -7  -6    2.80    1.00
  -3   7   6    4.10    1.10
   2  -7  -6  200.28   10.00
   2  -7  -6  200.08    9.90
  -2   7   6  198.58    9.90
   1  -7  -6  304.77   14.80
   1  -7  -6  333.77   14.50
   1  -7  -6  296.87   14.40
  -1   7   6  279.57   14.40
   0  -7  -6   42.50    2.90
   0  -7  -6   47.20    3.20
   0  -7  -6   37.50    2.50
   0  -7  -6   41.50    3.40
   0   7   6   40.50    2.90
  -1  -7  -6   44.10    3.10
  -1  -7  -6   41.70    3.60
  -1  -7  -6   47.30    3.50
   1   7   6   40.80    3.00
  -2  -7  -6   36.50    3.40
  -2  -7  -6   40.10    3.80
  -2  -7  -6   33.30    2.90
   2   7   6   39.20    2.80
  -3  -7  -6   11.80    2.00
  -3  -7  -6   10.10    2.20
  -3  -7  -6    7.90    2.20
   3   7   6    9.60    1.50
   3   7   6   11.60    2.10
  -4  -7  -6    9.70    2.40
  -4  -7  -6   12.00    2.80
  -4  -7  -6    7.40    1.80
   4   7   6    7.40    1.50
   4   7   6   11.00    2.20
   6  -8  -6    0.00    0.90
   6  -8  -6    0.20    1.10
   6  -8  -6    0.30    0.90
  -6   8   6    0.40    0.60
  -6   8   6    0.60    1.40
   5  -8  -6   42.50    3.30
   5  -8  -6   52.09    3.60
   5  -8  -6   51.89    4.00
  -5   8   6   50.29    4.20
  -5   8   6   46.90    3.30
   4  -8  -6   72.39    4.50
   4  -8  -6   80.99    5.00
   4  -8  -6   74.29    4.60
  -4   8   6   69.89    4.50
   3  -8  -6    1.10    0.80
   3  -8  -6    0.00    0.90
   3  -8  -6    1.60    1.00
  -3   8   6    1.20    0.90
   2  -8  -6   60.99    4.20
   2  -8  -6   77.89    4.60
   2  -8  -6   86.49    4.60
  -2   8   6   71.19    4.40
   1  -8  -6    2.10    0.90
   1  -8  -6    3.70    0.90
   1  -8  -6    3.60    1.30
  -1   8   6    3.20    1.10
   0  -8  -6   40.50    3.20
   0  -8  -6   37.60    2.80
   0  -8  -6   40.60    3.50
   0   8   6   35.50    2.80
  -1  -8  -6    0.60    1.30
  -1  -8  -6   -1.20    0.70
  -1  -8  -6   -0.20    0.90
   1   8   6    0.30    0.90
  -2  -8  -6   35.70    3.00
  -2  -8  -6   40.10    3.80
  -2  -8  -6   36.70    3.60
   2   8   6   37.60    2.80
  -3  -8  -6    8.10    2.20
  -3  -8  -6    8.60    2.40
  -3  -8  -6   10.60    2.00
   3   8   6   10.80    1.70
   3   8   6   10.80    2.10
  -4  -8  -6    1.60    1.30
  -4  -8  -6    0.00    1.70
  -4  -8  -6    3.40    2.00
   4   8   6    0.20    1.00
   4   8   6    1.80    1.40
   5  -9  -6   -0.30    0.70
   5  -9  -6    0.70    1.20
   5  -9  -6   -0.40    1.10
  -5   9   6    0.20    1.30
  -5   9   6    1.20    0.90
   4  -9  -6    4.90    1.50
   4  -9  -6    3.90    1.20
   4  -9  -6    7.60    1.70
  -4   9   6    4.50    1.20
   3  -9  -6   20.70    2.40
   3  -9  -6   15.50    2.10
   3  -9  -6   18.70    2.00
  -3   9   6   15.00    2.00
   2  -9  -6   10.60    1.60
   2  -9  -6    8.30    1.60
   2  -9  -6    7.30    1.40
  -2   9   6    9.40    1.50
   1  -9  -6    3.30    1.30
   1  -9  -6    2.40    0.90
  -1   9   6    2.30    1.00
   0  -9  -6    3.20    1.50
   0  -9  -6    1.30    0.80
   0   9   6    1.50    0.90
  -1  -9  -6    0.00    1.50
  -1  -9  -6   -1.20    1.20
  -1  -9  -6    1.20    0.90
   1   9   6    0.20    0.80
  -2  -9  -6   16.10    2.80
  -2  -9  -6   19.00    2.90
  -2  -9  -6   22.30    2.50
   2   9   6   16.70    2.10
  -3  -9  -6   -0.20    1.70
  -3  -9  -6    1.80    1.30
  -3  -9  -6    1.00    1.70
   3   9   6    2.50    1.50
   3   9   6    2.70    1.20
   4 -10  -6   -0.10    0.90
   3 -10  -6    8.00    1.50
   3 -10  -6    6.60    1.60
  -3  10   6    8.00    1.50
   2 -10  -6    2.00    1.40
   2 -10  -6    1.60    1.00
  -2  10   6    3.20    1.20
   1 -10  -6    0.70    0.80
   1 -10  -6    0.80    1.30
  -1  10   6   -0.60    0.80
   0 -10  -6    1.20    0.90
   0 -10  -6    1.50    1.50
   0  10   6   -0.70    0.90
  -1 -10  -6    1.10    1.00
  -1 -10  -6    2.20    1.60
   1  10   6    1.10    1.00
   3  10  -7    1.70    1.00
  -3 -10   7    3.90    1.70
   2  10  -7    3.90    1.10
  -2 -10   7    2.50    1.60
  -2 -10   7    3.90    1.20
   1  10  -7   10.30    1.80
   1  10  -7   10.00    1.50
  -1 -10   7   10.30    1.60
  -1 -10   7    8.70    2.00
   0  10  -7   20.50    2.60
   0 -10   7   25.60    2.90
   0 -10   7   22.00    2.30
  -1  10  -7    6.10    1.80
   1 -10   7    6.50    1.60
   1 -10   7    5.00    1.50
  -2  10  -7    0.20    1.30
   2 -10   7    1.70    1.40
   2 -10   7    1.00    1.10
   4   9  -7    9.90    1.80
  -4  -9   7   17.60    3.00
   3   9  -7    1.40    0.90
  -3  -9   7    0.50    1.00
  -3  -9   7    2.60    1.60
   2   9  -7  287.67   14.10
   2   9  -7  291.27   14.10
  -2  -9   7  285.87   14.10
  -2  -9   7  299.87   15.10
   1   9  -7    3.60    1.20
   1   9  -7    3.60    1.00
  -1  -9   7    3.20    1.40
   0   9  -7   12.30    1.50
   0   9  -7   15.10    2.10
   0  -9   7   13.50    1.70
   0  -9   7   15.00    2.20
  -1   9  -7    1.60    1.20
   1  -9   7    2.40    1.20
   1  -9   7    1.80    1.00
  -2   9  -7    3.00    1.50
   2  -9   7    1.50    1.10
   2  -9   7   -0.60    0.80
  -3   9  -7   10.10    2.10
   3  -9   7    8.40    2.00
   3  -9   7   10.40    1.90
   3  -9   7    8.90    1.90
   5   8  -7   18.80    2.30
  -5  -8   7   20.40    3.20
   4   8  -7  351.26   16.70
  -4  -8   7  337.27   17.60
   3   8  -7   12.70    1.70
   3   8  -7    8.10    1.40
  -3  -8   7    8.20    1.50
  -3  -8   7    5.40    1.70
   2   8  -7  392.56   18.50
   2   8  -7  398.16   18.50
  -2  -8   7  402.76   19.30
  -2  -8   7  375.16   18.40
   1   8  -7   13.40    1.80
   1   8  -7   11.20    1.40
  -1  -8   7   11.70    1.90
   0   8  -7   94.99    5.10
   0   8  -7  102.69    5.80
   0  -8   7   95.09    5.80
  -1   8  -7   22.90    2.60
   1  -8   7   17.20    1.90
   1  -8   7   25.40    2.40
  -2   8  -7   13.30    1.80
   2  -8   7    7.20    1.50
   2  -8   7    9.70    1.70
   2  -8   7   11.10    1.60
  -3   8  -7   30.20    3.30
  -3   8  -7   42.40    3.40
   3  -8   7   32.60    3.00
  -4   8  -7   15.40    2.60
  -4   8  -7   15.20    2.50
   4  -8   7   17.90    2.50
   4  -8   7   12.50    2.20
   4  -8   7   20.20    2.60
   6   7  -7    8.60    1.60
  -6  -7   7    6.70    2.00
   5   7  -7   21.50    2.20
  -5  -7   7   22.70    3.20
   4   7  -7   15.40    1.70
   4   7  -7   14.90    2.00
  -4  -7   7   17.50    2.60
  -4  -7   7   14.80    2.00
   3   7  -7   99.69    5.60
   3   7  -7  103.89    5.50
  -3  -7   7   95.39    5.50
  -3  -7   7  104.29    6.30
   2   7  -7   11.10    1.50
   2   7  -7   12.00    1.50
  -2  -7   7   10.00    1.40
  -2  -7   7    9.30    1.70
   1   7  -7    0.20    0.50
   1   7  -7    0.80    0.90
  -1  -7   7    0.30    1.00
  -1  -7   7    0.40    0.70
   0   7  -7   41.30    2.50
   0   7  -7   39.20    3.20
   0  -7   7   37.90    3.00
   0  -7   7   39.90    2.60
   0  -7   7   42.80    2.60
  -1   7  -7   57.69    4.10
  -1   7  -7   61.09    3.30
  -1   7  -7   57.29    3.70
   1  -7   7   63.39    3.70
   1  -7   7   63.19    4.10
   1  -7   7   59.49    3.70
  -2   7  -7   -0.10    0.90
  -2   7  -7    0.00    1.10
   2  -7   7   -0.40    0.80
   2  -7   7    0.10    0.90
  -3   7  -7   12.30    2.10
  -3   7  -7   16.70    2.50
   3  -7   7   17.20    2.20
   3  -7   7   12.30    2.00
  -4   7  -7    3.80    1.60
  -4   7  -7    4.50    1.60
   4  -7   7    2.20    1.30
   4  -7   7    4.50    1.50
  -5   7  -7   -0.70    1.40
  -5   7  -7    0.50    1.50
   5  -7   7    1.10    1.40
   5  -7   7   -0.50    1.00
   7   6  -7    7.60    1.60
  -7  -6   7    5.90    2.00
   6   6  -7    0.20    0.80
  -6  -6   7    1.20    1.40
   5   6  -7   44.90    2.90
   5   6  -7   46.30    3.30
  -5  -6   7   46.30    4.00
   4   6  -7   62.59    3.70
   4   6  -7   63.29    4.00
  -4  -6   7   65.09    4.60
  -4  -6   7   64.09    3.90
   3   6  -7   26.00    2.20
   3   6  -7   25.90    2.10
  -3  -6   7   23.60    2.00
  -3  -6   7   26.20    2.70
   2   6  -7   -0.10    0.60
   2   6  -7    0.20    0.80
  -2  -6   7    0.10    0.80
  -2  -6   7    0.10    0.60
   1   6  -7    2.70    0.80
   1   6  -7    2.40    1.00
  -1  -6   7    4.60    1.10
  -1  -6   7    3.40    0.60
  -1  -6   7    3.00    0.70
   0   6  -7  120.29    6.00
   0   6  -7  117.69    6.50
   0   6  -7  122.79    6.00
   0  -6   7  118.09    6.00
   0  -6   7  114.09    6.40
  -1   6  -7    0.60    0.80
  -1   6  -7   -1.00    0.90
  -1   6  -7    0.20    0.40
   1  -6   7    0.00    0.60
   1  -6   7   -0.30    0.70
  -2   6  -7   18.20    2.10
  -2   6  -7   17.90    2.30
   2  -6   7   17.40    1.90
   2  -6   7   13.00    1.90
  -3   6  -7   55.39    4.20
  -3   6  -7   55.69    4.40
   3  -6   7   65.49    4.20
  -4   6  -7    3.60    1.60
  -4   6  -7    4.30    1.60
   4  -6   7    4.20    1.50
   4  -6   7    2.20    1.30
  -5   6  -7    0.20    1.30
  -5   6  -7   -0.40    1.40
   5  -6   7   -1.50    1.00
   5  -6   7   -0.30    1.10
   7   5  -7    0.30    0.90
  -7  -5   7    0.60    1.20
   6   5  -7    0.20    0.80
   6   5  -7    0.30    0.70
  -6  -5   7    0.00    1.10
   5   5  -7   17.30    1.70
   5   5  -7   17.00    2.10
  -5  -5   7   22.10    2.80
   4   5  -7   18.90    1.90
   4   5  -7   18.20    1.70
  -4  -5   7   17.90    1.70
  -4  -5   7   16.20    2.30
   3   5  -7   31.10    2.30
   3   5  -7   32.70    2.40
  -3  -5   7   31.90    2.10
  -3  -5   7   30.10    2.70
   2   5  -7    0.20    0.60
   2   5  -7    1.00    0.70
  -2  -5   7    1.70    0.90
  -2  -5   7    1.50    0.60
   1   5  -7   21.10    1.60
   1   5  -7   20.00    1.40
   1   5  -7   17.00    1.80
  -1  -5   7   21.10    1.50
  -1  -5   7   18.70    1.90
   0   5  -7  181.18    8.20
   0   5  -7  180.58    8.70
   0   5  -7  174.88    8.30
   0  -5   7  148.29    8.50
   0  -5   7  171.68    8.20
  -1   5  -7   77.49    4.60
  -1   5  -7   84.99    4.10
  -1   5  -7   78.89    4.80
  -2   5  -7   70.99    4.80
  -2   5  -7   78.09    4.90
   2  -5   7   88.89    4.80
  -3   5  -7   16.80    2.40
  -3   5  -7   22.70    2.60
   3  -5   7   22.20    2.30
  -4   5  -7   20.40    2.60
  -4   5  -7   15.90    2.40
   4  -5   7   13.00    2.00
   4  -5   7   15.10    2.20
  -5   5  -7   18.10    2.80
  -5   5  -7   15.30    2.50
   5  -5   7   11.40    2.10
  -6   5  -7   13.90    2.70
  -6   5  -7   13.00    2.40
   6  -5   7   16.90    2.60
   6  -5   7   10.30    2.00
   7   4  -7    1.00    1.00
  -7  -4   7    0.80    1.30
   6   4  -7   36.30    2.50
   6   4  -7   32.70    2.80
  -6  -4   7   33.60    3.30
   5   4  -7  112.19    5.70
   5   4  -7  106.59    6.00
  -5  -4   7  101.29    6.40
  -5  -4   7  111.99    5.90
   4   4  -7   13.10    1.40
   4   4  -7    9.40    1.40
  -4  -4   7    9.90    1.60
   3   4  -7   82.69    4.60
   3   4  -7   85.19    4.80
   3   4  -7   91.59    4.20
  -3  -4   7   84.69    4.80
  -3  -4   7   83.49    5.00
  -3  -4   7   88.79    4.40
   2   4  -7  376.26   17.30
   2   4  -7  388.56   16.80
   2   4  -7  374.06   17.40
   2   4  -7  337.27   16.90
  -2  -4   7  372.76   16.70
  -2  -4   7  378.86   17.40
  -2  -4   7  380.76   16.90
  -2  -4   7  376.06   17.50
   1   4  -7  329.77   15.30
   1   4  -7  301.97   15.30
   1   4  -7  329.07   15.10
   1   4  -7  327.37   15.40
  -1  -4   7  356.76   15.00
  -1  -4   7  321.97   15.30
  -1  -4   7  338.67   15.50
   0   4  -7   45.10    2.80
   0   4  -7   49.40    2.70
   0   4  -7   43.30    3.00
   0  -4   7   54.49    2.70
   0  -4   7   42.10    2.60
   0  -4   7   44.90    2.90
  -1   4  -7   16.00    1.80
  -1   4  -7   21.20    1.30
  -1   4  -7   17.20    1.30
  -1   4  -7   16.30    1.90
   1  -4   7   19.50    1.80
   1  -4   7   22.00    1.80
  -2   4  -7   70.79    4.50
  -2   4  -7   74.79    4.60
  -2   4  -7   75.79    3.50
   2  -4   7   72.09    4.40
   2  -4   7   74.69    4.40
  -3   4  -7    0.30    0.90
  -3   4  -7    0.40    1.00
   3  -4   7    0.50    0.90
   3  -4   7   -0.10    0.70
  -4   4  -7    1.10    1.30
  -4   4  -7    0.70    1.30
   4  -4   7    1.70    1.30
   4  -4   7    0.90    0.90
  -5   4  -7    4.60    1.60
  -5   4  -7    3.50    1.60
   5  -4   7    5.60    1.60
   5  -4   7    0.90    1.00
  -6   4  -7   -0.30    1.40
  -6   4  -7    1.00    1.30
   6  -4   7   -0.50    1.30
   6  -4   7   -1.20    1.10
   8   3  -7   31.70    2.90
  -8  -3   7   29.70    3.70
   7   3  -7   60.69    3.90
   7   3  -7   70.59    4.40
  -7  -3   7   63.29    4.80
   6   3  -7    5.10    1.00
   6   3  -7    2.70    1.00
  -6  -3   7    2.90    1.30
   5   3  -7   32.20    1.80
   5   3  -7   29.60    2.20
   5   3  -7   28.20    2.40
  -5  -3   7   31.00    2.40
  -5  -3   7   31.20    2.50
  -5  -3   7   24.00    2.50
   4   3  -7   32.90    2.10
   4   3  -7   33.90    2.30
   4   3  -7   36.20    1.90
   4   3  -7   32.20    2.50
   4   3  -7   33.90    1.90
  -4  -3   7   33.40    2.60
  -4  -3   7   40.30    2.30
  -4  -3   7   35.10    2.70
   3   3  -7  438.06   20.20
   3   3  -7  481.35   20.30
   3   3  -7  452.55   20.80
  -3  -3   7  425.26   21.00
  -3  -3   7  441.76   20.40
  -3  -3   7  472.25   20.40
  -3  -3   7  456.15   21.00
   2   3  -7    0.10    0.30
   2   3  -7    0.60    0.50
   2   3  -7    0.40    0.40
  -2  -3   7    0.00    0.50
  -2  -3   7    0.00    0.30
  -2  -3   7    0.50    0.50
  -2  -3   7    0.40    0.30
   1   3  -7   52.09    2.70
   1   3  -7   41.10    2.60
   1   3  -7   49.60    2.90
  -1  -3   7   49.10    2.40
  -1  -3   7   53.39    3.00
  -1  -3   7   50.49    2.90
   0   3  -7   43.10    2.60
   0   3  -7   39.60    2.70
   0  -3   7   42.30    2.40
   0  -3   7   46.80    2.80
   0  -3   7   42.40    2.40
  -1   3  -7   57.69    2.90
  -1   3  -7   55.39    3.40
  -1   3  -7   53.29    3.40
   1  -3   7   53.29    2.90
   1  -3   7   58.39    3.40
  -2   3  -7    1.80    0.90
  -2   3  -7    2.10    0.90
  -2   3  -7    2.20    0.30
   2  -3   7    0.70    0.80
   2  -3   7    1.40    0.30
   2  -3   7    1.40    0.70
  -3   3  -7   97.19    5.80
  -3   3  -7   98.59    6.00
   3  -3   7  108.79    6.00
  -4   3  -7    0.00    1.10
  -4   3  -7    1.90    1.20
   4  -3   7    0.10    0.80
   4  -3   7    1.20    1.20
  -5   3  -7    3.10    1.30
  -5   3  -7    2.30    1.50
   5  -3   7    3.20    1.20
   5  -3   7    3.90    1.50
  -6   3  -7   87.29    6.40
  -6   3  -7   80.19    5.70
   6  -3   7   92.89    5.80
   6  -3   7   89.49    6.10
   8   2  -7   12.80    1.80
   8   2  -7   12.80    2.20
   8   2  -7   16.00    2.20
  -8  -2   7   11.30    2.30
   7   2  -7    3.80    1.20
   7   2  -7    5.60    1.20
  -7  -2   7    5.90    1.40
  -7  -2   7    3.70    1.30
   6   2  -7    7.40    1.20
   6   2  -7    5.70    1.30
   6   2  -7    5.60    1.00
   6   2  -7    6.60    1.20
  -6  -2   7    6.20    1.40
  -6  -2   7    5.20    1.40
   5   2  -7   10.60    1.10
   5   2  -7   10.60    1.40
   5   2  -7   10.80    1.20
  -5  -2   7    9.00    1.50
  -5  -2   7    8.30    1.50
   4   2  -7   94.39    4.50
   4   2  -7   94.99    4.60
   4   2  -7   91.29    4.60
   4   2  -7   94.59    5.00
  -4  -2   7   91.29    5.20
  -4  -2   7   95.29    5.20
   3   2  -7   84.19    4.50
   3   2  -7   87.29    4.20
  -3  -2   7   91.79    4.80
  -3  -2   7   84.69    4.30
   2   2  -7  385.16   17.70
   2   2  -7  395.86   17.40
  -2  -2   7  382.96   17.80
  -2  -2   7  349.77   17.60
  -2  -2   7  403.36   17.40
   1   2  -7   19.10    1.60
   1   2  -7   19.30    1.50
  -1  -2   7   20.50    1.30
  -1  -2   7   19.60    1.50
  -1  -2   7   20.40    1.60
  -1  -2   7   22.10    1.10
   0   2  -7   17.70    1.50
   0   2  -7   15.40    1.50
   0  -2   7   18.60    1.50
   0  -2   7   20.00    1.40
   0  -2   7   17.80    1.30
  -1   2  -7   65.59    3.70
  -1   2  -7   71.29    3.90
  -1   2  -7   63.69    3.20
   1  -2   7   71.69    3.80
   1  -2   7   61.19    3.20
   1  -2   7   54.69    3.60
  -2   2  -7   26.40    2.20
  -2   2  -7   28.60    1.50
  -2   2  -7   22.80    2.20
   2  -2   7   27.40    1.50
   2  -2   7   25.30    2.20
  -3   2  -7    0.20    0.90
  -3   2  -7   -0.20    0.80
   3  -2   7    0.20    0.70
   3  -2   7    0.80    0.20
   3  -2   7    0.20    0.90
  -4   2  -7   29.50    3.00
  -4   2  -7   29.30    2.70
   4  -2   7   21.70    2.40
   4  -2   7   29.40    2.90
  -5   2  -7    0.10    1.00
  -5   2  -7    0.20    1.20
   5  -2   7   -0.20    1.10
   5  -2   7    0.20    0.80
  -6   2  -7    9.40    2.30
  -6   2  -7   10.20    2.00
   6  -2   7   12.30    2.40
   6  -2   7   11.30    2.20
   8   1  -7    0.70    1.00
   8   1  -7    1.00    1.70
   8   1  -7   -0.80    0.80
   7   1  -7    5.00    1.20
   7   1  -7    4.30    1.10
   7   1  -7    5.70    1.40
   7   1  -7    3.70    1.20
  -7  -1   7    4.10    1.40
  -7  -1   7    3.50    1.20
   6   1  -7    7.20    1.20
   6   1  -7    6.10    1.20
   6   1  -7    7.30    1.10
  -6  -1   7    5.80    1.40
  -6  -1   7    6.30    1.30
   5   1  -7  106.09    5.30
   5   1  -7  109.19    5.80
   5   1  -7  107.19    5.40
  -5  -1   7  100.29    5.80
  -5  -1   7  104.59    5.90
   4   1  -7   57.09    3.00
   4   1  -7   54.09    3.30
   4   1  -7   54.49    2.80
   4   1  -7   52.49    2.80
  -4  -1   7   53.49    3.30
  -4  -1   7   54.19    3.40
   3   1  -7    4.20    0.80
   3   1  -7    3.60    0.60
  -3  -1   7    4.80    0.90
  -3  -1   7    6.10    0.90
   2   1  -7  256.97   12.30
   2   1  -7  264.27   12.00
  -2  -1   7  262.47   12.20
  -2  -1   7  265.37   12.40
   1   1  -7   10.40    1.00
   1   1  -7    7.10    1.00
  -1  -1   7   11.00    0.70
  -1  -1   7    7.80    1.00
  -1  -1   7   10.50    1.10
  -1  -1   7    8.50    0.70
   0   1  -7   44.90    2.70
   0   1  -7   47.90    2.80
   0  -1   7   47.20    2.60
   0  -1   7   48.90    2.60
   0  -1   7   38.20    2.60
   0  -1   7   46.60    2.60
  -1   1  -7   25.70    2.00
  -1   1  -7   27.30    1.90
   1  -1   7   24.40    1.90
   1  -1   7   24.60    1.60
   1  -1   7   24.60    1.90
  -2   1  -7   14.40    1.00
  -2   1  -7   15.10    1.80
  -2   1  -7   11.70    1.50
   2  -1   7   13.70    1.10
   2  -1   7   15.80    1.70
   2  -1   7   15.70    1.60
  -3   1  -7    7.60    1.50
  -3   1  -7    8.60    1.40
   3  -1   7    5.10    1.20
   3  -1   7    7.20    0.70
   3  -1   7    6.60    1.40
  -4   1  -7   48.30    3.90
  -4   1  -7   46.00    3.50
   4  -1   7   52.59    3.90
   4  -1   7   53.79    3.70
  -5   1  -7   19.00    2.30
  -5   1  -7   14.60    2.50
   5  -1   7   17.30    2.60
   5  -1   7   20.10    2.50
  -6   1  -7   27.00    2.90
  -6   1  -7   28.90    3.60
   6  -1   7   28.40    3.00
   6  -1   7   28.60    3.30
   8   0  -7   15.30    2.10
   8   0  -7   15.90    2.00
   8   0  -7   15.30    2.10
  -8   0   7   13.60    2.00
   7   0  -7   15.40    2.00
   7   0  -7   16.80    2.20
   7   0  -7   19.00    2.00
   7   0  -7   17.00    1.90
  -7   0   7   19.10    2.20
   6   0  -7   68.69    4.20
   6   0  -7   64.89    3.80
   6   0  -7   64.09    3.80
  -6   0   7   67.09    4.20
  -6   0   7   64.09    4.10
   5   0  -7    6.80    0.90
   5   0  -7    6.90    1.00
   5   0  -7    5.80    1.20
  -5   0   7    7.90    1.30
  -5   0   7    8.70    1.30
   4   0  -7    0.50    0.40
   4   0  -7    1.00    0.60
   4   0  -7    0.90    0.60
   4   0  -7    0.70    0.60
  -4   0   7    0.10    0.50
  -4   0   7   -0.10    0.60
   3   0  -7   10.40    1.00
   3   0  -7   12.70    1.00
   3   0  -7   10.80    1.30
  -3   0   7   11.30    1.10
  -3   0   7   11.70    1.40
   2   0  -7  124.79    5.90
   2   0  -7  124.99    5.90
   2   0  -7  118.29    6.10
  -2   0   7  126.09    5.90
  -2   0   7  121.99    6.20
   1   0  -7    3.80    0.60
   1   0  -7    4.00    0.70
   1   0  -7    2.70    0.70
   1   0  -7    3.00    0.60
  -1   0   7    5.10    0.70
  -1   0   7    3.20    0.70
  -1   0   7    3.50    0.40
   0   0  -7  115.59    5.90
   0   0  -7  115.69    5.90
   0   0  -7  120.69    6.00
   0   0   7  119.99    5.80
   0   0   7  120.09    5.80
  -1   0  -7   12.70    1.50
  -1   0  -7   13.30    1.30
  -1   0  -7   13.20    1.60
   1   0   7   11.20    1.30
   1   0   7   13.40    1.10
  -2   0  -7   -1.00    0.60
  -2   0  -7    0.60    0.70
   2   0   7    0.50    0.40
   2   0   7    0.00    0.60
  -3   0  -7  241.48   12.00
  -3   0  -7  237.08   11.70
  -3   0  -7  236.18   11.30
   3   0   7  240.58   10.70
   3   0   7  207.88   11.50
  -4   0  -7   13.70    2.40
  -4   0  -7   17.30    1.90
  -4   0  -7   14.80    2.20
   4   0   7   15.10    2.00
   4   0   7   16.00    1.20
  -5   0  -7    5.50    1.30
  -5   0  -7    2.50    1.50
  -5   0  -7    3.70    1.90
   5   0   7    4.20    1.50
   5   0   7    8.20    1.90
  -6   0  -7    1.70    1.20
   6   0   7    1.90    1.40
   6   0   7    1.60    1.30
   8  -1  -7   -0.10    1.00
   8  -1  -7    0.60    0.70
   8  -1  -7    0.50    0.90
  -8   1   7    0.00    0.90
   7  -1  -7    4.40    1.20
   7  -1  -7    5.20    1.40
   7  -1  -7    4.40    1.10
  -7   1   7    3.30    1.20
   6  -1  -7   32.80    2.40
   6  -1  -7   36.70    2.50
   6  -1  -7   36.10    2.60
   6  -1  -7   35.50    2.90
  -6   1   7   35.40    2.80
   5  -1  -7   22.20    1.70
   5  -1  -7   21.30    1.70
   5  -1  -7   22.50    2.20
   5  -1  -7   25.30    1.90
  -5   1   7   25.60    1.90
  -5   1   7   28.70    2.30
   4  -1  -7    1.40    0.60
   4  -1  -7    1.20    0.70
   4  -1  -7    0.10    0.60
   4  -1  -7    0.50    0.40
   4  -1  -7    0.30    0.40
  -4   1   7    0.40    0.40
  -4   1   7    0.50    0.60
   3  -1  -7  727.33   32.90
   3  -1  -7  703.53   33.20
   3  -1  -7  738.83   32.50
   3  -1  -7  724.33   32.50
  -3   1   7  750.92   32.70
  -3   1   7  729.63   33.20
  -3   1   7  733.93   32.70
   2  -1  -7   79.49    3.80
   2  -1  -7   75.09    3.80
   2  -1  -7   79.49    4.00
   2  -1  -7   78.19    4.20
  -2   1   7   79.69    3.80
  -2   1   7   75.79    3.70
  -2   1   7   83.39    4.30
   1  -1  -7   73.39    3.80
   1  -1  -7   68.39    3.90
   1  -1  -7   79.69    4.00
   1  -1  -7   70.09    3.80
  -1   1   7   76.39    3.60
  -1   1   7   79.99    3.70
  -1   1   7   77.09    4.00
   0  -1  -7    0.40    0.40
   0  -1  -7    0.00    0.60
   0  -1  -7   -0.50    0.50
   0   1   7    0.20    0.50
   0   1   7    0.00    0.40
  -1  -1  -7   94.49    5.30
  -1  -1  -7   96.79    4.90
  -1  -1  -7  102.59    5.20
   1   1   7   88.99    5.00
   1   1   7   92.89    4.70
  -2  -1  -7  115.89    6.50
  -2  -1  -7  113.59    6.20
   2   1   7  112.09    5.60
   2   1   7  119.09    6.20
  -3  -1  -7   10.30    1.40
  -3  -1  -7    8.90    1.90
  -3  -1  -7    8.70    1.60
   3   1   7   10.90    1.60
   3   1   7    9.30    1.00
  -4  -1  -7   55.89    3.70
  -4  -1  -7   57.39    4.70
  -4  -1  -7   57.59    4.20
   4   1   7   64.69    4.20
   4   1   7   60.89    3.20
  -5  -1  -7   72.59    5.30
  -5  -1  -7   77.59    5.90
  -5  -1  -7   74.39    4.60
   5   1   7   79.39    5.20
  -6  -1  -7    6.00    1.90
  -6  -1  -7    5.80    2.50
   6   1   7    4.50    1.60
   8  -2  -7   45.00    3.70
   8  -2  -7   44.40    3.40
  -8   2   7   41.00    3.40
   7  -2  -7    5.40    1.20
   7  -2  -7    5.20    1.40
   7  -2  -7    7.10    1.40
  -7   2   7    5.10    1.20
   6  -2  -7    9.90    1.70
   6  -2  -7    8.20    1.30
   6  -2  -7    7.10    1.30
  -6   2   7    8.20    1.40
   5  -2  -7   76.39    4.30
   5  -2  -7   74.29    4.00
   5  -2  -7   75.89    3.80
   5  -2  -7   75.89    4.60
  -5   2   7   76.89    4.50
   4  -2  -7   62.49    3.90
   4  -2  -7   66.09    3.40
   4  -2  -7   66.79    3.70
  -4   2   7   58.99    3.80
   3  -2  -7    8.10    0.90
   3  -2  -7    8.40    1.20
   3  -2  -7    7.80    1.00
  -3   2   7    6.90    0.90
  -3   2   7    8.80    1.20
   2  -2  -7   30.80    2.00
   2  -2  -7   29.80    2.10
   2  -2  -7   30.50    1.80
  -2   2   7   29.70    1.80
  -2   2   7   32.80    2.20
   1  -2  -7   20.20    1.60
   1  -2  -7   17.60    1.50
   1  -2  -7   25.00    1.70
  -1   2   7   21.00    1.70
  -1   2   7   23.10    1.50
  -1   2   7   19.90    1.30
   0  -2  -7   58.89    3.50
   0  -2  -7   59.19    3.40
   0  -2  -7   58.99    3.20
   0   2   7   57.79    3.30
   0   2   7   63.99    3.30
  -1  -2  -7   61.99    3.60
  -1  -2  -7   64.99    3.80
  -1  -2  -7   50.39    3.10
   1   2   7   62.09    3.30
  -2  -2  -7   -0.10    0.70
  -2  -2  -7   -0.40    0.50
  -2  -2  -7    0.50    1.00
   2   2   7    0.20    0.50
   2   2   7    0.20    0.70
  -3  -2  -7   45.00    3.90
  -3  -2  -7   47.90    2.90
  -3  -2  -7   49.10    3.50
   3   2   7   41.10    2.60
   3   2   7   41.20    3.20
  -4  -2  -7    8.30    1.30
  -4  -2  -7    8.80    1.80
  -4  -2  -7   11.00    2.40
   4   2   7   10.80    1.80
   4   2   7    7.50    1.10
  -5  -2  -7   10.40    2.10
  -5  -2  -7   13.90    2.80
   5   2   7   16.80    2.40
  -6  -2  -7  101.29    7.40
  -6  -2  -7   94.69    6.50
   6   2   7   93.89    6.30
   8  -3  -7    0.40    1.00
   8  -3  -7    1.80    1.20
  -8   3   7    0.90    1.00
   7  -3  -7   29.30    2.50
   7  -3  -7   27.70    2.30
   7  -3  -7   26.20    2.70
  -7   3   7   25.20    2.50
   6  -3  -7   21.50    1.90
   6  -3  -7   20.30    2.30
   6  -3  -7   18.40    2.00
  -6   3   7   18.80    2.20
   5  -3  -7    3.20    0.80
   5  -3  -7    2.50    1.00
   5  -3  -7    2.50    0.90
  -5   3   7    2.80    0.90
   4  -3  -7   21.30    1.80
   4  -3  -7   21.00    2.10
   4  -3  -7   22.10    1.60
  -4   3   7   22.90    2.00
   3  -3  -7   16.50    1.70
   3  -3  -7   13.90    1.20
   3  -3  -7   13.80    1.40
  -3   3   7   16.30    1.60
   2  -3  -7  261.77   11.40
   2  -3  -7  212.68   11.40
   2  -3  -7  248.38   11.70
  -2   3   7  253.67   11.60
   1  -3  -7   96.19    5.20
   1  -3  -7  104.29    5.20
   1  -3  -7   99.19    5.20
  -1   3   7  102.99    5.30
  -1   3   7   97.89    4.90
  -1   3   7  107.69    4.90
   0  -3  -7   16.30    1.80
   0  -3  -7   14.90    1.50
   0   3   7   15.80    1.40
   0   3   7   16.70    1.40
  -1  -3  -7    7.80    1.50
  -1  -3  -7    6.60    1.10
   1   3   7    5.40    0.90
   1   3   7    6.80    1.10
  -2  -3  -7   97.89    5.80
  -2  -3  -7   96.99    5.50
  -2  -3  -7   90.29    4.90
   2   3   7  101.19    5.50
   2   3   7   94.39    4.90
  -3  -3  -7   22.40    1.80
  -3  -3  -7   23.00    2.40
  -3  -3  -7   21.20    2.80
   3   3   7   20.80    1.70
   3   3   7   20.50    2.30
  -4  -3  -7    4.30    1.50
  -4  -3  -7    6.20    2.00
   4   3   7    2.00    0.80
   4   3   7    3.70    1.30
  -5  -3  -7   -1.50    1.50
  -5  -3  -7    1.00    1.20
   5   3   7   -0.40    0.70
   5   3   7    0.50    1.20
  -6  -3  -7   24.70    3.40
  -6  -3  -7   21.80    3.90
   6   3   7   21.80    3.00
   8  -4  -7   35.90    3.50
   8  -4  -7   32.10    3.00
   7  -4  -7    6.40    1.40
   7  -4  -7    5.50    1.30
   7  -4  -7    6.70    1.60
  -7   4   7    5.70    1.40
   6  -4  -7    6.20    1.50
   6  -4  -7    5.40    1.30
   6  -4  -7    5.50    1.10
  -6   4   7    7.60    1.40
   5  -4  -7    1.90    0.80
   5  -4  -7   -0.40    0.70
   5  -4  -7    0.60    0.80
  -5   4   7    1.60    0.80
   4  -4  -7   70.79    3.80
   4  -4  -7   69.79    4.30
   4  -4  -7   67.59    4.00
  -4   4   7   65.29    4.00
   3  -4  -7  105.59    5.40
   3  -4  -7  102.89    5.70
   3  -4  -7  102.39    5.20
  -3   4   7   95.89    5.40
   2  -4  -7  108.59    5.60
   2  -4  -7  105.79    5.70
  -2   4   7  115.89    5.80
   1  -4  -7   13.60    1.40
   1  -4  -7   14.90    1.60
   1  -4  -7   12.10    1.30
  -1   4   7   16.40    1.10
  -1   4   7   13.20    1.10
  -1   4   7   13.60    1.50
   0  -4  -7   61.39    3.70
   0  -4  -7   66.29    3.50
   0  -4  -7   64.79    3.90
   0   4   7   65.59    3.60
   0   4   7   62.29    3.60
  -1  -4  -7    7.00    1.50
  -1  -4  -7    6.40    0.80
  -1  -4  -7    7.40    1.30
   1   4   7    8.80    1.20
   1   4   7    8.30    1.20
  -2  -4  -7    1.80    0.60
  -2  -4  -7    1.00    1.00
  -2  -4  -7    2.10    1.40
   2   4   7    0.30    0.80
   2   4   7    0.60    0.70
  -3  -4  -7   -0.90    1.30
  -3  -4  -7    1.40    1.00
   3   4   7    0.00    0.70
   3   4   7    0.80    1.00
  -4  -4  -7    2.10    1.70
  -4  -4  -7    4.00    1.50
   4   4   7    3.80    1.00
   4   4   7    4.00    1.40
  -5  -4  -7   21.40    2.90
  -5  -4  -7   29.00    4.00
   5   4   7   26.20    3.00
   5   4   7   21.80    2.00
   6   4   7    1.90    1.50
   7  -5  -7    1.50    1.30
   7  -5  -7    0.60    0.90
   7  -5  -7    0.90    0.90
  -7   5   7    0.50    1.00
   6  -5  -7   69.49    4.40
   6  -5  -7   73.19    4.90
   6  -5  -7   67.89    4.20
  -6   5   7   72.89    4.40
   5  -5  -7    1.00    0.80
   5  -5  -7    0.20    0.70
   5  -5  -7    0.50    0.90
  -5   5   7    0.10    0.70
   4  -5  -7   54.49    3.90
   4  -5  -7   62.69    3.50
   4  -5  -7   63.49    3.70
  -4   5   7   52.79    3.60
   3  -5  -7   71.19    4.20
   3  -5  -7   80.29    4.20
   3  -5  -7   76.09    4.50
  -3   5   7   70.19    4.20
   2  -5  -7    3.60    0.90
   2  -5  -7    3.80    0.90
   2  -5  -7    3.50    0.90
  -2   5   7    4.90    1.00
   1  -5  -7   82.09    4.70
   1  -5  -7   78.09    4.50
  -1   5   7   76.79    4.50
  -1   5   7   89.89    4.20
   0  -5  -7   85.49    4.80
   0  -5  -7   88.09    5.20
   0  -5  -7   93.79    4.60
   0   5   7   89.89    4.80
   0   5   7   84.29    4.80
  -1  -5  -7   59.59    4.30
  -1  -5  -7   62.69    3.30
  -1  -5  -7   61.89    3.90
   1   5   7   65.19    3.90
   1   5   7   62.29    3.70
  -2  -5  -7    2.40    1.50
  -2  -5  -7    2.00    1.10
   2   5   7    2.70    0.90
   2   5   7    1.50    1.00
  -3  -5  -7    0.40    1.40
  -3  -5  -7    0.40    1.00
   3   5   7   -1.00    0.70
   3   5   7    0.30    0.90
  -4  -5  -7    7.70    1.80
  -4  -5  -7   10.10    2.50
   4   5   7    7.30    1.30
   4   5   7    6.00    1.60
  -5  -5  -7   21.40    3.00
  -5  -5  -7   25.70    3.90
   5   5   7   24.20    2.30
   5   5   7   28.80    3.20
   7  -6  -7    1.40    1.10
   7  -6  -7    1.60    1.30
   7  -6  -7    1.90    1.20
  -7   6   7    1.10    1.00
   6  -6  -7  191.18    9.30
   6  -6  -7  174.98   10.00
   6  -6  -7  187.88    9.60
  -6   6   7  178.78    9.50
   5  -6  -7    9.00    1.70
   5  -6  -7    8.50    1.40
   5  -6  -7    7.60    1.40
  -5   6   7    7.00    1.40
   4  -6  -7  262.07   13.00
   4  -6  -7  252.27   12.50
   4  -6  -7  254.27   12.40
  -4   6   7  263.67   12.60
   3  -6  -7  357.06   16.40
   3  -6  -7  325.67   16.00
   3  -6  -7  354.36   16.10
  -3   6   7  323.47   16.10
   2  -6  -7  207.18   10.40
   2  -6  -7  218.58   10.40
  -2   6   7  205.88   10.30
   1  -6  -7   17.20    2.00
   1  -6  -7   18.10    1.70
   1  -6  -7   19.30    1.80
  -1   6   7   14.10    1.70
  -1   6   7   17.90    1.50
   0  -6  -7   20.90    1.60
   0  -6  -7   16.20    1.80
   0  -6  -7   18.80    2.30
   0  -6  -7   19.20    2.00
   0   6   7   23.30    1.90
   0   6   7   19.10    1.80
  -1  -6  -7   18.00    2.40
  -1  -6  -7   17.00    2.20
  -1  -6  -7   16.60    1.90
   1   6   7   18.00    1.90
   1   6   7   21.20    2.00
  -2  -6  -7    0.00    1.40
  -2  -6  -7   -0.70    0.80
   2   6   7    0.10    0.60
   2   6   7   -0.10    0.80
  -3  -6  -7   48.10    3.70
  -3  -6  -7   50.49    4.40
   3   6   7   48.60    3.40
   3   6   7   51.29    3.80
  -4  -6  -7    1.10    1.20
  -4  -6  -7    2.30    1.90
   4   6   7    2.20    1.00
   4   6   7    2.80    1.40
  -5  -6  -7   30.60    4.40
   5   6   7   38.70    3.80
   6  -7  -7    9.30    1.70
   6  -7  -7    9.20    1.60
   6  -7  -7    8.70    2.00
  -6   7   7    6.70    1.50
   5  -7  -7    2.20    1.00
   5  -7  -7    1.50    0.90
   5  -7  -7    3.00    1.20
  -5   7   7    2.30    1.00
   4  -7  -7   -0.60    0.80
   4  -7  -7    0.50    0.80
   4  -7  -7    0.60    0.80
  -4   7   7   -0.10    0.70
   3  -7  -7   -0.10    0.80
   3  -7  -7    0.40    0.80
   3  -7  -7    1.30    0.90
  -3   7   7    0.30    0.80
   2  -7  -7   34.40    2.70
   2  -7  -7   33.10    2.50
  -2   7   7   32.70    2.60
   1  -7  -7    0.70    0.80
   1  -7  -7    0.30    1.00
   1  -7  -7    0.20    0.60
  -1   7   7    0.60    0.80
   0  -7  -7   25.90    2.40
   0  -7  -7   22.90    2.20
   0  -7  -7   25.90    1.90
   0  -7  -7   26.30    2.80
   0   7   7   24.20    2.10
   0   7   7   24.40    2.10
  -1  -7  -7    0.00    0.90
  -1  -7  -7    0.20    0.90
  -1  -7  -7    0.00    1.30
   1   7   7    1.10    0.90
   1   7   7    1.80    1.00
  -2  -7  -7   15.30    2.50
  -2  -7  -7   10.10    2.00
  -2  -7  -7   13.30    2.00
   2   7   7   16.30    1.90
  -3  -7  -7   20.00    2.60
  -3  -7  -7   17.30    2.90
   3   7   7   15.70    2.00
   3   7   7   15.90    2.40
  -4  -7  -7    2.50    2.00
  -4  -7  -7    1.50    1.30
   4   7   7    1.00    1.30
   4   7   7   -0.10    0.90
   6  -8  -7   17.30    2.30
   5  -8  -7    2.00    1.30
   5  -8  -7    1.80    1.00
   5  -8  -7    0.10    1.00
  -5   8   7    0.50    0.80
   4  -8  -7   -0.50    0.70
   4  -8  -7    1.10    1.10
   4  -8  -7    0.20    0.90
  -4   8   7   -0.80    0.70
   3  -8  -7    6.20    1.30
   3  -8  -7    6.90    1.50
   3  -8  -7    6.20    1.30
  -3   8   7    5.90    1.30
   2  -8  -7    2.70    1.00
   2  -8  -7    0.90    1.00
   2  -8  -7    0.30    0.60
  -2   8   7    2.40    1.00
   1  -8  -7    4.50    1.40
   1  -8  -7    3.70    0.90
   1  -8  -7    2.50    1.00
  -1   8   7    3.30    1.10
   0  -8  -7   43.30    3.10
   0  -8  -7   47.40    3.90
   0   8   7   41.90    3.10
  -1  -8  -7   -0.40    0.80
  -1  -8  -7   -0.30    1.30
  -1  -8  -7    0.40    1.10
   1   8   7    1.00    0.90
   1   8   7    0.80    1.00
  -2  -8  -7    4.10    1.80
  -2  -8  -7    3.40    1.30
  -2  -8  -7    7.10    1.90
   2   8   7    6.80    1.60
   2   8   7    4.90    1.30
  -3  -8  -7   17.20    3.10
  -3  -8  -7   14.70    2.80
  -3  -8  -7   17.70    2.50
   3   8   7   15.10    2.10
   3   8   7   22.80    2.80
   5  -9  -7   -0.50    0.80
   4  -9  -7    6.20    1.60
   4  -9  -7    3.40    1.20
   4  -9  -7    6.80    1.50
  -4   9   7    4.90    1.30
   3  -9  -7   20.90    2.20
   3  -9  -7   21.00    2.40
   3  -9  -7   22.70    2.40
  -3   9   7   17.40    2.10
   2  -9  -7    6.80    1.40
   2  -9  -7    5.80    1.50
   2  -9  -7    5.20    1.60
  -2   9   7    7.10    1.50
   1  -9  -7    2.50    1.30
   1  -9  -7    2.90    1.10
  -1   9   7    4.50    1.30
   0  -9  -7    1.00    1.40
   0  -9  -7    0.80    0.90
   0   9   7    0.60    1.00
  -1  -9  -7   -0.20    0.90
  -1  -9  -7   -0.70    1.40
   1   9   7    0.80    0.90
  -2  -9  -7    0.00    1.80
  -2  -9  -7   -0.20    1.10
  -2  -9  -7    0.70    1.50
   2   9   7   -0.90    0.90
   3 -10  -7    1.60    1.20
   3 -10  -7    0.60    0.90
  -3  10   7    1.10    1.00
   2 -10  -7    5.40    1.70
   2 -10  -7    5.80    1.30
  -2  10   7    4.50    1.40
   1 -10  -7    0.90    1.00
   1 -10  -7    0.00    1.30
  -1  10   7    0.60    1.00
   0 -10  -7    1.30    1.00
   0 -10  -7   -0.20    1.50
   0  10   7    0.60    1.00
   2  10  -8    0.80    0.80
  -2 -10   8   -0.30    1.30
   1  10  -8    4.10    1.50
  -1 -10   8    3.70    1.30
  -1 -10   8    4.30    1.70
   0  10  -8    1.90    1.30
   0 -10   8    2.20    1.10
   0 -10   8    2.30    1.30
  -1  10  -8    9.60    2.10
   1 -10   8   10.60    1.80
   1 -10   8   11.30    2.10
   4   9  -8  111.59    6.50
  -4  -9   8  110.69    7.50
   3   9  -8   23.20    2.30
  -3  -9   8   25.30    3.30
   2   9  -8   63.89    4.00
   2   9  -8   60.89    4.10
  -2  -9   8   62.79    4.80
   1   9  -8   10.00    1.70
  -1  -9   8    8.70    1.80
  -1  -9   8   10.10    1.50
   0   9  -8    4.60    1.40
   0  -9   8    3.80    1.30
   0  -9   8    1.40    0.60
  -1   9  -8   17.70    2.50
   1  -9   8   18.70    2.50
  -2   9  -8   46.70    4.00
   2  -9   8   51.09    3.50
   2  -9   8   35.50    3.50
  -3   9  -8   -0.40    1.30
   3  -9   8   -0.50    1.20
   3  -9   8    0.50    1.30
   5   8  -8    4.00    1.30
  -5  -8   8    8.70    2.30
   4   8  -8    7.20    1.50
  -4  -8   8    9.30    2.10
   3   8  -8    5.90    1.40
   3   8  -8    7.90    1.40
  -3  -8   8    7.80    1.80
   2   8  -8   23.50    2.30
   2   8  -8   21.70    2.10
  -2  -8   8   25.40    2.80
  -2  -8   8   23.50    2.10
   1   8  -8   17.40    2.20
  -1  -8   8   14.40    2.10
  -1  -8   8   16.30    1.60
   0   8  -8   25.10    2.70
   0   8  -8   28.70    2.00
   0  -8   8   22.20    2.50
   0  -8   8   26.30    2.10
  -1   8  -8   10.90    1.90
   1  -8   8    8.60    1.50
   1  -8   8   12.90    2.00
  -2   8  -8   12.10    1.90
  -2   8  -8   12.30    2.20
   2  -8   8   10.90    1.90
   2  -8   8   12.90    2.10
   2  -8   8   14.00    2.00
  -3   8  -8   30.50    3.40
  -3   8  -8   29.40    3.20
   3  -8   8   29.60    2.80
   3  -8   8   29.10    2.90
  -4   8  -8    0.50    1.50
  -4   8  -8    0.00    1.40
   4  -8   8    0.20    1.30
   4  -8   8    0.10    1.00
   4  -8   8   -0.40    1.10
   6   7  -8   69.49    4.70
  -6  -7   8   66.09    5.40
   5   7  -8   -0.30    0.80
  -5  -7   8    0.70    1.20
   4   7  -8    9.40    1.60
   4   7  -8    9.20    1.40
  -4  -7   8    9.10    1.90
   3   7  -8   41.50    3.10
   3   7  -8   46.10    3.20
  -3  -7   8   46.60    3.80
   2   7  -8  126.99    6.80
   2   7  -8  134.49    6.70
  -2  -7   8  115.99    6.40
  -2  -7   8  127.19    7.30
   1   7  -8    0.00    0.30
   1   7  -8    0.20    1.00
  -1  -7   8    0.10    0.80
  -1  -7   8   -0.10    0.60
   0   7  -8    8.40    1.10
   0   7  -8    6.60    1.40
   0  -7   8    5.70    1.40
   0  -7   8    8.10    1.20
  -1   7  -8    2.40    1.00
  -1   7  -8    5.50    1.50
   1  -7   8    4.80    1.30
  -2   7  -8   23.40    2.50
   2  -7   8   19.40    2.20
   2  -7   8   16.00    2.20
  -3   7  -8    0.10    1.10
  -3   7  -8    0.50    1.30
   3  -7   8   -0.80    0.80
   3  -7   8    0.30    1.20
  -4   7  -8   14.70    2.50
  -4   7  -8   19.50    2.90
   4  -7   8   19.60    2.60
   6   6  -8    0.20    0.90
  -6  -6   8    0.30    1.30
   5   6  -8    3.40    1.00
   5   6  -8    3.60    1.20
  -5  -6   8    2.50    1.30
   4   6  -8   30.40    2.40
   4   6  -8   30.70    2.50
  -4  -6   8   27.80    2.90
   3   6  -8   43.40    3.00
   3   6  -8   44.10    2.90
  -3  -6   8   44.00    3.50
  -3  -6   8   39.10    2.60
   2   6  -8   59.69    3.60
   2   6  -8   64.99    3.80
  -2  -6   8   64.39    4.10
  -2  -6   8   51.39    3.30
   1   6  -8   46.10    2.50
   1   6  -8   44.30    3.30
  -1  -6   8   46.10    2.60
  -1  -6   8   40.80    3.10
   0   6  -8   37.10    2.90
   0   6  -8   36.70    2.30
   0   6  -8   35.60    2.40
   0  -6   8   29.50    2.20
   0  -6   8   32.00    2.70
  -1   6  -8   16.80    2.20
  -1   6  -8   16.60    1.90
  -1   6  -8   17.70    1.30
   1  -6   8   20.00    1.90
   1  -6   8   14.80    2.00
  -2   6  -8   -0.30    1.00
  -2   6  -8   -0.40    0.90
   2  -6   8    0.90    1.10
   2  -6   8    1.00    1.00
  -3   6  -8   43.30    3.70
  -3   6  -8   39.50    3.60
   3  -6   8   44.50    3.40
  -4   6  -8    5.60    1.90
  -4   6  -8    7.90    2.00
   4  -6   8    7.30    1.80
   4  -6   8    6.20    1.70
  -5   6  -8    1.70    1.70
  -5   6  -8    2.30    1.80
   5  -6   8    5.10    1.70
   5  -6   8   -0.30    1.10
   7   5  -8   33.50    3.10
  -7  -5   8   36.40    3.90
   6   5  -8   -0.90    0.70
   6   5  -8   -1.20    0.60
  -6  -5   8    0.40    1.10
   5   5  -8   37.30    2.90
   5   5  -8   33.90    2.50
  -5  -5   8   32.60    3.30
   4   5  -8   50.49    2.90
   4   5  -8   33.50    2.90
  -4  -5   8   40.20    3.40
   3   5  -8  202.08    9.60
   3   5  -8  194.18    9.70
  -3  -5   8  192.28    9.30
  -3  -5   8  191.98   10.00
   2   5  -8   92.69    5.00
   2   5  -8   90.59    5.00
  -2  -5   8   84.59    5.20
  -2  -5   8   91.69    4.50
   1   5  -8   30.80    1.90
   1   5  -8   28.20    2.30
  -1  -5   8   27.40    2.30
  -1  -5   8   28.40    1.80
   0   5  -8    5.40    1.10
   0   5  -8    6.70    0.90
   0   5  -8    8.50    1.30
   0  -5   8    6.70    1.30
   0  -5   8    8.10    1.10
  -1   5  -8    4.80    0.70
   1  -5   8    5.60    1.30
   1  -5   8    6.10    1.10
  -2   5  -8    9.00    1.70
  -2   5  -8    8.60    1.60
   2  -5   8    8.00    1.50
   2  -5   8    7.40    1.50
  -3   5  -8    0.50    1.20
  -3   5  -8   -0.50    1.10
   3  -5   8   -0.30    1.00
   3  -5   8   -0.30    0.90
  -4   5  -8    9.00    2.10
  -4   5  -8   10.90    2.10
   4  -5   8   10.00    1.90
   4  -5   8    8.50    1.80
  -5   5  -8    8.90    2.10
  -5   5  -8    5.60    1.90
   5  -5   8    9.10    2.00
   5  -5   8    7.60    1.80
   7   4  -8    4.00    1.20
   7   4  -8    4.30    1.30
  -7  -4   8    2.70    1.50
   6   4  -8   58.29    3.50
   6   4  -8   53.89    3.80
  -6  -4   8   52.79    4.20
   5   4  -8  207.78   10.10
   5   4  -8  207.48   10.50
  -5  -4   8  203.98   10.80
   4   4  -8    6.30    1.10
   4   4  -8    4.90    1.00
  -4  -4   8    7.00    1.50
  -4  -4   8    4.70    1.20
   3   4  -8    7.70    0.70
   3   4  -8    9.60    1.40
   3   4  -8    6.50    0.80
   3   4  -8    6.70    1.10
  -3  -4   8    8.30    0.90
  -3  -4   8   10.20    1.60
  -3  -4   8    8.60    1.30
   2   4  -8   83.99    4.00
   2   4  -8   80.49    4.00
   2   4  -8   83.49    4.50
   2   4  -8   84.39    4.50
  -2  -4   8   78.69    4.00
  -2  -4   8   80.19    4.70
  -2  -4   8   78.09    4.50
  -2  -4   8   81.09    3.90
   1   4  -8  103.59    5.80
   1   4  -8  112.39    6.00
   1   4  -8  107.09    5.80
   1   4  -8  113.99    5.70
  -1  -4   8  115.39    5.90
  -1  -4   8  133.79    5.50
  -1  -4   8  113.89    6.10
   0   4  -8   39.30    2.70
   0   4  -8   44.30    2.60
   0   4  -8   40.90    2.90
   0  -4   8   46.20    2.50
   0  -4   8   40.50    2.50
  -1   4  -8    2.60    0.60
  -1   4  -8    1.80    0.90
  -1   4  -8    1.20    0.90
   1  -4   8    2.00    0.90
   1  -4   8    1.90    0.80
  -2   4  -8   24.00    2.50
  -2   4  -8   25.90    2.50
   2  -4   8   30.40    2.50
  -3   4  -8   51.99    4.00
  -3   4  -8   52.59    4.00
   3  -4   8   56.99    3.80
  -4   4  -8  147.89    8.40
  -4   4  -8  154.18    8.70
   4  -4   8  171.08    8.50
   4  -4   8  129.49    8.00
  -5   4  -8   14.50    2.40
  -5   4  -8   10.80    2.30
   5  -4   8   11.10    2.10
   5  -4   8    6.50    1.60
  -6   4  -8    2.70    1.60
   6  -4   8    6.50    1.90
   6  -4   8    5.90    1.80
   7   3  -8    7.50    1.50
   7   3  -8    6.70    1.30
  -7  -3   8    3.30    1.40
   6   3  -8   12.00    1.50
   6   3  -8   11.80    1.70
  -6  -3   8   10.20    1.90
  -6  -3   8   10.60    1.70
   5   3  -8    5.30    1.20
   5   3  -8    5.20    0.80
   5   3  -8    3.10    0.90
  -5  -3   8    6.40    1.40
  -5  -3   8    6.40    1.40
   4   3  -8   -0.30    0.60
   4   3  -8   -0.20    0.60
   4   3  -8    0.80    0.40
  -4  -3   8    1.40    0.90
  -4  -3   8    0.90    0.80
   3   3  -8   49.80    2.50
   3   3  -8   47.70    3.00
  -3  -3   8   44.60    3.10
  -3  -3   8   46.50    3.10
  -3  -3   8   48.30    2.60
   2   3  -8  204.38   10.00
   2   3  -8  209.38    9.70
  -2  -3   8  199.38   10.10
  -2  -3   8  217.18    9.60
  -2  -3   8  214.08   10.20
   1   3  -8   13.40    1.20
  -1  -3   8    8.20    1.10
  -1  -3   8   10.60    1.30
  -1  -3   8    7.20    1.00
  -1  -3   8    8.70    0.80
   0   3  -8    2.60    0.80
   0   3  -8    3.30    0.80
   0  -3   8    3.30    0.90
   0  -3   8    3.20    0.70
   0  -3   8    4.70    0.80
  -1   3  -8   21.60    2.00
  -1   3  -8   20.10    2.00
   1  -3   8   23.60    1.90
   1  -3   8   20.80    1.40
   1  -3   8   22.30    2.00
  -2   3  -8   59.99    3.90
  -2   3  -8   60.29    4.00
   2  -3   8   57.49    3.80
   2  -3   8   55.99    3.80
   2  -3   8   60.39    3.00
  -3   3  -8   14.60    2.10
  -3   3  -8   13.40    2.00
   3  -3   8   13.10    2.00
   3  -3   8   14.00    1.90
  -4   3  -8    1.40    1.30
  -4   3  -8    0.10    1.10
   4  -3   8   -0.60    1.00
   4  -3   8   -0.50    0.90
  -5   3  -8   19.90    2.90
  -5   3  -8   23.60    2.90
   5  -3   8   27.00    3.00
   5  -3   8   23.50    2.60
  -6   3  -8    3.20    1.90
  -6   3  -8    7.70    1.90
   6  -3   8    4.00    1.60
   6  -3   8    6.90    2.00
   8   2  -8    0.50    1.00
   8   2  -8   -0.50    0.80
   7   2  -8   -0.30    0.80
   7   2  -8    0.00    0.80
  -7  -2   8    0.50    1.10
  -7  -2   8    0.20    0.90
   6   2  -8   25.00    2.50
   6   2  -8   30.40    2.00
   6   2  -8   29.00    2.40
  -6  -2   8   25.80    2.60
  -6  -2   8   22.90    2.40
   5   2  -8   72.69    3.70
   5   2  -8   63.59    3.70
   5   2  -8   71.49    4.20
  -5  -2   8   73.59    4.50
  -5  -2   8   77.19    4.50
   4   2  -8   73.59    3.70
   4   2  -8   74.19    4.10
  -4  -2   8   70.89    4.20
  -4  -2   8   69.89    4.30
   3   2  -8   -0.60    0.50
   3   2  -8    0.10    0.40
  -3  -2   8    0.00    0.50
  -3  -2   8    0.00    0.60
   2   2  -8   38.90    2.60
   2   2  -8   47.40    2.50
  -2  -2   8   41.70    2.70
   1   2  -8   54.19    3.30
   1   2  -8   51.39    3.10
  -1  -2   8   63.19    2.70
  -1  -2   8   53.29    3.20
  -1  -2   8   57.39    2.80
  -1  -2   8   53.79    3.20
   0   2  -8    2.80    0.80
   0   2  -8    2.10    0.80
   0  -2   8    3.20    0.70
   0  -2   8    2.50    0.60
   0  -2   8    3.00    0.80
   0  -2   8    1.80    0.60
  -1   2  -8   10.10    1.50
  -1   2  -8   12.20    1.60
   1  -2   8   12.60    1.50
   1  -2   8   11.40    1.00
   1  -2   8   10.60    1.40
  -2   2  -8    2.20    0.90
  -2   2  -8    1.10    0.80
   2  -2   8    0.40    0.70
   2  -2   8    0.50    0.80
   2  -2   8    0.70    0.40
  -3   2  -8   25.00    2.50
  -3   2  -8   16.40    2.20
   3  -2   8   19.00    2.10
   3  -2   8   19.50    2.30
  -4   2  -8   45.10    3.70
  -4   2  -8   48.80    4.00
   4  -2   8   48.20    3.60
   4  -2   8   50.79    3.90
  -5   2  -8   11.90    2.40
  -5   2  -8   17.00    2.40
   5  -2   8   15.90    2.30
   5  -2   8   13.60    2.30
  -6   2  -8    0.70    1.60
  -6   2  -8    0.30    1.20
   6  -2   8    0.80    1.40
   6  -2   8    1.20    1.30
   8   1  -8   14.80    2.00
   8   1  -8   13.50    2.10
  -8  -1   8   12.10    2.00
   7   1  -8    3.70    1.00
   7   1  -8    4.40    1.20
   7   1  -8    4.60    1.30
  -7  -1   8    3.50    1.20
   6   1  -8   27.00    2.00
   6   1  -8   27.00    2.30
  -6  -1   8   22.40    2.40
  -6  -1   8   26.60    2.50
   5   1  -8    9.50    1.40
   5   1  -8    8.90    1.00
   5   1  -8    8.80    1.10
  -5  -1   8    9.50    1.50
  -5  -1   8   11.30    1.50
   4   1  -8   36.10    2.60
   4   1  -8   37.20    2.20
  -4  -1   8   38.50    2.60
  -4  -1   8   35.70    2.70
   3   1  -8   66.09    3.50
   3   1  -8   72.19    3.90
  -3  -1   8   70.69    4.00
  -3  -1   8   64.89    3.70
   2   1  -8   10.00    1.20
   2   1  -8    7.60    0.90
  -2  -1   8    8.90    1.20
  -2  -1   8    9.10    1.00
   1   1  -8   35.80    2.40
   1   1  -8   37.10    2.40
  -1  -1   8   39.20    2.30
  -1  -1   8   35.60    2.40
  -1  -1   8   40.80    2.00
  -1  -1   8   37.30    1.90
   0   1  -8    5.40    1.00
   0   1  -8    3.50    0.80
   0  -1   8    2.50    0.70
   0  -1   8    4.40    0.70
   0  -1   8    3.40    0.70
   0  -1   8    2.70    0.80
  -1   1  -8  332.27   15.60
  -1   1  -8  315.27   15.40
   1  -1   8  327.97   15.10
   1  -1   8  343.37   15.50
   1  -1   8  325.87   15.50
  -2   1  -8    5.70    1.30
  -2   1  -8    9.20    1.40
   2  -1   8    7.20    1.30
   2  -1   8    8.70    1.40
   2  -1   8    7.00    0.80
  -3   1  -8   22.70    2.30
  -3   1  -8   23.70    2.60
   3  -1   8   25.10    1.60
   3  -1   8   30.60    2.70
   3  -1   8   26.60    2.40
  -4   1  -8   56.79    4.40
  -4   1  -8   57.39    4.10
   4  -1   8   65.49    4.60
   4  -1   8   61.69    4.20
  -5   1  -8    9.20    2.10
  -5   1  -8    9.80    1.80
   5  -1   8    8.50    1.80
   5  -1   8    8.20    2.00
  -6   1  -8    8.30    2.30
  -6   1  -8    9.40    1.90
   6  -1   8    9.20    2.20
   6  -1   8   10.90    2.10
   8   0  -8    1.20    1.10
   8   0  -8    3.50    1.10
   8   0  -8    3.20    1.30
  -8   0   8    2.80    1.30
   7   0  -8    9.90    1.70
   7   0  -8    7.40    1.30
  -7   0   8    9.40    1.70
   6   0  -8    1.00    0.70
   6   0  -8    1.20    0.90
  -6   0   8    1.40    1.00
  -6   0   8    2.40    1.00
   5   0  -8  222.98   10.60
   5   0  -8  233.98   10.90
   5   0  -8  226.78   11.30
  -5   0   8  238.78   11.20
  -5   0   8  226.28   11.40
   4   0  -8    5.20    0.70
   4   0  -8    5.30    1.10
   4   0  -8    6.00    0.90
   4   0  -8    5.20    0.60
  -4   0   8    3.40    0.90
  -4   0   8    4.70    0.90
   3   0  -8   33.40    2.10
   3   0  -8   38.10    2.20
   3   0  -8   35.10    2.40
  -3   0   8   40.40    2.60
  -3   0   8   35.70    2.20
   2   0  -8   91.39    4.40
   2   0  -8   89.99    4.70
   2   0  -8   71.59    4.40
  -2   0   8   93.69    4.70
  -2   0   8   91.09    4.30
   1   0  -8  311.67   14.80
   1   0  -8  311.97   14.90
   1   0  -8  306.27   14.60
  -1   0   8  350.96   14.70
  -1   0   8  323.27   14.40
  -1   0   8  317.67   14.90
   0   0  -8   34.40    2.30
   0   0  -8   34.80    2.40
   0   0  -8   33.40    2.20
   0   0   8   32.10    2.10
  -1   0  -8   26.00    2.20
  -1   0  -8   23.90    2.20
  -1   0  -8   22.60    1.90
   1   0   8   23.80    1.90
   1   0   8   26.60    1.70
  -2   0  -8   40.10    3.10
  -2   0  -8   44.10    3.30
  -2   0  -8   39.30    2.80
   2   0   8   41.30    2.90
   2   0   8   40.50    2.40
  -3   0  -8  158.88    8.40
  -3   0  -8  156.98    8.80
  -3   0  -8  167.18    9.10
   3   0   8  171.88    8.70
   3   0   8  170.28    7.80
  -4   0  -8   19.50    2.20
  -4   0  -8   20.40    3.00
  -4   0  -8   17.10    2.40
   4   0   8   17.70    2.40
  -5   0  -8   25.70    3.30
  -5   0  -8   17.80    2.30
   5   0   8   23.60    3.10
   5   0   8   24.10    2.70
  -6   0  -8    5.40    2.00
   6   0   8    2.60    1.40
   6   0   8    3.40    1.80
   8  -1  -8   -0.30    1.00
   8  -1  -8    1.10    0.90
  -8   1   8    1.50    1.00
   7  -1  -8   63.59    4.40
   7  -1  -8   64.99    4.10
  -7   1   8   66.69    4.40
   6  -1  -8    5.10    1.00
   6  -1  -8    4.60    1.20
   6  -1  -8    5.70    1.10
  -6   1   8    5.00    1.20
   5  -1  -8   18.50    1.40
   5  -1  -8   17.00    1.30
   5  -1  -8   16.90    1.60
   5  -1  -8   15.80    2.00
  -5   1   8   15.80    1.70
  -5   1   8   16.80    2.00
   4  -1  -8  160.88    7.50
   4  -1  -8  155.68    7.80
   4  -1  -8  176.18    7.50
   4  -1  -8  164.58    8.30
   4  -1  -8  156.18    7.90
  -4   1   8  162.48    7.70
  -4   1   8  154.98    8.20
   3  -1  -8   72.49    3.60
   3  -1  -8   75.89    4.00
   3  -1  -8   70.69    4.20
   3  -1  -8   75.79    3.60
  -3   1   8   76.59    4.30
  -3   1   8   73.29    3.70
  -3   1   8   79.99    3.70
   2  -1  -8   46.60    2.50
   2  -1  -8   45.10    2.70
   2  -1  -8   48.30    2.90
   2  -1  -8   47.50    2.50
  -2   1   8   45.50    2.90
  -2   1   8   49.30    2.40
  -2   1   8   45.10    2.40
   1  -1  -8   33.80    2.40
   1  -1  -8   39.00    2.40
   1  -1  -8   37.10    2.30
   1  -1  -8   38.40    2.40
  -1   1   8   38.20    2.50
  -1   1   8   42.10    2.10
  -1   1   8   39.80    2.20
   0  -1  -8    5.70    1.10
   0  -1  -8    4.20    0.90
   0  -1  -8    4.40    0.80
   0   1   8    6.80    0.90
   0   1   8    4.30    0.80
  -1  -1  -8  423.66   19.90
  -1  -1  -8  427.36   19.60
  -1  -1  -8  437.16   20.00
   1   1   8  413.26   19.70
   1   1   8  427.46   19.50
  -2  -1  -8    3.80    0.90
  -2  -1  -8    3.00    1.30
  -2  -1  -8    3.20    1.10
   2   1   8    3.30    1.00
   2   1   8    5.10    0.80
  -3  -1  -8    1.40    0.80
  -3  -1  -8    1.30    1.10
  -3  -1  -8    1.00    1.40
   3   1   8    1.50    0.60
   3   1   8    0.10    0.90
  -4  -1  -8  388.46   18.80
  -4  -1  -8  384.86   19.50
  -4  -1  -8  408.86   20.00
   4   1   8  400.86   18.20
   4   1   8  411.56   19.40
  -5  -1  -8   17.40    3.00
  -5  -1  -8   16.40    2.70
  -5  -1  -8   15.10    2.00
   5   1   8   17.20    2.50
  -6  -1  -8   96.49    6.90
  -6  -1  -8   97.29    7.50
   6   1   8  100.79    6.50
   8  -2  -8    9.90    1.70
   8  -2  -8    9.80    1.90
  -8   2   8   10.70    1.90
   7  -2  -8    4.30    1.20
   7  -2  -8    6.60    1.50
  -7   2   8    4.60    1.30
   6  -2  -8   40.50    2.90
   6  -2  -8   37.70    3.10
   6  -2  -8   39.50    2.60
  -6   2   8   40.10    3.10
   5  -2  -8   15.20    2.00
   5  -2  -8   16.70    1.60
   5  -2  -8   17.10    1.40
  -5   2   8   14.00    1.80
   4  -2  -8  112.99    5.20
   4  -2  -8  103.59    5.90
   4  -2  -8  111.99    5.60
  -4   2   8   97.69    5.80
   3  -2  -8   15.50    1.70
   3  -2  -8   18.50    1.30
   3  -2  -8   17.00    1.50
  -3   2   8   17.60    1.40
  -3   2   8   19.70    1.80
   2  -2  -8   28.70    2.00
   2  -2  -8   31.70    2.20
   2  -2  -8   27.50    1.80
  -2   2   8   27.10    1.60
  -2   2   8   29.70    2.10
  -2   2   8   26.50    1.50
  -2   2   8   31.80    1.80
   1  -2  -8   71.79    4.10
   1  -2  -8   83.89    4.20
   1  -2  -8   76.79    4.10
   1  -2  -8   73.69    3.90
  -1   2   8   76.99    3.80
  -1   2   8   72.59    4.00
  -1   2   8   75.29    4.10
   0  -2  -8   40.20    2.90
   0  -2  -8   43.10    2.60
   0  -2  -8   42.10    2.80
   0   2   8   43.40    2.70
   0   2   8   43.90    2.60
  -1  -2  -8   87.39    5.10
  -1  -2  -8   84.39    4.90
   1   2   8   85.39    4.50
  -2  -2  -8   44.00    2.90
  -2  -2  -8   45.40    3.40
  -2  -2  -8   61.39    4.10
   2   2   8   45.00    2.80
   2   2   8   46.40    3.30
  -3  -2  -8    1.80    1.10
  -3  -2  -8   -0.60    1.30
  -3  -2  -8    0.20    0.60
   3   2   8    1.40    1.00
   3   2   8    0.30    0.60
  -4  -2  -8   65.99    4.10
  -4  -2  -8   68.29    4.90
  -4  -2  -8   71.19    5.60
   4   2   8   71.79    3.80
   4   2   8   73.09    4.80
  -5  -2  -8   24.10    3.60
  -5  -2  -8   27.10    3.30
   5   2   8   29.40    3.00
  -6  -2  -8   38.40    4.40
  -6  -2  -8   44.30    5.30
   6   2   8   32.40    3.70
   8  -3  -8    2.70    1.30
   8  -3  -8    2.60    1.20
  -8   3   8    2.80    1.20
   7  -3  -8    7.50    1.70
   7  -3  -8    7.70    1.40
  -7   3   8    7.30    1.50
   6  -3  -8   22.30    2.10
   6  -3  -8   22.60    2.50
   6  -3  -8   21.90    1.90
  -6   3   8   18.50    2.30
   5  -3  -8    9.50    1.20
   5  -3  -8    9.30    1.40
   5  -3  -8    9.70    1.70
  -5   3   8    8.60    1.40
   4  -3  -8  101.29    5.30
   4  -3  -8  100.19    5.00
   4  -3  -8  103.19    5.70
  -4   3   8   94.59    5.50
   3  -3  -8   65.59    4.00
   3  -3  -8   64.39    3.60
   3  -3  -8   74.39    3.90
  -3   3   8   67.69    4.00
   2  -3  -8   39.50    2.40
   2  -3  -8   39.90    2.50
   2  -3  -8   38.90    2.60
  -2   3   8   38.90    2.60
   1  -3  -8   29.80    2.10
   1  -3  -8   27.50    2.10
   1  -3  -8   29.00    2.00
  -1   3   8   27.50    2.10
  -1   3   8   28.60    1.90
  -1   3   8   28.60    1.70
   0  -3  -8   12.10    1.60
   0  -3  -8    9.60    1.30
   0   3   8   13.60    1.40
   0   3   8   12.60    1.30
  -1  -3  -8    8.60    1.10
  -1  -3  -8   10.20    1.50
  -1  -3  -8   10.60    1.80
   1   3   8    8.30    1.30
   1   3   8    9.50    1.20
  -2  -3  -8    8.90    2.00
  -2  -3  -8    4.90    1.30
  -2  -3  -8    5.10    0.90
   2   3   8    5.40    1.20
   2   3   8    5.30    0.90
  -3  -3  -8   24.30    2.70
  -3  -3  -8   22.40    1.90
  -3  -3  -8   26.60    3.20
   3   3   8   23.70    2.50
   3   3   8   21.50    1.90
  -4  -3  -8   14.40    2.30
  -4  -3  -8   17.20    3.00
   4   3   8   17.50    1.60
   4   3   8   19.10    2.50
  -5  -3  -8    5.80    1.90
  -5  -3  -8    5.10    2.30
   5   3   8    6.20    1.70
   7  -4  -8    0.20    1.00
   7  -4  -8    0.60    0.90
  -7   4   8    0.70    0.90
   6  -4  -8    0.40    1.00
   6  -4  -8   -0.30    0.70
   6  -4  -8   -0.40    0.70
  -6   4   8    0.70    0.90
   5  -4  -8   47.80    2.90
   5  -4  -8   42.10    3.10
   5  -4  -8   46.40    3.50
  -5   4   8   40.30    3.10
   4  -4  -8    0.80    0.70
   4  -4  -8    1.00    0.90
   4  -4  -8    1.20    0.70
  -4   4   8    1.10    0.80
   3  -4  -8    1.00    0.80
   3  -4  -8    2.00    0.80
   3  -4  -8    2.00    0.70
  -3   4   8    1.90    0.90
   2  -4  -8   42.50    2.70
   2  -4  -8   37.40    2.50
   2  -4  -8   36.30    2.50
  -2   4   8   33.20    2.60
   1  -4  -8   98.59    5.40
   1  -4  -8  102.59    5.50
   1  -4  -8  101.29    5.30
  -1   4   8   98.99    5.40
  -1   4   8  107.29    5.00
   0  -4  -8   49.60    3.40
   0  -4  -8   48.40    3.20
   0  -4  -8   46.80    2.90
   0   4   8   49.60    3.00
   0   4   8   51.09    3.10
  -1  -4  -8    8.30    1.00
  -1  -4  -8    5.50    1.50
  -1  -4  -8    6.20    1.30
   1   4   8    6.50    1.20
   1   4   8    7.70    1.20
  -2  -4  -8   65.59    3.90
  -2  -4  -8   77.09    5.10
  -2  -4  -8   75.99    4.70
   2   4   8   76.19    4.60
   2   4   8   77.89    4.20
  -3  -4  -8    7.00    1.60
  -3  -4  -8    8.20    2.00
   3   4   8    7.30    1.50
   3   4   8    6.80    1.20
  -4  -4  -8   28.70    3.20
  -4  -4  -8   25.50    3.50
   4   4   8   31.40    3.00
   4   4   8   26.20    2.20
  -5  -4  -8   18.00    3.30
  -5  -4  -8   16.60    2.70
   5   4   8   11.30    1.80
   5   4   8   17.10    2.60
   7  -5  -8    4.50    1.50
   7  -5  -8    4.40    1.30
  -7   5   8    4.40    1.30
   6  -5  -8  235.48   12.60
   6  -5  -8  245.58   12.30
   6  -5  -8  263.17   12.00
  -6   5   8  237.98   12.30
   5  -5  -8  154.38    7.60
   5  -5  -8  159.18    8.40
   5  -5  -8  154.68    8.00
  -5   5   8  138.19    7.90
   4  -5  -8  347.87   16.30
   4  -5  -8  361.16   16.60
   4  -5  -8  363.66   17.00
  -4   5   8  324.27   16.60
   3  -5  -8    6.70    1.10
   3  -5  -8    3.50    1.10
   3  -5  -8    3.80    1.00
  -3   5   8    4.10    1.10
   2  -5  -8    7.90    1.30
   2  -5  -8    5.70    1.10
   2  -5  -8    6.60    1.10
  -2   5   8    8.10    1.30
   1  -5  -8   -0.50    0.80
   1  -5  -8   -0.20    0.60
   1  -5  -8   -0.30    0.30
  -1   5   8   -0.60    0.40
  -1   5   8   -0.20    0.60
   0  -5  -8   27.50    2.40
   0  -5  -8   29.20    2.70
   0  -5  -8   31.10    2.10
   0   5   8   28.60    2.30
   0   5   8   33.90    2.20
  -1  -5  -8   16.40    2.00
  -1  -5  -8   17.90    2.30
  -1  -5  -8   17.40    1.40
   1   5   8   17.60    1.80
   1   5   8   17.70    1.80
  -2  -5  -8   27.70    3.20
  -2  -5  -8   28.80    2.80
   2   5   8   31.40    2.40
  -3  -5  -8    0.30    1.10
  -3  -5  -8    1.70    1.60
   3   5   8    0.20    1.00
   3   5   8   -0.20    0.70
  -4  -5  -8   25.60    3.70
  -4  -5  -8   22.70    3.00
   4   5   8   29.20    3.00
   4   5   8   23.50    2.30
  -5  -5  -8    1.50    1.60
  -5  -5  -8   -0.20    2.00
   5   5   8    2.50    1.50
   5   5   8    0.90    1.00
   7  -6  -8    7.90    2.00
   7  -6  -8    7.50    1.60
   6  -6  -8   75.29    4.90
   6  -6  -8   84.49    4.80
   6  -6  -8   86.19    5.50
  -6   6   8   74.39    4.90
   5  -6  -8   47.40    3.30
   5  -6  -8   48.40    3.20
   5  -6  -8   41.40    3.50
  -5   6   8   48.90    3.40
   4  -6  -8   11.10    1.60
   4  -6  -8    9.20    1.40
   4  -6  -8   13.50    1.90
  -4   6   8    8.80    1.50
   3  -6  -8  178.88    9.10
   3  -6  -8  174.98    9.00
   3  -6  -8  192.38    9.40
  -3   6   8  174.68    9.10
   2  -6  -8   87.59    5.00
   2  -6  -8   86.09    4.90
  -2   6   8   81.69    4.80
   1  -6  -8   18.50    1.90
   1  -6  -8   17.70    2.10
   1  -6  -8   20.30    1.80
  -1   6   8   20.40    2.00
   0  -6  -8   40.00    2.50
   0  -6  -8   39.70    3.20
   0  -6  -8   39.30    2.90
   0   6   8   40.80    2.90
   0   6   8   36.30    2.60
  -1  -6  -8   11.00    1.70
  -1  -6  -8   10.00    2.10
   1   6   8   11.80    1.70
   1   6   8   13.60    1.70
  -2  -6  -8    2.90    1.80
  -2  -6  -8    6.10    1.50
   2   6   8    4.00    1.20
   2   6   8    5.00    1.20
  -3  -6  -8    0.50    1.20
  -3  -6  -8    3.50    1.90
   3   6   8    2.60    1.00
   3   6   8    5.10    1.50
  -4  -6  -8   69.19    5.10
  -4  -6  -8   73.59    6.00
   4   6   8   76.49    5.30
   4   6   8   71.59    4.50
   6  -7  -8   19.60    2.70
   6  -7  -8   20.60    2.20
   6  -7  -8   16.40    2.00
  -6   7   8   17.30    2.20
   5  -7  -8    6.30    1.50
   5  -7  -8    4.90    1.30
   5  -7  -8    5.90    1.30
  -5   7   8    5.80    1.30
   4  -7  -8   25.90    2.30
   4  -7  -8   31.10    2.80
   4  -7  -8   26.00    2.40
  -4   7   8   26.60    2.40
   3  -7  -8    8.70    1.50
   3  -7  -8   10.60    1.60
   3  -7  -8   10.10    1.70
  -3   7   8   10.10    1.60
   2  -7  -8   10.70    1.50
   2  -7  -8   10.80    1.70
  -2   7   8   10.80    1.60
   1  -7  -8    0.80    0.70
   1  -7  -8    1.40    0.70
   1  -7  -8    1.20    1.20
  -1   7   8    1.10    0.80
   0  -7  -8   -0.60    0.80
   0  -7  -8   -1.30    1.00
   0   7   8    0.90    0.80
  -1  -7  -8   30.00    2.90
  -1  -7  -8   32.80    3.40
   1   7   8   40.10    2.90
   1   7   8   33.20    2.70
  -2  -7  -8   11.80    2.40
  -2  -7  -8   14.10    2.00
   2   7   8   11.50    1.90
   2   7   8   13.40    1.80
  -3  -7  -8    5.80    1.60
  -3  -7  -8    4.00    2.10
   3   7   8    4.90    1.60
   3   7   8    4.10    1.20
   5  -8  -8    6.50    1.50
   5  -8  -8    7.50    1.70
   5  -8  -8    4.20    1.20
  -5   8   8    4.80    1.30
   4  -8  -8    6.10    1.60
   4  -8  -8    8.40    1.60
   4  -8  -8    9.20    1.60
  -4   8   8    5.50    1.40
   3  -8  -8   29.30    2.60
   3  -8  -8   35.10    2.90
   3  -8  -8   27.60    2.50
  -3   8   8   28.60    2.60
   2  -8  -8    0.50    0.70
   2  -8  -8    1.60    1.20
   2  -8  -8    0.90    0.80
  -2   8   8    1.10    0.80
   1  -8  -8    1.30    1.30
   1  -8  -8    0.80    0.80
  -1   8   8   -0.10    0.80
   0  -8  -8    1.60    1.50
   0  -8  -8    1.60    0.90
   0   8   8    0.30    0.90
  -1  -8  -8    7.00    1.60
  -1  -8  -8    6.00    1.90
   1   8   8    8.10    1.50
  -2  -8  -8    0.90    1.20
  -2  -8  -8    1.40    1.70
   2   8   8    2.00    1.10
   4  -9  -8    2.30    1.30
   4  -9  -8    2.30    1.20
   4  -9  -8    2.70    1.30
  -4   9   8    3.10    1.20
   3  -9  -8    1.60    1.10
   3  -9  -8    1.90    1.20
   3  -9  -8    2.20    1.10
  -3   9   8    2.20    1.00
   2  -9  -8    0.70    0.80
   2  -9  -8    2.70    1.40
  -2   9   8   -0.20    0.90
   1  -9  -8   22.30    2.90
   1  -9  -8   24.40    2.40
  -1   9   8   26.70    2.60
   0  -9  -8   33.50    3.50
   0  -9  -8   30.40    2.80
   0   9   8   28.60    2.70
  -1  -9  -8    2.80    1.30
  -1  -9  -8    1.40    1.80
   1   9   8    4.30    1.30
   1  10  -9    8.30    1.80
  -1 -10   9    7.70    2.00
   0  10  -9    6.50    1.80
   0 -10   9    7.40    1.90
  -4  -9   9   30.80    3.90
   3   9  -9    0.40    0.90
  -3  -9   9    0.10    1.10
   2   9  -9    5.30    1.50
   2   9  -9    6.30    1.30
  -2  -9   9    6.30    1.80
   1   9  -9   13.30    1.70
   1   9  -9   12.60    2.10
  -1  -9   9   16.30    2.40
   0   9  -9   26.00    3.00
   0  -9   9   26.60    2.30
   0  -9   9   24.50    2.80
  -1   9  -9   55.69    4.50
   1  -9   9   52.69    4.10
  -2   9  -9   -0.20    1.40
   2  -9   9   -0.40    0.90
   2  -9   9    1.00    1.00
   5   8  -9   11.50    2.00
  -5  -8   9   12.70    2.60
   4   8  -9   29.00    2.70
  -4  -8   9   28.10    3.20
   3   8  -9   16.30    2.10
   3   8  -9   16.50    2.00
  -3  -8   9   22.50    2.90
   2   8  -9   68.09    4.00
   2   8  -9   55.99    4.10
  -2  -8   9   62.09    4.60
   1   8  -9   -0.40    0.60
   1   8  -9   -0.60    0.90
  -1  -8   9    0.10    0.90
   0   8  -9   14.50    2.10
   0  -8   9   13.60    2.10
   0  -8   9   14.00    1.60
  -1   8  -9    5.00    1.60
   1  -8   9    5.30    1.40
   1  -8   9    4.40    1.10
  -2   8  -9    3.90    1.60
   2  -8   9    4.80    1.40
   2  -8   9    1.90    1.10
  -3   8  -9    1.60    1.50
  -3   8  -9    0.60    1.30
   3  -8   9    1.90    1.30
   3  -8   9    0.70    1.20
   5   7  -9   25.90    2.50
  -5  -7   9   23.40    3.20
   4   7  -9    2.40    1.00
   4   7  -9    3.60    1.10
  -4  -7   9    2.50    1.30
   3   7  -9    0.10    0.70
   3   7  -9    0.10    0.90
  -3  -7   9   -0.70    1.00
   2   7  -9   14.90    1.80
   2   7  -9   12.00    1.80
  -2  -7   9   13.30    2.10
   1   7  -9   22.40    1.90
   1   7  -9   25.70    2.50
  -1  -7   9   22.80    1.80
  -1  -7   9   21.60    2.50
   0   7  -9    0.30    1.10
   0   7  -9    1.40    0.70
   0  -7   9    1.00    0.70
   0  -7   9    0.50    1.00
  -1   7  -9   22.00    2.70
  -1   7  -9   20.60    2.30
   1  -7   9   24.10    2.20
   1  -7   9   22.90    2.40
  -2   7  -9    7.70    1.90
  -2   7  -9    8.50    1.70
   2  -7   9    6.50    1.50
   2  -7   9    7.60    1.70
  -3   7  -9   43.80    3.80
  -3   7  -9   40.10    3.80
   3  -7   9   30.60    3.20
   3  -7   9   51.79    3.50
  -4   7  -9    5.20    1.90
  -4   7  -9    3.50    1.70
   4  -7   9    2.90    1.50
   4  -7   9    1.30    1.20
   6   6  -9   -1.00    0.80
  -6  -6   9    1.50    1.40
   5   6  -9   51.59    3.60
   5   6  -9   50.09    3.30
  -5  -6   9   46.40    4.10
   4   6  -9   36.20    2.80
   4   6  -9   40.40    3.00
  -4  -6   9   33.70    3.20
   3   6  -9   56.99    3.60
   3   6  -9   55.09    3.50
  -3  -6   9   46.40    3.80
   2   6  -9    4.20    1.20
   2   6  -9    4.80    1.10
  -2  -6   9    4.80    1.40
   1   6  -9    1.00    0.60
   1   6  -9    1.80    1.00
  -1  -6   9    0.60    0.90
  -1  -6   9    1.40    0.60
   0   6  -9   43.40    3.40
   0   6  -9   46.80    2.80
   0   6  -9   47.50    3.10
   0  -6   9   47.80    2.90
   0  -6   9   46.20    3.40
  -1   6  -9   52.49    3.70
  -1   6  -9   55.29    4.00
   1  -6   9   56.39    3.50
   1  -6   9   54.39    3.80
  -2   6  -9    0.70    1.10
  -2   6  -9   -0.30    1.00
   2  -6   9    0.60    1.00
   2  -6   9    0.20    0.80
  -3   6  -9    2.20    1.40
  -3   6  -9    1.20    1.30
   3  -6   9    0.80    1.10
   3  -6   9    1.20    1.20
  -4   6  -9    0.90    1.40
  -4   6  -9    1.00    1.40
   4  -6   9   -0.40    1.00
   4  -6   9    0.50    1.30
   7   5  -9   60.69    4.20
  -7  -5   9   53.09    4.80
   6   5  -9    6.50    1.40
   6   5  -9    5.60    1.20
  -6  -5   9    7.40    1.90
   5   5  -9   37.00    2.70
   5   5  -9   36.30    2.90
  -5  -5   9   33.50    3.30
   4   5  -9   22.30    2.10
   4   5  -9   19.80    2.20
  -4  -5   9   20.60    2.40
   3   5  -9   21.40    2.00
   3   5  -9   20.80    2.00
  -3  -5   9   20.30    2.20
   2   5  -9   20.70    1.90
   2   5  -9   20.90    2.10
  -2  -5   9   18.20    2.10
  -2  -5   9   21.10    1.80
   1   5  -9    1.40    0.90
   1   5  -9    0.00    0.30
   1   5  -9   -0.40    0.50
  -1  -5   9    0.40    0.50
  -1  -5   9    0.80    0.80
   0   5  -9    1.60    1.00
   0   5  -9    0.50    0.50
   0   5  -9    1.40    0.80
   0  -5   9    1.30    0.90
   0  -5   9    0.70    0.70
  -1   5  -9   -0.80    0.90
  -1   5  -9    0.30    0.40
  -1   5  -9    0.10    0.80
   1  -5   9   -0.10    0.70
   1  -5   9    0.20    0.90
  -2   5  -9   65.39    4.50
  -2   5  -9   63.59    4.50
   2  -5   9   67.69    4.40
  -3   5  -9   18.20    2.60
  -3   5  -9   20.50    2.70
   3  -5   9   20.70    2.50
   3  -5   9   22.40    2.50
  -4   5  -9   26.40    3.10
  -4   5  -9   16.30    2.60
   4  -5   9   13.20    2.20
  -5   5  -9    3.20    1.90
  -5   5  -9    3.20    1.60
   5  -5   9    3.10    1.50
   5  -5   9    0.80    1.10
   7   4  -9    2.50    1.20
   7   4  -9    2.40    1.00
  -7  -4   9    2.70    1.50
   6   4  -9   19.80    2.00
   6   4  -9   19.00    2.30
  -6  -4   9   14.50    2.40
   5   4  -9    9.80    1.40
   5   4  -9    8.90    1.60
  -5  -4   9    9.00    1.70
  -5  -4   9    6.90    1.50
   4   4  -9   55.09    3.50
   4   4  -9   45.30    3.20
  -4  -4   9   50.39    3.60
  -4  -4   9   53.99    3.50
   3   4  -9    0.80    0.70
   3   4  -9    0.40    0.70
   3   4  -9    0.80    0.40
  -3  -4   9    0.20    0.60
  -3  -4   9    0.70    0.80
   2   4  -9   35.10    2.20
   2   4  -9   39.20    2.70
  -2  -4   9   39.10    2.80
  -2  -4   9   35.30    2.00
  -2  -4   9   38.90    2.60
   1   4  -9   -0.30    0.70
  -1  -4   9    0.10    0.40
  -1  -4   9    1.00    0.80
  -1  -4   9    0.80    0.60
   0   4  -9   30.40    2.50
   0   4  -9   29.60    2.30
   0  -4   9   31.10    2.00
   0  -4   9   27.20    2.00
   0  -4   9   27.90    2.30
  -1   4  -9  110.49    6.20
  -1   4  -9  117.59    5.60
  -1   4  -9  107.79    6.20
   1  -4   9  116.69    5.90
   1  -4   9  105.99    5.50
  -2   4  -9    6.10    1.50
  -2   4  -9    7.40    1.50
   2  -4   9    8.80    1.60
  -3   4  -9   85.59    5.50
  -3   4  -9   80.89    5.30
   3  -4   9   77.59    5.10
   3  -4   9   87.39    5.20
  -4   4  -9    0.50    1.40
  -4   4  -9   -0.20    1.10
   4  -4   9    0.40    1.10
   4  -4   9    0.00    1.00
  -5   4  -9   77.69    5.70
  -5   4  -9   85.79    6.20
   5  -4   9   86.59    5.80
   7   3  -9   10.20    1.60
   7   3  -9   10.20    1.80
  -7  -3   9    9.70    2.00
   6   3  -9   -0.30    0.80
   6   3  -9    1.40    0.80
  -6  -3   9    1.90    1.00
  -6  -3   9    2.80    1.20
   5   3  -9   32.60    2.90
   5   3  -9   40.80    2.80
  -5  -3   9   37.10    3.00
  -5  -3   9   43.80    3.20
   4   3  -9   72.29    3.50
   4   3  -9   69.39    4.10
  -4  -3   9   64.29    4.20
   3   3  -9    0.00    0.60
   3   3  -9    0.70    0.50
  -3  -3   9    1.30    0.80
  -3  -3   9    2.20    0.90
   2   3  -9    9.60    1.10
   2   3  -9    6.80    1.10
  -2  -3   9    8.60    1.30
  -2  -3   9    7.90    1.20
   1   3  -9   93.59    5.40
   1   3  -9   91.69    5.10
  -1  -3   9  100.59    4.90
  -1  -3   9  110.89    4.70
  -1  -3   9   97.29    5.30
  -1  -3   9   97.29    5.20
   0   3  -9   -0.30    0.60
   0   3  -9   -0.20    0.70
   0  -3   9   -0.20    0.70
   0  -3   9   -0.30    0.50
   0  -3   9   -0.10    0.40
  -1   3  -9    5.90    1.30
  -1   3  -9    4.20    1.20
   1  -3   9    2.00    0.80
   1  -3   9    3.40    1.00
   1  -3   9    5.30    0.80
  -2   3  -9    2.70    1.10
  -2   3  -9    2.50    1.20
   2  -3   9    1.20    0.90
   2  -3   9    0.90    0.70
   2  -3   9    1.90    0.50
  -3   3  -9   95.79    5.90
  -3   3  -9   95.99    5.70
   3  -3   9   99.49    5.70
   3  -3   9   78.69    5.30
  -4   3  -9   15.20    2.30
  -4   3  -9   16.10    2.60
   4  -3   9   19.90    2.60
   4  -3   9   18.00    2.40
  -5   3  -9    1.50    1.40
  -5   3  -9   -0.10    1.50
   5  -3   9    0.50    1.10
   5  -3   9    1.10    1.40
   7   2  -9    9.90    1.70
   7   2  -9   10.60    1.80
  -7  -2   9   14.40    2.10
   6   2  -9    0.20    0.70
  -6  -2   9    0.70    0.90
  -6  -2   9    0.60    0.90
   5   2  -9   50.19    3.30
   5   2  -9   52.29    2.80
  -5  -2   9   51.09    3.60
  -5  -2   9   48.00    3.40
   4   2  -9    2.60    0.80
   4   2  -9    1.60    0.60
  -4  -2   9    1.20    0.80
  -4  -2   9    1.60    0.90
   3   2  -9   22.30    1.90
   3   2  -9   23.30    1.60
  -3  -2   9   23.60    2.00
  -3  -2   9   20.90    1.80
   2   2  -9    2.50    0.80
   2   2  -9    1.30    0.60
  -2  -2   9    1.20    0.70
  -2  -2   9    3.00    0.70
   1   2  -9   30.20    2.40
   1   2  -9   32.30    2.30
  -1  -2   9   34.20    2.30
  -1  -2   9   37.70    1.80
  -1  -2   9   35.40    1.90
  -1  -2   9   32.00    2.30
   0   2  -9   32.50    2.40
   0   2  -9   31.30    2.40
   0  -2   9   28.40    2.10
   0  -2   9   30.40    2.00
   0  -2   9   31.70    2.30
  -1   2  -9  136.49    7.30
  -1   2  -9  129.69    7.10
   1  -2   9  128.59    6.60
   1  -2   9  148.39    7.20
   1  -2   9  140.59    7.10
  -2   2  -9   12.20    1.80
  -2   2  -9    8.80    1.60
   2  -2   9   12.10    1.00
   2  -2   9   10.40    1.60
  -3   2  -9    3.80    1.20
  -3   2  -9    2.80    1.30
   3  -2   9    2.50    1.10
   3  -2   9    2.00    1.20
  -4   2  -9   36.60    3.60
  -4   2  -9   37.10    3.20
   4  -2   9   37.20    3.30
   4  -2   9   28.20    2.80
  -5   2  -9    1.10    1.20
   5  -2   9    3.00    1.60
   5  -2   9    1.20    1.10
   8   1  -9   -0.50    1.00
   8   1  -9    1.50    1.20
  -8  -1   9    0.50    1.00
   7   1  -9   30.20    2.70
  -7  -1   9   29.60    2.90
   6   1  -9    6.20    1.00
   6   1  -9    3.70    1.10
  -6  -1   9    5.60    1.90
  -6  -1   9    5.30    1.40
   5   1  -9    3.60    0.80
   5   1  -9    3.00    0.90
  -5  -1   9    0.90    0.90
  -5  -1   9    2.70    0.90
   4   1  -9   23.50    1.60
   4   1  -9   21.60    2.00
  -4  -1   9   20.50    2.10
  -4  -1   9   20.00    1.80
   3   1  -9   27.20    2.20
   3   1  -9   31.00    1.90
  -3  -1   9   27.90    2.30
  -3  -1   9   30.60    2.10
   2   1  -9  230.88   11.60
   2   1  -9  247.88   11.40
  -2  -1   9  248.88   11.70
   1   1  -9   91.39    5.00
   1   1  -9   91.59    5.00
  -1  -1   9   94.99    4.50
  -1  -1   9  106.49    4.60
  -1  -1   9   94.79    4.90
  -1  -1   9   83.89    4.90
   0   1  -9   10.00    1.40
   0   1  -9    9.40    1.30
   0  -1   9    8.40    1.10
   0  -1   9   11.70    1.40
   0  -1   9   10.80    1.30
  -1   1  -9   17.20    1.90
  -1   1  -9   19.10    2.00
   1  -1   9   19.60    1.50
   1  -1   9   16.70    1.70
   1  -1   9   23.20    2.00
  -2   1  -9    3.40    1.30
  -2   1  -9    2.10    1.00
   2  -1   9    3.00    0.60
   2  -1   9    2.70    0.90
  -3   1  -9   21.30    2.60
   3  -1   9   19.60    2.20
   3  -1   9   19.40    2.40
  -4   1  -9    1.90    1.40
  -4   1  -9    0.00    1.00
   4  -1   9   -1.30    1.10
   4  -1   9   -0.40    0.90
  -5   1  -9    0.30    1.00
  -5   1  -9    0.30    1.40
   5  -1   9   -1.10    1.00
   5  -1   9    0.20    1.40
   8   0  -9   11.00    1.90
  -8   0   9   14.30    2.20
   7   0  -9    9.60    1.70
   7   0  -9   14.70    1.70
  -7   0   9   12.00    1.90
   6   0  -9   17.20    2.10
   6   0  -9   16.90    1.70
  -6   0   9   12.20    2.00
   5   0  -9  148.39    7.20
   5   0  -9  141.59    7.60
  -5   0   9  145.49    7.80
  -5   0   9  147.49    7.50
   4   0  -9   46.60    2.70
   4   0  -9   44.60    3.00
  -4   0   9   41.80    2.70
  -4   0   9   44.40    3.20
   3   0  -9    2.10    0.70
   3   0  -9    2.20    0.70
  -3   0   9    2.90    0.90
  -3   0   9    1.50    0.60
   2   0  -9    3.40    0.80
   2   0  -9    4.10    0.90
  -2   0   9    5.00    0.80
  -2   0   9    5.00    1.00
   1   0  -9   40.10    2.10
   1   0  -9   32.60    2.30
   1   0  -9   30.20    2.20
  -1   0   9   30.50    1.80
  -1   0   9   32.10    2.10
  -1   0   9   32.00    2.30
   0   0  -9    6.80    1.10
   0   0  -9    6.60    1.20
   0   0  -9    5.50    1.10
   0   0   9    7.90    1.10
   0   0   9    6.60    1.00
  -1   0  -9   10.00    1.50
  -1   0  -9   11.70    1.50
  -1   0  -9   12.00    1.70
   1   0   9   12.70    1.30
   1   0   9   14.10    1.60
  -2   0  -9  295.87   14.30
  -2   0  -9  300.77   14.80
  -2   0  -9  304.17   14.70
   2   0   9  296.97   14.40
   2   0   9  296.77   13.80
  -3   0  -9   37.10    3.70
  -3   0  -9   36.10    2.90
  -3   0  -9   35.40    3.30
   3   0   9   39.40    3.10
   3   0   9   36.80    2.20
  -4   0  -9   47.20    3.60
  -4   0  -9   53.49    4.20
  -4   0  -9   54.79    4.80
   4   0   9   50.79    3.80
  -5   0  -9  197.58   11.20
   5   0   9  229.78   11.40
   5   0   9  177.28   10.60
   8  -1  -9    2.10    1.30
   8  -1  -9    3.70    1.10
  -8   1   9    3.00    1.30
   7  -1  -9    2.70    1.20
   7  -1  -9    2.10    0.90
  -7   1   9    4.40    1.40
   6  -1  -9    0.70    0.70
   6  -1  -9    0.20    0.70
  -6   1   9   -0.90    0.70
   5  -1  -9    1.70    0.90
   5  -1  -9    1.50    0.70
  -5   1   9    1.00    0.90
   4  -1  -9   15.90    1.50
   4  -1  -9   14.90    1.00
  -4   1   9   11.80    1.70
  -4   1   9   12.40    1.30
   3  -1  -9    2.30    0.50
   3  -1  -9    2.10    0.80
   3  -1  -9    2.10    0.50
   3  -1  -9    2.00    0.70
  -3   1   9    2.10    0.50
  -3   1   9    2.00    0.80
   2  -1  -9   36.90    2.30
   2  -1  -9   33.70    2.40
   2  -1  -9   35.70    2.10
   2  -1  -9   37.50    2.10
  -2   1   9   36.60    1.90
  -2   1   9   35.60    2.00
  -2   1   9   37.70    2.50
   1  -1  -9  167.98    8.30
   1  -1  -9  162.58    8.50
   1  -1  -9  172.98    8.50
  -1   1   9  167.58    8.50
  -1   1   9  192.08    8.20
   0  -1  -9  136.99    7.30
   0  -1  -9  142.99    7.30
   0  -1  -9  137.79    7.10
   0   1   9  149.39    7.10
   0   1   9  144.39    7.10
  -1  -1  -9    1.60    0.90
  -1  -1  -9    1.40    1.10
  -1  -1  -9    0.60    0.60
   1   1   9    0.40    0.60
   1   1   9    0.50    0.60
  -2  -1  -9  221.98   11.60
  -2  -1  -9  225.48   11.40
  -2  -1  -9  220.98   11.00
   2   1   9  231.68   10.70
   2   1   9  225.48   11.20
  -3  -1  -9  157.38    8.70
  -3  -1  -9  140.79    8.20
   3   1   9  153.48    8.00
   3   1   9  140.39    7.20
  -4  -1  -9  248.78   12.80
  -4  -1  -9  269.57   13.70
  -4  -1  -9  268.77   14.10
   4   1   9  262.87   13.30
  -5  -1  -9   40.80    4.50
  -5  -1  -9   41.10    4.00
   5   1   9   37.40    3.50
   8  -2  -9    0.40    1.10
   8  -2  -9    0.10    0.90
   7  -2  -9    3.50    1.30
   7  -2  -9    4.90    1.10
  -7   2   9    1.00    1.10
   6  -2  -9   14.50    1.70
   6  -2  -9   10.50    1.70
  -6   2   9    9.60    1.70
   5  -2  -9   34.90    2.70
   5  -2  -9   31.90    2.60
   5  -2  -9   33.20    2.40
  -5   2   9   31.30    2.70
   4  -2  -9   15.00    1.20
   4  -2  -9   18.90    1.90
   4  -2  -9   15.30    1.50
  -4   2   9   16.70    2.00
   3  -2  -9   78.59    3.90
   3  -2  -9   77.69    4.50
   3  -2  -9   79.29    4.20
  -3   2   9   74.69    4.50
   2  -2  -9    0.90    0.40
   2  -2  -9    0.90    0.60
   2  -2  -9    0.30    0.60
   2  -2  -9    0.30    0.60
  -2   2   9    0.50    0.40
  -2   2   9    0.60    0.50
  -2   2   9    0.70    0.40
  -2   2   9   -0.20    0.70
  -1   2   9    1.50    0.70
   0  -2  -9   76.89    4.20
   0  -2  -9   72.69    4.50
   0  -2  -9   75.19    4.40
   0   2   9   71.49    4.20
   0   2   9   83.79    4.20
  -1  -2  -9   33.40    2.40
  -1  -2  -9   33.20    2.80
  -1  -2  -9   38.40    3.20
   1   2   9   43.00    2.70
   1   2   9   36.60    2.50
  -2  -2  -9    0.20    0.70
  -2  -2  -9    0.60    1.00
  -2  -2  -9    0.90    1.30
   2   2   9   -0.50    0.70
   2   2   9    0.30    0.60
  -3  -2  -9    0.50    0.80
  -3  -2  -9    1.60    1.30
  -3  -2  -9    1.20    1.50
   3   2   9   -0.20    0.80
   3   2   9    1.00    0.70
  -4  -2  -9   56.39    4.90
  -4  -2  -9   49.10    4.20
  -4  -2  -9   52.39    4.30
   4   2   9   55.79    3.30
   4   2   9   48.10    3.90
  -5  -2  -9    3.80    2.40
  -5  -2  -9    4.70    1.80
   5   2   9    6.90    1.80
   7  -3  -9   22.70    2.80
   7  -3  -9   26.40    2.40
  -7   3   9   24.80    2.80
   6  -3  -9    6.00    1.20
   6  -3  -9    5.70    1.40
  -6   3   9    3.50    1.20
   5  -3  -9    0.60    0.80
   5  -3  -9    0.70    0.60
   5  -3  -9    0.60    0.80
  -5   3   9    0.70    0.80
   4  -3  -9    3.70    1.10
   4  -3  -9    2.90    0.90
   4  -3  -9    4.70    0.80
  -4   3   9    4.60    1.20
   3  -3  -9   19.60    1.90
   3  -3  -9   16.50    1.70
   3  -3  -9   17.50    1.50
  -3   3   9   15.40    1.80
   2  -3  -9    0.20    0.60
   2  -3  -9    0.90    0.60
   2  -3  -9    0.40    0.60
  -2   3   9    0.80    0.70
   1  -3  -9   10.40    1.30
   1  -3  -9    9.60    1.40
   1  -3  -9    6.70    1.10
  -1   3   9    7.50    1.30
  -1   3   9    8.90    0.90
   0  -3  -9    2.30    0.80
   0  -3  -9    2.30    1.30
   0  -3  -9    3.10    1.00
   0   3   9    3.00    0.90
   0   3   9    3.70    0.80
  -1  -3  -9   21.10    2.30
  -1  -3  -9   23.70    2.70
  -1  -3  -9   22.10    1.80
   1   3   9   22.30    2.00
   1   3   9   21.20    1.90
  -2  -3  -9  146.89    7.60
  -2  -3  -9  166.48    8.80
  -2  -3  -9  140.99    8.20
   2   3   9  149.39    7.60
   2   3   9  162.68    8.10
  -3  -3  -9    5.50    1.10
  -3  -3  -9   10.80    2.40
  -3  -3  -9    8.50    1.80
   3   3   9    6.90    1.10
   3   3   9    5.20    1.40
  -4  -3  -9    4.20    1.70
  -4  -3  -9    5.50    2.20
   4   3   9    6.40    1.10
   4   3   9    6.70    1.60
  -5  -3  -9    2.60    2.20
  -5  -3  -9    1.50    1.50
   5   3   9    0.20    1.20
   7  -4  -9   66.59    4.40
   7  -4  -9   68.49    4.80
  -7   4   9   62.39    4.50
   6  -4  -9   66.19    4.10
   6  -4  -9   59.99    4.40
  -6   4   9   59.09    4.20
   5  -4  -9    4.60    0.90
   5  -4  -9    3.00    1.00
   5  -4  -9    2.70    1.10
  -5   4   9    1.90    1.00
   4  -4  -9   14.60    1.40
   4  -4  -9   14.70    1.60
   4  -4  -9   14.90    1.90
  -4   4   9   15.20    1.90
   3  -4  -9    1.40    0.80
   3  -4  -9    2.80    0.80
   3  -4  -9    1.70    0.80
  -3   4   9    2.70    1.00
   2  -4  -9    1.40    0.80
   2  -4  -9    3.20    0.90
  -2   4   9    1.70    0.90
   1  -4  -9   74.49    4.50
   1  -4  -9   80.29    4.40
   1  -4  -9   89.19    4.80
  -1   4   9   80.89    4.00
  -1   4   9   76.99    4.50
   0  -4  -9  139.29    7.50
   0  -4  -9  148.99    7.20
   0  -4  -9  145.69    7.80
   0   4   9  137.69    7.30
   0   4   9  152.68    7.30
  -1  -4  -9    5.00    0.90
  -1  -4  -9    8.80    1.90
  -1  -4  -9    7.10    1.40
   1   4   9    5.60    1.10
   1   4   9    6.00    1.20
  -2  -4  -9   42.10    3.40
  -2  -4  -9   40.60    2.70
  -2  -4  -9   45.20    4.00
   2   4   9   42.50    2.90
  -3  -4  -9    0.80    1.70
  -3  -4  -9    1.40    1.20
   3   4   9    0.00    1.00
   3   4   9    0.70    0.80
  -4  -4  -9    4.40    2.30
  -4  -4  -9    5.00    1.80
   4   4   9    6.10    1.70
   4   4   9    4.70    1.10
   5   4   9    1.50    1.50
   7  -5  -9   41.20    3.60
   7  -5  -9   40.20    3.20
  -7   5   9   35.70    3.30
   6  -5  -9    9.50    1.90
   6  -5  -9   10.60    1.70
  -6   5   9    8.90    1.70
   5  -5  -9  155.28    8.30
   5  -5  -9  141.89    7.80
   5  -5  -9  154.88    7.50
  -5   5   9  142.89    8.00
   4  -5  -9   55.99    3.40
   4  -5  -9   61.79    4.00
   4  -5  -9   61.59    3.70
  -4   5   9   53.59    3.80
   3  -5  -9    1.00    0.80
   3  -5  -9    0.60    0.80
   3  -5  -9    0.90    0.80
  -3   5   9    0.70    0.80
   2  -5  -9   74.19    4.40
   2  -5  -9   75.69    4.40
   2  -5  -9   77.89    4.40
  -2   5   9   73.59    4.40
   1  -5  -9   14.00    1.80
   1  -5  -9   11.00    1.50
  -1   5   9   12.40    1.60
   0  -5  -9    0.30    1.10
   0  -5  -9   -0.50    0.80
   0  -5  -9    1.00    0.70
   0   5   9    0.90    0.80
   0   5   9    0.50    0.70
  -1  -5  -9   -0.60    0.90
  -1  -5  -9    1.20    1.30
  -1  -5  -9    0.70    0.60
   1   5   9    0.50    0.80
   1   5   9   -0.10    0.80
  -2  -5  -9  165.88    9.50
  -2  -5  -9  165.18    9.00
   2   5   9  165.98    8.40
   2   5   9  171.08    8.90
  -3  -5  -9   47.20    4.00
  -3  -5  -9   46.80    4.50
   3   5   9   53.99    4.00
   3   5   9   50.69    3.30
  -4  -5  -9   58.99    4.80
  -4  -5  -9   63.29    5.70
   4   5   9   60.49    3.90
   4   5   9   64.09    4.80
   6  -6  -9   30.50    3.10
   6  -6  -9   30.30    2.70
  -6   6   9   28.40    2.80
   5  -6  -9    6.90    1.60
   5  -6  -9    5.20    1.30
   5  -6  -9    3.80    1.10
  -5   6   9    5.90    1.40
   4  -6  -9    0.40    0.90
   4  -6  -9    2.50    1.10
   4  -6  -9    2.00    0.90
  -4   6   9    1.80    1.00
   3  -6  -9    1.30    0.90
   3  -6  -9    2.30    1.00
   3  -6  -9    0.90    0.90
  -3   6   9    1.20    0.80
   2  -6  -9    3.40    1.20
   2  -6  -9    2.40    0.80
   2  -6  -9    2.50    0.90
  -2   6   9    2.50    1.00
   1  -6  -9   22.20    2.40
   1  -6  -9   22.60    1.90
   1  -6  -9   19.40    2.00
  -1   6   9   20.20    2.20
   0  -6  -9  127.19    6.20
   0  -6  -9  118.49    6.70
   0  -6  -9  118.79    7.00
   0   6   9  121.99    6.60
  -1  -6  -9   23.40    2.90
  -1  -6  -9   25.30    2.50
   1   6   9   21.50    2.20
   1   6   9   21.40    2.20
  -2  -6  -9   23.90    2.80
  -2  -6  -9   20.80    3.10
   2   6   9   23.20    2.20
   2   6   9   17.30    2.30
  -3  -6  -9    0.30    1.20
  -3  -6  -9    0.60    1.80
   3   6   9    0.80    1.20
   3   6   9   -1.30    0.80
   6  -7  -9   14.80    2.40
   6  -7  -9   13.80    2.00
   5  -7  -9   36.70    2.90
   5  -7  -9   37.90    3.40
   5  -7  -9   30.00    2.70
  -5   7   9   37.00    3.00
   4  -7  -9    4.20    1.20
   4  -7  -9    2.40    1.10
   4  -7  -9    4.60    1.30
  -4   7   9    4.60    1.30
   3  -7  -9    7.10    1.40
   3  -7  -9    6.80    1.30
   3  -7  -9    8.20    1.50
  -3   7   9    7.50    1.50
   2  -7  -9   24.30    2.50
   2  -7  -9   24.20    2.30
  -2   7   9   24.10    2.30
   1  -7  -9   12.70    1.50
   1  -7  -9    8.50    1.50
   1  -7  -9   11.30    2.00
  -1   7   9   10.10    1.50
   0  -7  -9   27.10    2.60
   0  -7  -9   26.10    3.00
   0   7   9   30.40    2.60
  -1  -7  -9    0.30    1.00
  -1  -7  -9    1.20    1.50
   1   7   9    1.90    1.00
  -2  -7  -9   33.70    3.80
  -2  -7  -9   33.10    3.20
   2   7   9   31.90    2.80
  -3  -7  -9    0.90    1.80
  -3  -7  -9    4.00    1.70
   3   7   9    3.30    1.20
   3   7   9    3.50    1.50
   5  -8  -9    8.50    1.60
   5  -8  -9    7.60    1.80
   4  -8  -9    3.00    1.10
   4  -8  -9    3.00    1.20
   4  -8  -9    2.20    1.20
  -4   8   9    3.20    1.20
   3  -8  -9    1.90    1.00
   3  -8  -9    5.00    1.30
   3  -8  -9    2.50    1.10
  -3   8   9    4.40    1.30
   2  -8  -9   -0.90    0.80
   2  -8  -9    1.40    1.20
   2  -8  -9   -0.90    0.70
  -2   8   9    0.30    0.80
   1  -8  -9    0.90    0.90
   1  -8  -9    1.30    1.40
  -1   8   9    0.20    0.90
   0  -8  -9   11.80    2.30
   0  -8  -9    8.60    1.70
   0   8   9   11.90    1.80
  -1  -8  -9    1.70    1.70
  -1  -8  -9    0.60    1.20
   1   8   9    2.30    1.10
  -2  -8  -9   -0.70    1.70
  -2  -8  -9    1.40    1.30
   2   8   9    0.20    1.00
   3  -9  -9   -0.30    0.80
   3  -9  -9   -0.30    0.90
   3  -9  -9   -0.80    1.10
  -3   9   9    1.00    1.00
   2  -9  -9    0.90    1.00
   2  -9  -9    0.80    1.40
  -2   9   9    1.40    1.10
   1  -9  -9    0.30    1.00
   1  -9  -9    0.40    1.40
  -1   9   9    0.50    0.90
   0  -9  -9    9.10    2.20
   0  -9  -9    5.50    1.60
   0   9   9    7.00    1.60
   3   9 -10    4.40    1.30
  -3  -9  10    3.40    1.60
   2   9 -10    0.90    0.80
   2   9 -10    1.80    1.30
  -2  -9  10    1.90    1.30
   1   9 -10   -0.60    1.00
  -1  -9  10   -0.60    0.80
   0   9 -10    5.90    1.70
   0  -9  10    3.80    1.50
  -1   9 -10   33.50    3.60
   1  -9  10   30.20    3.10
   4   8 -10    3.70    1.30
  -4  -8  10    3.40    1.50
   3   8 -10    1.70    1.00
   3   8 -10    1.40    1.10
  -3  -8  10    2.00    1.50
   2   8 -10    2.40    1.00
   2   8 -10    3.20    1.30
  -2  -8  10    4.20    1.50
   1   8 -10   29.40    3.00
   1   8 -10   26.60    2.30
  -1  -8  10   27.70    2.90
   0   8 -10    3.90    1.40
   0  -8  10    3.60    1.30
  -1   8 -10   11.80    2.10
   1  -8  10   10.20    1.90
   1  -8  10   14.80    2.60
  -2   8 -10   18.70    2.80
   2  -8  10   19.20    2.60
   5   7 -10   14.70    2.20
  -5  -7  10   13.60    2.60
   4   7 -10    5.20    1.30
   4   7 -10    8.40    1.60
  -4  -7  10    7.20    1.80
   3   7 -10    3.90    1.20
   3   7 -10    3.10    1.10
  -3  -7  10    6.20    1.70
   2   7 -10   34.90    3.10
   2   7 -10   38.10    2.80
  -2  -7  10   33.00    3.10
   1   7 -10   18.10    1.80
   1   7 -10   17.10    2.20
  -1  -7  10   14.70    2.20
   0   7 -10   19.50    2.40
   0  -7  10   11.00    2.00
  -1   7 -10   13.60    2.10
   1  -7  10    7.40    1.60
   1  -7  10   11.20    1.60
  -2   7 -10   -1.20    1.10
  -2   7 -10    0.60    1.40
   2  -7  10   -0.20    0.70
   2  -7  10    0.70    1.00
  -3   7 -10    2.80    1.50
  -3   7 -10    2.80    1.60
   3  -7  10    3.10    1.40
   3  -7  10    3.90    1.60
   6   6 -10   20.90    2.60
  -6  -6  10   20.60    3.00
   5   6 -10   10.30    1.60
   5   6 -10   11.10    1.80
  -5  -6  10   11.40    2.30
   4   6 -10   12.70    1.70
   4   6 -10   15.50    2.10
  -4  -6  10   10.80    2.00
   3   6 -10    1.40    0.90
   3   6 -10    2.30    1.00
  -3  -6  10    2.00    1.20
   2   6 -10   21.60    2.10
   2   6 -10   23.50    2.40
  -2  -6  10   25.40    2.50
   1   6 -10   28.40    2.80
   1   6 -10   34.00    2.40
  -1  -6  10   25.70    2.50
   0   6 -10   81.99    5.20
   0   6 -10   79.69    4.50
   0   6 -10   82.39    4.90
   0  -6  10   80.99    4.40
   0  -6  10   85.09    5.10
  -1   6 -10   24.80    2.60
  -1   6 -10   29.60    3.00
   1  -6  10   28.30    2.70
   1  -6  10   32.10    2.40
  -2   6 -10   -0.70    1.00
  -2   6 -10    0.20    1.10
   2  -6  10   -0.50    1.10
   2  -6  10    0.10    0.90
  -3   6 -10    2.80    1.60
  -3   6 -10    4.70    1.70
   3  -6  10    1.20    1.10
   3  -6  10    2.60    1.30
  -4   6 -10   17.50    2.90
  -4   6 -10   23.90    3.30
   4  -6  10   24.30    2.80
   6   5 -10   12.20    1.70
   6   5 -10   14.50    2.10
  -6  -5  10   13.40    2.40
   5   5 -10   -0.60    0.70
   5   5 -10    0.40    0.80
  -5  -5  10   -0.20    0.90
   4   5 -10    1.70    0.90
   4   5 -10    1.70    0.90
  -4  -5  10    1.20    1.00
   3   5 -10    2.80    0.90
   3   5 -10    2.50    1.00
  -3  -5  10    0.60    0.80
  -3  -5  10    1.80    1.10
   2   5 -10   28.30    2.30
   2   5 -10   29.80    2.60
  -2  -5  10   28.80    2.40
  -2  -5  10   27.00    2.50
   1   5 -10   95.49    5.50
   1   5 -10   87.49    5.00
   1   5 -10   94.39    5.00
  -1  -5  10   95.69    5.10
  -1  -5  10   92.59    5.40
   0   5 -10   10.60    1.30
   0   5 -10   11.60    1.80
   0   5 -10    9.80    1.40
   0  -5  10    6.00    1.30
   0  -5  10   11.30    1.30
  -1   5 -10  175.38    9.20
  -1   5 -10  168.78    9.40
   1  -5  10  187.28    8.90
  -2   5 -10    0.20    1.10
  -2   5 -10    0.40    1.10
   2  -5  10    0.50    1.00
   2  -5  10    0.10    0.90
  -3   5 -10   69.09    5.00
  -3   5 -10   68.19    5.10
   3  -5  10   73.69    4.80
   3  -5  10   73.19    4.80
  -4   5 -10   27.20    3.50
  -4   5 -10   23.60    3.10
   4  -5  10   23.20    2.80
   4  -5  10   23.40    3.00
   7   4 -10   11.20    1.70
   7   4 -10    9.10    1.80
   6   4 -10    3.60    1.20
   6   4 -10    2.20    1.00
  -6  -4  10    2.50    1.20
  -6  -4  10    1.10    0.90
   5   4 -10   15.80    2.10
   5   4 -10   13.80    1.70
  -5  -4  10   14.30    2.20
  -5  -4  10   14.00    2.00
   4   4 -10   25.80    2.20
   4   4 -10   26.60    2.40
  -4  -4  10   21.20    2.30
  -4  -4  10   25.70    2.40
   3   4 -10   28.60    2.40
  -3  -4  10   27.00    2.40
  -3  -4  10   28.70    2.40
   2   4 -10   28.60    2.40
   2   4 -10   27.40    1.90
  -2  -4  10   27.00    2.20
  -2  -4  10   24.50    2.30
   1   4 -10   96.69    5.50
   1   4 -10  103.09    5.30
  -1  -4  10   96.19    5.20
  -1  -4  10   95.19    5.40
   0   4 -10    0.70    0.80
   0   4 -10    2.40    1.10
   0  -4  10    0.70    0.90
   0  -4  10    1.80    0.70
   0  -4  10    1.40    0.60
  -1   4 -10  125.89    7.40
  -1   4 -10  131.49    7.30
   1  -4  10  129.99    6.60
   1  -4  10  155.58    7.10
   1  -4  10  134.19    7.30
  -2   4 -10   12.60    2.00
  -2   4 -10   15.10    2.20
   2  -4  10    8.30    1.70
   2  -4  10   12.50    1.80
  -3   4 -10   11.60    2.10
  -3   4 -10   14.40    2.20
   3  -4  10   12.10    2.00
   3  -4  10   12.70    2.00
  -4   4 -10    0.80    1.30
  -4   4 -10    0.50    1.40
   4  -4  10    0.40    1.10
   4  -4  10   -0.10    1.20
  -5   4 -10   17.40    2.70
   5  -4  10   10.80    2.10
   5  -4  10   12.60    2.40
   7   3 -10   13.80    2.10
   7   3 -10   15.70    1.90
  -7  -3  10   12.10    2.00
   6   3 -10    5.80    1.20
   6   3 -10    5.80    1.50
  -6  -3  10    5.10    1.50
  -6  -3  10    4.00    1.30
   5   3 -10    6.50    1.20
  -5  -3  10    8.00    1.60
  -5  -3  10   10.60    1.80
   4   3 -10   10.50    1.50
  -4  -3  10   11.60    1.70
  -4  -3  10   13.20    1.80
   3   3 -10   23.10    2.10
   3   3 -10   26.20    1.80
  -3  -3  10   23.60    2.20
   2   3 -10    1.30    0.80
   2   3 -10    0.50    0.60
  -2  -3  10   -0.80    0.60
  -2  -3  10    1.80    0.80
   1   3 -10    0.40    0.80
   1   3 -10    0.70    0.70
  -1  -3  10    0.90    0.40
  -1  -3  10    0.00    0.70
  -1  -3  10    1.60    0.70
   0   3 -10  116.89    5.80
   0  -3  10   92.79    5.20
   0  -3  10   97.79    5.20
  -1   3 -10  129.79    7.70
  -1   3 -10  142.99    7.80
   1  -3  10  164.48    7.60
   1  -3  10  153.98    7.80
   1  -3  10  137.29    7.10
  -2   3 -10    9.00    1.70
  -2   3 -10    8.60    1.70
   2  -3  10   12.70    1.80
   2  -3  10    9.50    1.70
  -3   3 -10   44.90    3.80
  -3   3 -10   41.80    3.60
   3  -3  10   47.40    3.50
   3  -3  10   47.10    3.60
  -4   3 -10   35.20    3.40
  -4   3 -10   31.70    3.50
   4  -3  10   35.00    3.40
   4  -3  10   38.50    3.40
  -5   3 -10   31.30    3.50
  -5   3 -10   31.90    4.00
   5  -3  10   39.30    3.80
   5  -3  10   32.40    3.30
   7   2 -10    0.50    1.00
   7   2 -10   -0.50    0.80
  -7  -2  10   -0.50    0.90
   6   2 -10    1.40    0.80
  -6  -2  10    1.10    1.00
   5   2 -10    5.40    0.90
   5   2 -10    3.60    1.00
  -5  -2  10    5.70    1.40
  -5  -2  10    5.10    1.20
   4   2 -10  125.09    6.00
   4   2 -10  125.79    6.60
  -4  -2  10  127.19    6.80
  -4  -2  10  115.79    6.50
   3   2 -10    2.00    0.80
   3   2 -10    2.90    0.70
  -3  -2  10    2.50    0.90
  -3  -2  10    2.70    1.00
   2   2 -10   29.20    2.30
   2   2 -10   31.80    2.20
  -2  -2  10   28.10    2.20
  -2  -2  10   31.80    2.40
   1   2 -10   92.39    5.40
   1   2 -10   98.69    5.30
  -1  -2  10   93.39    5.30
  -1  -2  10  111.09    4.80
  -1  -2  10  100.19    5.30
   0   2 -10    7.60    1.30
  -1   2 -10    5.30    1.40
  -1   2 -10    4.70    1.20
   1  -2  10    4.50    1.20
   1  -2  10    5.30    0.80
   1  -2  10    5.00    1.10
  -2   2 -10   17.40    2.20
  -2   2 -10   11.50    1.90
   2  -2  10   14.90    1.30
   2  -2  10   14.00    1.90
   2  -2  10   17.50    2.10
  -3   2 -10    0.40    1.10
  -3   2 -10    1.80    1.10
   3  -2  10   -0.20    1.00
   3  -2  10   -0.50    1.00
  -4   2 -10   25.30    3.30
  -4   2 -10   20.60    2.60
   4  -2  10   20.00    2.50
   4  -2  10   23.70    2.80
  -5   2 -10   -0.30    1.50
  -5   2 -10    0.00    1.20
   5  -2  10   -0.70    1.20
   5  -2  10   -0.90    1.10
   7   1 -10  121.29    6.80
  -7  -1  10  119.09    7.10
   6   1 -10    4.40    1.20
   6   1 -10    3.80    0.90
  -6  -1  10    2.70    1.10
   5   1 -10    1.00    0.60
   5   1 -10    0.20    0.70
  -5  -1  10    1.60    1.00
  -5  -1  10    1.10    0.70
   4   1 -10   75.39    4.40
   4   1 -10   77.49    4.00
  -4  -1  10   74.09    4.60
  -4  -1  10   70.69    4.20
   3   1 -10    1.00    0.60
   3   1 -10    0.60    0.70
  -3  -1  10   -0.10    0.50
  -3  -1  10   -0.20    0.70
   2   1 -10   49.10    2.90
   2   1 -10   48.10    3.10
  -2  -1  10   48.40    3.10
  -2  -1  10   45.80    2.80
   1   1 -10   33.10    2.40
   1   1 -10   30.90    2.40
  -1  -1  10   33.50    2.40
  -1  -1  10   33.30    2.30
  -1  -1  10   33.80    1.90
   0   1 -10    1.60    0.80
   0   1 -10    1.80    0.90
   0  -1  10   -0.30    0.60
   0  -1  10   -0.30    0.50
   0  -1  10    0.30    0.70
  -1   1 -10   21.70    2.40
  -1   1 -10   23.00    2.10
   1  -1  10   20.40    2.10
   1  -1  10   21.20    2.10
   1  -1  10   24.60    1.80
  -2   1 -10   -0.70    1.00
  -2   1 -10    0.10    0.80
   2  -1  10    0.40    0.50
   2  -1  10    0.60    1.00
   2  -1  10   -0.20    0.90
  -3   1 -10   60.69    4.60
  -3   1 -10   60.39    4.30
   3  -1  10   70.59    4.50
   3  -1  10   64.69    4.50
  -4   1 -10   35.10    3.20
  -4   1 -10   35.00    3.70
   4  -1  10   35.40    3.20
   4  -1  10   39.40    3.50
  -5   1 -10    1.30    1.20
  -5   1 -10    0.20    1.40
   5  -1  10   -0.90    0.90
   5  -1  10    1.10    1.50
   7   0 -10    0.90    1.00
   7   0 -10    0.50    0.80
  -7   0  10    1.10    1.10
   6   0 -10   23.60    2.40
   6   0 -10   25.30    2.00
  -6   0  10   24.50    2.80
   5   0 -10    7.60    1.10
   5   0 -10    8.00    1.40
  -5   0  10    8.00    1.50
   4   0 -10   68.09    3.70
   4   0 -10   67.69    4.10
  -4   0  10   61.29    3.70
  -4   0  10   68.49    4.30
   3   0 -10   49.10    2.90
   3   0 -10   47.10    3.10
  -3   0  10   46.60    2.70
  -3   0  10   47.80    3.30
   2   0 -10   98.49    5.40
   2   0 -10  103.69    5.30
  -2   0  10  103.79    5.50
  -2   0  10   95.39    5.00
   1   0 -10    2.20    0.80
   1   0 -10    1.50    0.80
   1   0 -10    2.20    0.70
  -1   0  10    1.80    0.80
  -1   0  10    1.40    0.70
   0   0 -10  491.05   22.80
   0   0 -10  484.15   22.80
   0   0 -10  491.75   22.90
   0   0  10  512.55   22.70
   0   0  10  488.35   22.70
  -1   0 -10  438.46   21.00
  -1   0 -10  442.36   20.70
  -1   0 -10  442.46   21.00
   1   0  10  439.16   20.40
   1   0  10  461.45   20.80
  -2   0 -10  880.51   40.40
  -2   0 -10  890.11   40.90
  -2   0 -10  891.01   40.80
   2   0  10  907.61   40.50
   2   0  10  864.41   39.90
  -3   0 -10  183.68    9.80
  -3   0 -10  182.38   10.00
  -3   0 -10  174.58    9.20
   3   0  10  170.58    9.30
  -4   0 -10   81.79    5.20
  -4   0 -10   87.69    5.90
   4   0  10   86.19    5.50
   4   0  10   83.69    5.80
  -5   0 -10    8.50    2.10
   5   0  10    5.50    1.70
   5   0  10    4.80    1.80
   7  -1 -10   34.40    3.10
   7  -1 -10   29.80    2.50
  -7   1  10   29.70    2.90
   6  -1 -10   17.90    1.80
   6  -1 -10   19.10    2.30
  -6   1  10   20.00    2.50
   5  -1 -10   18.10    2.10
   5  -1 -10   21.50    1.80
  -5   1  10   21.90    2.40
   4  -1 -10   36.60    2.90
   4  -1 -10   43.10    2.60
  -4   1  10   40.80    3.10
   3  -1 -10    1.00    0.70
   3  -1 -10    1.40    0.70
  -3   1  10    1.80    0.90
  -3   1  10    1.20    0.50
   2  -1 -10    1.70    0.80
   2  -1 -10    2.50    0.80
   2  -1 -10    2.10    0.80
  -2   1  10    3.40    0.60
  -2   1  10    3.20    0.90
   1  -1 -10    4.60    1.00
   1  -1 -10    5.10    1.00
   1  -1 -10    6.40    1.20
  -1   1  10    5.30    1.10
  -1   1  10    6.20    0.90
   0  -1 -10  182.38    9.00
   0  -1 -10  173.78    8.80
   0  -1 -10  171.58    8.90
   0   1  10  174.18    8.70
   0   1  10  185.18    8.70
  -1  -1 -10   -0.70    0.90
  -1  -1 -10    0.40    0.90
  -1  -1 -10    0.50    0.60
   1   1  10   -0.40    0.40
   1   1  10    0.30    0.60
  -2  -1 -10   94.29    5.60
  -2  -1 -10   95.29    5.90
  -2  -1 -10   87.69    5.10
   2   1  10   89.59    5.30
   2   1  10   87.49    4.80
  -3  -1 -10    5.80    1.70
  -3  -1 -10    5.40    2.00
   3   1  10    7.20    1.50
   3   1  10    5.60    1.00
  -4  -1 -10   12.80    1.90
  -4  -1 -10   17.60    3.00
  -4  -1 -10   16.50    2.60
   4   1  10   16.80    2.30
  -5  -1 -10    1.30    2.10
  -5  -1 -10   -0.80    1.30
   5   1  10    0.60    1.10
   7  -2 -10   12.70    2.00
   7  -2 -10   14.10    1.80
  -7   2  10   13.20    2.10
   6  -2 -10   24.30    2.50
   6  -2 -10   22.90    2.10
  -6   2  10   25.40    2.60
   5  -2 -10   11.20    1.40
   5  -2 -10    6.50    1.40
  -5   2  10   11.80    1.90
   4  -2 -10    1.20    0.80
   4  -2 -10    0.60    0.70
  -4   2  10    0.30    0.70
   3  -2 -10   12.40    1.50
   3  -2 -10   13.10    1.20
   3  -2 -10   15.20    1.50
  -3   2  10   12.00    1.70
   2  -2 -10   22.20    1.90
   2  -2 -10   21.10    1.90
   2  -2 -10   23.20    1.80
  -2   2  10   21.80    2.00
   1  -2 -10    4.20    1.10
   1  -2 -10    5.00    1.00
   1  -2 -10    7.20    1.30
  -1   2  10    8.70    1.00
  -1   2  10   11.60    1.50
   0  -2 -10    5.90    1.40
   0  -2 -10    3.00    1.00
   0  -2 -10    3.80    0.90
   0   2  10    5.40    1.00
   0   2  10    2.90    0.80
  -1  -2 -10   42.30    3.50
  -1  -2 -10   41.40    2.80
  -1  -2 -10   38.50    3.10
   1   2  10   42.70    2.70
   1   2  10   38.50    2.80
  -2  -2 -10   82.09    5.50
  -2  -2 -10   79.49    5.10
  -2  -2 -10   74.69    4.50
   2   2  10   76.49    4.40
   2   2  10   86.49    4.90
  -3  -2 -10    6.70    2.10
  -3  -2 -10    3.00    1.00
  -3  -2 -10    7.20    1.80
   3   2  10    5.50    1.00
   3   2  10    6.10    1.50
  -4  -2 -10    3.10    2.10
  -4  -2 -10    4.30    1.70
   4   2  10    2.30    1.30
  -5  -2 -10   -0.30    2.00
   5   2  10   -1.30    1.10
   7  -3 -10    1.10    1.10
   7  -3 -10    2.20    1.00
  -7   3  10    1.00    1.10
   6  -3 -10    9.70    1.80
   6  -3 -10   14.10    1.80
  -6   3  10   12.40    1.90
   5  -3 -10   43.50    3.30
   5  -3 -10   43.50    2.90
  -5   3  10   36.30    3.10
   4  -3 -10   17.60    2.10
   4  -3 -10   15.50    1.70
  -4   3  10   14.70    1.90
   3  -3 -10   86.09    4.80
   3  -3 -10   88.89    5.00
   3  -3 -10   85.49    4.50
  -3   3  10   85.99    5.10
   2  -3 -10   42.20    2.80
   2  -3 -10   38.90    2.70
   2  -3 -10   38.30    2.60
  -2   3  10   37.60    2.80
   1  -3 -10   60.89    3.90
   1  -3 -10   61.99    3.70
   1  -3 -10   63.59    3.90
  -1   3  10   66.89    3.40
  -1   3  10   63.29    3.80
   0  -3 -10    0.80    0.60
   0  -3 -10    2.00    1.00
   0  -3 -10    2.40    1.20
   0   3  10    0.80    0.70
   0   3  10    1.60    0.80
  -1  -3 -10    1.00    0.70
  -1  -3 -10    3.20    1.10
  -1  -3 -10    2.50    1.50
   1   3  10    2.30    0.90
   1   3  10    1.60    0.90
  -2  -3 -10    0.00    0.70
  -2  -3 -10    0.80    1.40
  -2  -3 -10   -0.40    1.00
   2   3  10    0.00    0.90
   2   3  10    0.20    0.70
  -3  -3 -10   21.20    2.70
  -3  -3 -10   20.80    3.20
   3   3  10   19.30    2.40
   3   3  10   18.20    1.90
  -4  -3 -10    0.50    2.00
  -4  -3 -10    0.50    1.40
   4   3  10    1.60    1.20
   7  -4 -10   97.09    6.00
   7  -4 -10   90.29    5.40
  -7   4  10   87.89    5.70
   6  -4 -10    5.20    1.40
   6  -4 -10    3.40    1.10
  -6   4  10    4.70    1.40
   5  -4 -10   -0.10    0.80
   5  -4 -10   -0.30    0.70
  -5   4  10    0.60    0.80
   4  -4 -10    3.40    1.00
   4  -4 -10    3.60    1.10
   4  -4 -10    3.60    1.00
  -4   4  10    3.00    1.10
   3  -4 -10   42.00    3.00
   3  -4 -10   40.20    2.70
   3  -4 -10   40.20    2.80
  -3   4  10   36.40    2.90
   2  -4 -10   35.00    2.60
   2  -4 -10   33.70    2.60
   2  -4 -10   37.60    2.60
  -2   4  10   35.60    2.70
   1  -4 -10   39.80    2.70
   1  -4 -10   43.30    3.00
   1  -4 -10   37.10    2.90
  -1   4  10   35.80    2.80
   0  -4 -10  106.99    5.50
   0  -4 -10   96.49    5.80
   0  -4 -10  101.49    6.10
   0   4  10  112.09    5.50
   0   4  10  100.09    5.60
  -1  -4 -10   10.00    1.30
  -1  -4 -10   12.40    2.00
  -1  -4 -10   12.30    2.20
   1   4  10   12.10    1.60
   1   4  10   14.70    1.70
  -2  -4 -10   40.90    4.10
  -2  -4 -10   43.40    3.60
   2   4  10   42.20    3.00
  -3  -4 -10   -0.70    1.50
  -3  -4 -10   -0.30    1.30
   3   4  10    0.20    0.80
   3   4  10    0.00    1.00
  -4  -4 -10   63.29    5.10
  -4  -4 -10   66.49    5.90
   4   4  10   64.99    4.00
   4   4  10   62.89    4.80
   6  -5 -10    5.70    1.30
   6  -5 -10    6.60    1.60
  -6   5  10    4.60    1.30
   5  -5 -10   18.10    2.00
   5  -5 -10   17.40    2.30
  -5   5  10   22.30    2.50
   4  -5 -10    1.40    0.90
   4  -5 -10    1.70    1.00
   4  -5 -10    1.70    0.90
  -4   5  10    0.80    0.90
   3  -5 -10    0.60    0.80
   3  -5 -10    1.10    0.90
   3  -5 -10   -0.10    0.70
  -3   5  10    0.70    0.80
   2  -5 -10  122.09    6.60
   2  -5 -10  129.09    6.60
   2  -5 -10  122.69    6.60
  -2   5  10  114.39    6.60
   1  -5 -10  169.78    8.80
   1  -5 -10  168.58    8.90
  -1   5  10  174.38    8.80
   0  -5 -10   46.10    3.00
   0  -5 -10   47.90    3.50
   0  -5 -10   51.49    3.80
   0   5  10   46.50    3.20
  -1  -5 -10   44.90    3.50
  -1  -5 -10   44.70    4.00
   1   5  10   37.30    3.00
   1   5  10   43.50    3.10
  -2  -5 -10   74.09    5.50
  -2  -5 -10   72.29    4.90
   2   5  10   70.99    4.30
   2   5  10   68.19    4.60
  -3  -5 -10   25.10    3.00
  -3  -5 -10   17.90    3.20
   3   5  10   23.40    2.30
   3   5  10   21.90    2.70
   6  -6 -10   -0.80    0.90
   6  -6 -10   -0.30    0.80
  -6   6  10   -0.30    0.90
   5  -6 -10    1.90    1.00
   5  -6 -10    1.80    1.10
  -5   6  10    1.80    1.00
   4  -6 -10   33.80    2.50
   4  -6 -10   32.10    2.70
   4  -6 -10   31.70    2.80
  -4   6  10   30.80    2.80
   3  -6 -10    3.60    1.10
   3  -6 -10    2.80    1.00
   3  -6 -10    0.80    0.80
  -3   6  10    2.00    1.00
   2  -6 -10   25.40    2.50
   2  -6 -10   21.90    2.20
   2  -6 -10   23.80    2.10
  -2   6  10   23.50    2.30
   1  -6 -10    1.30    1.20
   1  -6 -10    0.30    0.70
   1  -6 -10   -0.10    0.80
  -1   6  10   -0.60    0.80
   0  -6 -10   14.40    2.00
   0  -6 -10   15.30    2.40
   0   6  10   18.70    2.10
  -1  -6 -10    3.80    1.50
  -1  -6 -10    4.60    1.70
   1   6  10    3.00    1.10
  -2  -6 -10   -0.20    1.60
  -2  -6 -10   -1.00    1.10
   2   6  10   -0.40    0.90
  -3  -6 -10    1.10    1.80
  -3  -6 -10   -0.20    1.30
   3   6  10   -0.40    1.20
   3   6  10    1.10    1.00
   5  -7 -10    9.70    1.90
   5  -7 -10    3.90    1.20
  -5   7  10    5.60    1.40
   4  -7 -10    2.00    1.10
   4  -7 -10    2.70    1.10
   4  -7 -10    3.00    1.20
  -4   7  10    4.10    1.30
   3  -7 -10    0.20    1.00
   3  -7 -10   -0.50    0.80
   3  -7 -10    0.20    0.80
  -3   7  10    1.70    1.00
   2  -7 -10    0.60    0.90
   2  -7 -10    1.00    1.10
   2  -7 -10    0.00    0.40
  -2   7  10    0.60    0.90
   1  -7 -10    0.50    1.20
   1  -7 -10    0.30    0.90
  -1   7  10    1.40    0.90
   0  -7 -10    8.70    2.00
   0  -7 -10    5.30    1.40
   0   7  10    9.00    1.60
  -1  -7 -10   14.30    2.30
  -1  -7 -10   17.80    2.80
   1   7  10   14.40    2.00
  -2  -7 -10    1.10    1.30
  -2  -7 -10    3.70    2.10
   2   7  10    1.00    1.00
   4  -8 -10    4.60    1.30
   4  -8 -10    7.00    1.50
   4  -8 -10    5.40    1.50
  -4   8  10    6.80    1.50
   3  -8 -10    3.80    1.40
   3  -8 -10    6.30    1.40
   3  -8 -10    1.90    1.00
  -3   8  10    4.00    1.40
   2  -8 -10   12.90    1.90
   2  -8 -10   20.00    2.50
  -2   8  10   14.90    2.00
   1  -8 -10    6.80    1.90
   1  -8 -10    4.10    1.40
  -1   8  10    4.20    1.30
   0  -8 -10    0.60    1.50
   0  -8 -10   -0.10    1.00
   0   8  10    0.50    1.00
  -1  -8 -10    5.60    2.10
   1   9 -11   25.70    3.10
  -1  -9  11   30.00    3.20
   3   8 -11    8.80    1.60
   3   8 -11   12.40    2.00
  -3  -8  11    7.50    1.90
   2   8 -11   31.80    3.20
   2   8 -11   39.00    2.90
  -2  -8  11   33.60    3.40
   1   8 -11   11.40    2.10
  -1  -8  11   10.40    2.00
   0   8 -11    3.50    1.40
   0  -8  11    1.50    1.10
  -1   8 -11   12.80    2.30
   1  -8  11   15.30    2.30
  -5  -7  11   13.40    2.60
   4   7 -11   17.50    2.20
   4   7 -11   25.30    2.50
  -4  -7  11   20.20    2.80
   3   7 -11    0.40    1.10
   3   7 -11   -0.50    0.70
  -3  -7  11    1.60    1.10
   2   7 -11   -0.20    0.70
   2   7 -11    1.10    1.10
  -2  -7  11    1.60    1.10
   1   7 -11    7.40    1.30
   1   7 -11    6.00    1.60
  -1  -7  11    4.40    1.30
   0   7 -11   11.60    2.10
   0  -7  11   11.00    1.90
  -1   7 -11    5.60    1.60
   1  -7  11    4.20    1.30
  -2   7 -11    4.30    1.60
   2  -7  11    4.00    1.50
   5   6 -11    4.60    1.30
   5   6 -11    2.70    1.10
  -5  -6  11    1.80    1.30
   4   6 -11    2.90    1.10
   4   6 -11    5.60    1.40
  -4  -6  11    4.50    1.50
   3   6 -11   28.90    2.60
   3   6 -11   27.90    2.50
  -3  -6  11   27.10    2.80
   2   6 -11    1.20    0.80
   2   6 -11   -0.10    1.00
  -2  -6  11   -0.10    0.80
   1   6 -11  112.69    5.80
   1   6 -11  103.89    6.20
  -1  -6  11  101.39    6.10
   0   6 -11   27.00    2.70
   0  -6  11   14.70    2.10
  -1   6 -11    8.60    1.90
  -1   6 -11    6.20    1.50
   1  -6  11    9.40    1.70
  -2   6 -11   13.30    2.20
  -2   6 -11   15.50    2.50
   2  -6  11   11.50    2.10
   2  -6  11   14.60    2.00
  -3   6 -11    9.50    2.30
  -3   6 -11   12.60    2.40
   3  -6  11   13.70    2.20
   6   5 -11    1.40    1.10
   6   5 -11    0.30    0.90
  -6  -5  11    2.20    1.30
   5   5 -11    3.00    1.10
   5   5 -11    1.40    1.00
  -5  -5  11    4.40    1.50
   4   5 -11   64.59    3.90
   4   5 -11   52.39    3.60
  -4  -5  11   47.30    3.60
  -4  -5  11   44.40    3.70
   3   5 -11   96.99    5.40
   3   5 -11   90.99    5.40
  -3  -5  11   90.99    5.60
  -3  -5  11   93.39    5.40
   2   5 -11   27.40    2.30
   2   5 -11   25.60    2.60
  -2  -5  11   24.20    2.30
  -2  -5  11   26.30    2.50
   1   5 -11   66.29    3.80
   1   5 -11   66.19    4.30
  -1  -5  11   62.19    3.80
  -1  -5  11   60.29    4.10
   0   5 -11    5.60    1.50
   0   5 -11    5.70    1.30
   0   5 -11    5.90    1.00
   0  -5  11    4.90    1.30
  -1   5 -11   75.99    4.90
  -1   5 -11   81.79    5.20
   1  -5  11   77.49    5.60
  -2   5 -11    2.40    1.50
  -2   5 -11    1.20    1.20
   2  -5  11    2.20    1.10
   2  -5  11    2.50    1.20
  -3   5 -11   32.60    3.50
  -3   5 -11   26.50    3.10
   3  -5  11   20.80    2.40
   3  -5  11   15.90    2.50
  -4   5 -11   20.80    3.20
   4  -5  11   26.00    3.10
   6   4 -11    2.40    1.10
   6   4 -11    1.50    1.00
  -6  -4  11    0.70    1.00
  -6  -4  11    1.40    1.10
   5   4 -11    1.90    1.10
   5   4 -11    2.80    1.00
  -5  -4  11    3.30    1.20
   4   4 -11   74.29    4.30
   4   4 -11   65.59    4.40
  -4  -4  11   61.99    4.30
  -4  -4  11   64.29    4.40
   3   4 -11    7.70    1.50
  -3  -4  11    8.40    1.50
  -3  -4  11   10.60    1.70
   2   4 -11  140.29    7.40
   2   4 -11  143.69    7.00
  -2  -4  11  128.39    7.20
  -2  -4  11  139.59    7.30
   1   4 -11    3.40    1.00
   1   4 -11    3.70    1.10
  -1  -4  11    2.90    1.10
  -1  -4  11    5.30    1.00
   0   4 -11    0.20    0.90
   0   4 -11    0.10    0.90
   0  -4  11   -0.20    0.70
   0  -4  11    0.10    0.50
  -1   4 -11    2.10    1.10
  -1   4 -11    0.40    1.00
   1  -4  11    0.20    0.80
   1  -4  11    0.20    0.90
  -2   4 -11   47.70    3.90
  -2   4 -11   45.20    3.80
   2  -4  11   50.99    3.60
  -3   4 -11   13.10    2.20
  -3   4 -11    9.40    2.00
   3  -4  11   10.70    1.90
   3  -4  11    9.20    1.90
  -4   4 -11   12.90    2.50
  -4   4 -11   17.40    2.70
   4  -4  11   20.40    2.70
   7   3 -11    0.50    0.90
   7   3 -11    0.20    0.90
  -7  -3  11    0.10    1.00
   6   3 -11   14.10    1.90
   6   3 -11   13.20    2.10
  -6  -3  11   12.70    2.10
   5   3 -11   -0.20    0.70
  -5  -3  11   -0.20    0.80
  -5  -3  11   -0.40    0.80
   4   3 -11   37.80    2.80
  -4  -3  11   35.40    3.00
  -4  -3  11   32.30    2.70
   3   3 -11   66.39    3.60
   3   3 -11   69.69    4.10
  -3  -3  11   57.19    3.90
  -3  -3  11   69.89    4.20
   2   3 -11   19.80    1.70
   2   3 -11   15.00    1.80
  -2  -3  11   15.50    1.70
  -2  -3  11   16.10    1.90
   1   3 -11   13.70    1.70
   1   3 -11   12.20    1.70
  -1  -3  11   14.10    1.70
  -1  -3  11   17.30    1.80
   0   3 -11    2.40    1.10
   0   3 -11    1.50    1.00
   0  -3  11    0.90    1.00
   0  -3  11    1.90    0.70
  -1   3 -11   36.20    3.00
  -1   3 -11   40.90    3.10
   1  -3  11   36.60    2.70
   1  -3  11   36.30    2.30
   1  -3  11   26.30    2.60
  -2   3 -11   19.30    2.50
  -2   3 -11   22.10    2.50
   2  -3  11   16.60    2.30
   2  -3  11   25.30    2.40
  -3   3 -11    1.00    1.30
  -3   3 -11    1.20    1.20
   3  -3  11    0.30    0.90
   3  -3  11   -0.50    1.00
  -4   3 -11    8.90    2.00
  -4   3 -11    6.90    2.00
   4  -3  11    7.30    1.90
   4  -3  11    2.30    1.30
   7   2 -11   43.80    3.30
  -7  -2  11   37.00    3.50
   6   2 -11   10.50    1.70
  -6  -2  11   12.20    2.00
   5   2 -11    3.70    1.10
  -5  -2  11    5.90    1.40
  -5  -2  11    4.00    1.40
   4   2 -11   25.30    1.90
   4   2 -11   24.80    2.30
  -4  -2  11   24.80    2.50
  -4  -2  11   24.70    2.20
   3   2 -11  118.29    6.30
   3   2 -11  118.09    5.90
  -3  -2  11  122.89    6.50
  -3  -2  11  106.59    6.10
   2   2 -11    8.10    1.20
   2   2 -11    6.50    1.20
  -2  -2  11    6.10    1.20
   1   2 -11   50.89    3.40
   1   2 -11   47.40    3.20
  -1  -2  11   48.00    3.10
   0   2 -11    5.50    1.30
   0   2 -11    5.30    1.20
   0  -2  11    5.20    1.00
   0  -2  11    5.90    1.00
   0  -2  11    5.70    1.20
  -1   2 -11    0.20    1.00
[truncated: 48,200 more chars]
