# Supplementary material for: A new pseudopolymorph of berberine chloride: crystal structure and Hirshfeld surface analysis
Source: Acta Crystallogr E Crystallogr Commun. 2022 Apr 5;78(Pt 5):468–72. doi: 10.1107/S2056989022003309 (PMC9069517; doi:10.1107/S2056989022003309)
Supplement: Supplementary file 2 [file e-78-00468-Isup3.hkl]

data_I                                                                          
_shelx_title ' 1_a.res in P-1'                                                  
_shelx_refln_list_code          4                                               
_shelx_F_calc_maximum      175.96                                               
_exptl_crystal_F_000       424.00                                               
_reflns_d_resolution_high  0.8308                                               
                                                                                
loop_                                                                           
 _space_group_symop_operation_xyz                                               
 'x, y, z'                                                                      
 '-x, -y, -z'                                                                   
                                                                                
_cell_length_a     7.3324                                                       
_cell_length_b     9.8864                                                       
_cell_length_c    13.2697                                                       
_cell_angle_alpha  93.359                                                       
_cell_angle_beta  102.703                                                       
_cell_angle_gamma  92.410                                                       
                                                                                
_shelx_F_squared_multiplier     1.000                                           
                                                                                
loop_                                                                           
 _refln_index_h                                                                 
 _refln_index_k                                                                 
 _refln_index_l                                                                 
 _refln_F_squared_calc                                                          
 _refln_F_squared_meas                                                          
 _refln_F_squared_sigma                                                         
 _refln_observed_status                                                         
   1   0   0          4.20         11.35         0.52 o                         
   2   0   0      25857.61      24538.99       328.85 o                         
   3   0   0        397.34        405.50         8.13 o                         
   4   0   0        536.04        550.58        15.31 o                         
   5   0   0        245.65        223.73         6.65 o                         
   6   0   0          2.36          2.63         0.79 o                         
   7   0   0        218.05        202.76         6.84 o                         
   8   0   0         86.92         94.09         5.23 o                         
  -8   1   0          5.22          6.36         1.90 o                         
  -7   1   0          3.73          3.45         1.80 o                         
  -6   1   0        383.82        372.97         9.23 o                         
  -5   1   0        189.02        173.62         4.91 o                         
  -4   1   0        179.71        191.09         4.06 o                         
  -3   1   0         27.45         18.07         1.73 o                         
  -2   1   0       6055.67       6107.90        81.81 o                         
  -1   1   0       2660.93       2588.98        36.46 o                         
   0   1   0       1362.75       1305.34        20.50 o                         
   1   1   0         26.61         17.71         0.51 o                         
   2   1   0        878.11        870.58        12.61 o                         
   3   1   0        287.86        275.75         5.87 o                         
   4   1   0        308.18        315.26         6.98 o                         
   5   1   0        251.11        238.86         6.33 o                         
   6   1   0        401.31        379.77         9.47 o                         
   7   1   0          0.35         -0.36         1.22 o                         
   8   1   0          7.64         12.99         3.08 o                         
  -8   2   0        145.91        161.13         6.08 o                         
  -7   2   0         12.37         12.65         2.55 o                         
  -6   2   0          2.39          2.22         1.08 o                         
  -5   2   0        281.02        265.85         6.07 o                         
  -4   2   0         51.62         51.11         1.85 o                         
  -3   2   0          1.45          2.54         0.56 o                         
  -2   2   0        353.65        334.83         6.01 o                         
  -1   2   0        101.93        104.48         2.12 o                         
   0   2   0       4448.08       4387.43        82.54 o                         
   1   2   0       1663.04       1694.76        26.88 o                         
   2   2   0         13.90         11.39         1.17 o                         
   3   2   0        110.19        119.24         5.66 o                         
   4   2   0          5.83          6.84         0.91 o                         
   5   2   0        339.15        340.95         7.75 o                         
   6   2   0        116.83        119.62         3.54 o                         
   7   2   0         71.02         77.51         4.14 o                         
   8   2   0          2.47          0.95         2.22 o                         
  -8   3   0          8.43          7.59         2.02 o                         
  -7   3   0         43.81         49.53         3.29 o                         
  -6   3   0          8.86          7.85         1.15 o                         
  -5   3   0        301.60        261.63         6.22 o                         
  -4   3   0         75.39         74.37         2.68 o                         
  -3   3   0       1229.90       1244.46        23.41 o                         
  -2   3   0         66.84         55.66         1.50 o                         
  -1   3   0        244.08        257.56         4.53 o                         
   0   3   0       1737.26       1759.55        26.26 o                         
   1   3   0       1406.39       1416.41        22.54 o                         
   2   3   0          4.95          8.12         0.87 o                         
   3   3   0        411.43        388.39         7.83 o                         
   4   3   0         88.16         97.33         5.11 o                         
   5   3   0          0.77          0.04         0.95 o                         
   6   3   0        356.54        361.06        10.71 o                         
   7   3   0          8.69         10.38         2.26 o                         
   8   3   0         13.81         16.95         3.00 o                         
  -8   4   0        116.99        130.11         5.91 o                         
  -7   4   0         25.11         21.70         2.38 o                         
  -6   4   0         16.92         18.72         2.11 o                         
  -5   4   0        351.54        327.73        11.40 o                         
  -4   4   0        379.06        367.34         7.92 o                         
  -3   4   0          1.66          1.37         0.56 o                         
  -2   4   0         95.51        128.02         4.07 o                         
  -1   4   0        314.86        351.68         7.69 o                         
   0   4   0         36.13         39.10         1.22 o                         
   1   4   0        754.55        837.80        14.49 o                         
   2   4   0        548.30        576.08        12.31 o                         
   3   4   0        984.00        954.87        22.66 o                         
   4   4   0        190.55        174.22         5.67 o                         
   5   4   0         24.64         23.61         1.74 o                         
   6   4   0         45.93         42.30         3.21 o                         
   7   4   0         34.96         34.84         2.97 o                         
  -7   5   0        239.32        257.36         8.50 o                         
  -6   5   0          0.97          1.45         1.43 o                         
  -5   5   0         14.10         15.81         2.36 o                         
  -4   5   0          1.34         -0.07         0.88 o                         
  -3   5   0       1260.98       1312.81        30.39 o                         
  -2   5   0        196.88        166.34         4.31 o                         
  -1   5   0       2467.84       2728.95        55.17 o                         
   0   5   0       1354.11       1500.46        27.81 o                         
   1   5   0       2317.50       2404.36        40.75 o                         
   2   5   0         21.24         18.28         1.54 o                         
   3   5   0         72.11         58.39         2.79 o                         
   4   5   0          8.31          7.57         1.50 o                         
   5   5   0          1.69          1.12         1.37 o                         
   6   5   0         19.07         24.48         4.13 o                         
   7   5   0         17.97         20.10         2.82 o                         
  -7   6   0          7.58          2.74         1.74 o                         
  -6   6   0         27.62         25.63         2.68 o                         
  -5   6   0        109.56        113.39         5.63 o                         
  -4   6   0         32.57         33.30         2.17 o                         
  -3   6   0        191.26        184.76         6.91 o                         
  -2   6   0          3.59          0.39         0.80 o                         
  -1   6   0        114.23         90.74         5.90 o                         
   0   6   0          2.26          4.83         0.83 o                         
   1   6   0         13.35         18.00         1.05 o                         
   2   6   0         26.17         24.27         1.88 o                         
   3   6   0        337.87        344.92         9.44 o                         
   4   6   0         41.13         37.23         2.66 o                         
   5   6   0         35.97         37.16         4.06 o                         
   6   6   0         54.53         50.67         4.35 o                         
   7   6   0         20.83         18.96         2.91 o                         
  -7   7   0         71.07         76.13         5.77 o                         
  -6   7   0          0.05          0.13         1.44 o                         
  -5   7   0          0.66         -1.31         1.31 o                         
  -4   7   0         24.75         24.01         1.85 o                         
  -3   7   0         11.37         12.22         1.51 o                         
  -2   7   0          8.34          9.22         1.79 o                         
  -1   7   0        219.61        204.26         6.83 o                         
   0   7   0        210.96        227.54         5.68 o                         
   1   7   0         40.62         41.98         3.24 o                         
   2   7   0        132.07        131.78         8.12 o                         
   3   7   0         88.52         89.19         3.86 o                         
   4   7   0         23.45         23.50         2.89 o                         
   5   7   0          3.24          1.37         1.85 o                         
   6   7   0          7.86          6.72         2.57 o                         
  -6   8   0         14.98         19.88         3.22 o                         
  -5   8   0         16.93         20.44         2.49 o                         
  -4   8   0          4.10          3.84         1.68 o                         
  -3   8   0         60.00         50.03         3.90 o                         
  -2   8   0        197.02        197.01         8.93 o                         
  -1   8   0        151.46        159.66         4.57 o                         
   0   8   0         65.69         58.42         2.47 o                         
   1   8   0         35.41         29.80         1.91 o                         
   2   8   0         39.46         40.92         4.00 o                         
   3   8   0          0.21          0.12         1.77 o                         
   4   8   0         35.32         33.48         5.60 o                         
   5   8   0         10.13          7.19         2.68 o                         
  -5   9   0          9.53          7.25         2.39 o                         
  -4   9   0         77.99         76.22         5.93 o                         
  -3   9   0          0.27          0.38         1.16 o                         
  -2   9   0         10.51          9.15         1.29 o                         
  -1   9   0        262.52        223.62         6.04 o                         
   0   9   0         68.20         70.29         3.21 o                         
   1   9   0        425.61        403.97        10.88 o                         
   2   9   0         23.35         20.50         2.78 o                         
   3   9   0         20.32         17.93         3.69 o                         
   4   9   0          0.01         -1.31         2.01 o                         
   5   9   0         70.68         83.34         5.95 o                         
  -5  10   0         27.36         25.55         5.17 o                         
  -4  10   0         69.33         71.86         7.87 o                         
  -3  10   0         61.70         60.37         4.17 o                         
  -2  10   0          1.16          0.76         1.24 o                         
  -1  10   0        484.32        438.76        10.51 o                         
   0  10   0         65.78         66.02         4.28 o                         
   1  10   0         44.39         47.05         3.95 o                         
   2  10   0         10.15         12.19         2.62 o                         
   3  10   0         27.19         33.32         3.84 o                         
   4  10   0         19.10         15.75         3.21 o                         
  -3  11   0         14.48         19.79         4.13 o                         
  -2  11   0          2.17          1.74         1.20 o                         
  -1  11   0         22.14         24.62         3.00 o                         
   0  11   0         38.57         36.54         3.65 o                         
   1  11   0         25.27         23.74         3.28 o                         
   2  11   0         23.22         18.93         3.29 o                         
  -2 -11   1         16.99         13.51         3.22 o                         
  -1 -11   1         36.40         31.82         3.47 o                         
   0 -11   1          3.90          4.31         2.04 o                         
   1 -11   1         40.12         47.65         3.79 o                         
   2 -11   1         50.39         40.67         5.74 o                         
   3 -11   1          5.25          6.71         1.98 o                         
  -4 -10   1         47.40         39.00         6.79 o                         
  -3 -10   1        245.14        261.10        10.22 o                         
  -2 -10   1         21.96         24.94         4.05 o                         
  -1 -10   1        102.64         91.72         8.57 o                         
   0 -10   1         76.06         66.49         4.22 o                         
   1 -10   1         49.45         32.99         2.29 o                         
   2 -10   1         38.94         31.14         2.26 o                         
   3 -10   1         49.52         39.39         3.29 o                         
   4 -10   1         22.99         23.02         5.52 o                         
  -5  -9   1         13.39         11.72         2.86 o                         
  -4  -9   1          4.74          4.65         2.17 o                         
  -3  -9   1         20.50         21.11         2.93 o                         
  -2  -9   1         61.10         56.63         4.07 o                         
  -1  -9   1          5.53          9.71         5.49 o                         
   0  -9   1         13.96         19.31         1.63 o                         
   1  -9   1        197.94        186.03         5.27 o                         
   2  -9   1         83.75         77.71         3.87 o                         
   3  -9   1          2.11          2.39         1.31 o                         
   4  -9   1         26.84         26.49         3.92 o                         
   5  -9   1         50.72         54.83         4.02 o                         
  -6  -8   1          0.45          0.26         2.38 o                         
  -5  -8   1          3.45          2.88         2.29 o                         
  -4  -8   1         28.83         23.78         4.08 o                         
  -3  -8   1         50.56         48.90         4.02 o                         
  -2  -8   1        102.32        108.18         5.27 o                         
  -1  -8   1        366.06        365.04         8.60 o                         
   0  -8   1         24.30         24.09         1.68 o                         
   1  -8   1         13.48         21.69         1.81 o                         
   2  -8   1          8.34          8.48         1.76 o                         
   3  -8   1          2.26          0.90         1.03 o                         
   4  -8   1          0.51          1.47         1.50 o                         
   5  -8   1         17.72         22.71         2.59 o                         
   6  -8   1         15.64         15.29         3.83 o                         
  -6  -7   1         56.95         58.71         5.01 o                         
  -5  -7   1         67.32         63.42         6.72 o                         
  -4  -7   1          6.84          6.13         1.98 o                         
  -3  -7   1        122.81        112.65         4.19 o                         
  -2  -7   1          0.20          1.05         0.83 o                         
  -1  -7   1          5.31          4.42         0.94 o                         
   0  -7   1         69.28         78.87         2.88 o                         
   1  -7   1        747.16        772.07        19.41 o                         
   2  -7   1          7.53          7.06         1.09 o                         
   3  -7   1         42.15         36.80         2.85 o                         
   4  -7   1        261.42        242.12         7.52 o                         
   5  -7   1         15.27         16.10         2.66 o                         
   6  -7   1         28.54         21.92         2.87 o                         
   7  -7   1         25.58         25.30         3.72 o                         
  -7  -6   1         37.38         41.90         4.40 o                         
  -6  -6   1         78.38         79.74         5.44 o                         
  -5  -6   1         97.45        102.30         5.67 o                         
  -4  -6   1          9.47         11.17         1.70 o                         
  -3  -6   1         11.18         17.74         3.03 o                         
  -2  -6   1        471.45        467.38         8.56 o                         
  -1  -6   1          7.59          1.96         0.50 o                         
   0  -6   1         20.99         20.44         1.31 o                         
   1  -6   1        176.32        188.14         5.74 o                         
   2  -6   1        516.48        455.19        19.80 o                         
   3  -6   1         82.35         78.92         3.14 o                         
   4  -6   1         15.60         22.54         4.71 o                         
   5  -6   1          1.54          0.85         1.48 o                         
   6  -6   1         17.92         21.70         3.31 o                         
   7  -6   1         15.04         14.71         2.51 o                         
  -7  -5   1          1.44         -0.45         1.91 o                         
  -6  -5   1         80.01         86.71         5.45 o                         
  -5  -5   1        195.82        199.28         6.64 o                         
  -4  -5   1        482.47        460.93        12.15 o                         
  -3  -5   1         70.18         87.81         5.42 o                         
  -2  -5   1        359.26        391.99         7.18 o                         
  -1  -5   1       2254.62       2352.29        39.86 o                         
   0  -5   1       1323.42       1396.60        29.04 o                         
   1  -5   1        579.75        611.71        16.20 o                         
   2  -5   1        200.73        192.26         4.70 o                         
   3  -5   1         54.28         46.04         4.05 o                         
   4  -5   1         90.47         84.79         3.34 o                         
   5  -5   1         23.77         27.26         2.21 o                         
   6  -5   1        113.88        122.12         6.03 o                         
   7  -5   1        376.71        387.90        11.57 o                         
  -8  -4   1         40.17         48.83         8.41 o                         
  -7  -4   1          0.23         -1.44         1.44 o                         
  -6  -4   1        164.37        177.51         7.23 o                         
  -5  -4   1        284.74        280.15         7.10 o                         
  -4  -4   1        392.60        390.22         8.11 o                         
  -3  -4   1         33.36         31.86         1.54 o                         
  -2  -4   1        204.54        206.47         5.38 o                         
  -1  -4   1          0.65          0.82         0.50 o                         
   0  -4   1        407.76        412.53         7.40 o                         
   1  -4   1        848.92        873.39        16.37 o                         
   2  -4   1        343.00        309.47         6.91 o                         
   3  -4   1        701.19        663.67        12.67 o                         
   4  -4   1          0.03         -0.18         0.65 o                         
   5  -4   1          5.82          6.33         0.95 o                         
   6  -4   1          3.34          2.33         1.48 o                         
   7  -4   1         87.01         84.87         4.17 o                         
   8  -4   1        179.30        178.56         7.27 o                         
  -8  -3   1          1.08          3.29         2.19 o                         
  -7  -3   1          1.41          0.94         1.50 o                         
  -6  -3   1          1.52          1.40         1.08 o                         
  -5  -3   1        183.46        164.35         4.80 o                         
  -4  -3   1        152.39        152.99         3.80 o                         
  -3  -3   1         51.60         56.16         1.72 o                         
  -2  -3   1          0.08          1.31         0.50 o                         
  -1  -3   1       1971.89       1971.53        31.13 o                         
   0  -3   1       4142.16       4250.91        62.92 o                         
   1  -3   1        286.00        264.69         7.07 o                         
   2  -3   1          1.02          1.31         0.39 o                         
   3  -3   1          3.74          3.22         0.89 o                         
   4  -3   1          6.08          5.35         0.61 o                         
   5  -3   1         23.01         19.11         1.55 o                         
   6  -3   1         94.35         95.25         4.57 o                         
   7  -3   1          0.03         -0.98         1.36 o                         
   8  -3   1         48.60         49.59         3.96 o                         
  -8  -2   1         91.91         82.60         4.59 o                         
  -7  -2   1          1.72          0.99         1.27 o                         
  -6  -2   1         24.51         24.39         1.80 o                         
  -5  -2   1        262.01        267.09         9.61 o                         
  -4  -2   1        116.31        109.40         3.10 o                         
  -3  -2   1        366.95        328.89         6.23 o                         
  -2  -2   1        589.28        567.04         9.33 o                         
  -1  -2   1       2028.77       2031.40        42.68 o                         
   0  -2   1          0.07          0.80         0.25 o                         
   1  -2   1         46.61         37.97         1.21 o                         
   2  -2   1       1525.75       1404.15        24.01 o                         
   3  -2   1        151.62        131.94         3.49 o                         
   4  -2   1         91.89         85.96         2.45 o                         
   5  -2   1        121.51        118.22         3.26 o                         
   6  -2   1        101.27        100.92         3.69 o                         
   7  -2   1          7.35         10.09         2.21 o                         
   8  -2   1          1.15          0.64         1.74 o                         
  -8  -1   1         10.41         12.62         2.98 o                         
  -7  -1   1        267.56        257.78         6.52 o                         
  -6  -1   1          9.26          7.40         1.31 o                         
  -5  -1   1        250.96        254.80         9.33 o                         
  -4  -1   1       2522.11       2678.02        54.26 o                         
  -3  -1   1        454.37        468.06         9.34 o                         
  -2  -1   1      30960.53      29869.53       485.10 o                         
  -1  -1   1         58.23         55.17         1.27 o                         
   0  -1   1       5180.73       4695.56        95.61 o                         
   1  -1   1       1186.68       1133.49        33.30 o                         
   2  -1   1        178.45        209.72         5.09 o                         
   3  -1   1       1162.63       1117.74        20.98 o                         
   4  -1   1        294.69        301.10         7.53 o                         
   5  -1   1         66.04         71.71         3.78 o                         
   6  -1   1        167.15        172.00         5.20 o                         
   7  -1   1          0.19         -0.73         1.64 o                         
   8  -1   1          9.17          5.21         2.19 o                         
  -8   0   1        136.94        127.04         5.09 o                         
  -7   0   1          0.12          0.18         1.31 o                         
  -6   0   1        152.54        146.43         4.67 o                         
  -5   0   1          1.35          1.91         0.98 o                         
  -4   0   1       4019.60       4054.29        74.23 o                         
  -3   0   1       4268.67       4173.86        70.50 o                         
  -2   0   1       3887.15       4009.77        56.47 o                         
  -1   0   1         28.56         25.48         0.61 o                         
   0   0   1        858.86        819.57        19.28 o                         
   1   0   1         28.50         20.96         0.60 o                         
   2   0   1       1191.07       1059.92        14.57 o                         
   3   0   1        741.08        692.24        26.16 o                         
   4   0   1        393.24        348.21         9.25 o                         
   5   0   1          0.12          0.91         0.70 o                         
   6   0   1        159.30        162.71         9.24 o                         
   7   0   1        231.01        224.55         7.83 o                         
   8   0   1          0.03         -1.58         2.23 o                         
  -8   1   1         80.04         83.58         4.29 o                         
  -7   1   1          0.90          1.20         1.12 o                         
  -6   1   1         91.61         81.27         3.29 o                         
  -5   1   1        629.19        592.85        12.00 o                         
  -4   1   1       1925.94       1893.19        38.64 o                         
  -3   1   1        661.23        671.28        11.96 o                         
  -2   1   1       6081.20       5984.55        95.55 o                         
  -1   1   1        399.51        405.14         5.90 o                         
   0   1   1        471.97        431.63         6.89 o                         
   1   1   1          7.35          3.81         0.31 o                         
   2   1   1        130.31        142.73         2.81 o                         
   3   1   1       2081.84       2027.60        37.62 o                         
   4   1   1        604.45        582.61        12.88 o                         
   5   1   1          7.03          6.78         1.78 o                         
   6   1   1         24.70         21.42         1.87 o                         
   7   1   1         46.47         51.18         2.85 o                         
   8   1   1          3.12          5.95         2.66 o                         
  -8   2   1          7.20          7.52         1.98 o                         
  -7   2   1         34.57         31.45         2.60 o                         
  -6   2   1          0.70          0.25         0.78 o                         
  -5   2   1        173.66        163.51         4.35 o                         
  -4   2   1          0.94          0.25         0.63 o                         
  -3   2   1        479.90        470.93         9.21 o                         
  -2   2   1       3596.83       3555.32        55.97 o                         
  -1   2   1        452.76        454.25         6.73 o                         
   0   2   1         91.89        109.54         1.79 o                         
   1   2   1        993.91       1018.64        16.35 o                         
   2   2   1        321.61        305.61         5.67 o                         
   3   2   1         10.54          9.43         0.79 o                         
   4   2   1         43.93         43.34         2.00 o                         
   5   2   1          0.64          1.59         0.95 o                         
   6   2   1        293.48        295.08         8.17 o                         
   7   2   1         20.22         20.67         2.49 o                         
   8   2   1          0.35         -1.17         2.18 o                         
  -8   3   1         60.48         65.64         4.43 o                         
  -7   3   1         42.74         42.93         3.34 o                         
  -6   3   1         84.07         86.91         3.17 o                         
  -5   3   1        153.42        157.85         4.24 o                         
  -4   3   1         10.75         10.19         1.11 o                         
  -3   3   1         80.03         88.18         2.63 o                         
  -2   3   1        827.21        783.90        13.63 o                         
  -1   3   1        588.50        583.91        10.49 o                         
   0   3   1       2235.09       2274.50        32.15 o                         
   1   3   1         34.74         37.49         2.36 o                         
   2   3   1          3.63          1.72         0.99 o                         
   3   3   1       1063.15       1070.50        24.96 o                         
   4   3   1        155.98        143.85         3.98 o                         
   5   3   1         50.17         46.90         1.99 o                         
   6   3   1         27.20         30.13         2.54 o                         
   7   3   1          0.85          0.31         1.46 o                         
   8   3   1          7.84         12.61         5.17 o                         
  -8   4   1         78.48         80.88         4.76 o                         
  -7   4   1         38.56         37.07         3.07 o                         
  -6   4   1        104.45        104.50         4.49 o                         
  -5   4   1        762.09        766.54        16.73 o                         
  -4   4   1        426.13        440.45        10.02 o                         
  -3   4   1       2513.35       2639.32        54.00 o                         
  -2   4   1       3940.74       4163.11        83.12 o                         
  -1   4   1       3533.44       3677.33        73.37 o                         
   0   4   1        206.81        224.39         4.36 o                         
   1   4   1        765.74        692.29        12.07 o                         
   2   4   1        153.92        152.09         6.39 o                         
   3   4   1          0.06         -0.12         0.87 o                         
   4   4   1          1.45          0.04         1.09 o                         
   5   4   1          0.02          1.38         1.28 o                         
   6   4   1         42.74         40.50         2.93 o                         
   7   4   1         44.91         45.31         3.52 o                         
  -8   5   1         16.07         21.04         4.10 o                         
  -7   5   1        117.68        113.26         9.38 o                         
  -6   5   1          0.01         -1.22         1.22 o                         
  -5   5   1          4.36          3.08         1.05 o                         
  -4   5   1         50.05         43.21         3.28 o                         
  -3   5   1        386.41        373.69        12.72 o                         
  -2   5   1         86.86         76.34         4.01 o                         
  -1   5   1        442.31        442.34         9.63 o                         
   0   5   1        113.51        129.44         6.54 o                         
   1   5   1        752.25        766.38        14.53 o                         
   2   5   1         32.22         33.03         2.02 o                         
   3   5   1        104.11         96.22         3.82 o                         
   4   5   1         94.25         96.16         7.64 o                         
   5   5   1          7.76         10.14         1.83 o                         
   6   5   1        135.37        134.31         5.18 o                         
   7   5   1          2.38          0.02         1.88 o                         
  -7   6   1         35.34         39.81         3.72 o                         
  -6   6   1         43.28         43.37         3.83 o                         
  -5   6   1         96.07         93.50         3.73 o                         
  -4   6   1        240.88        229.46         8.16 o                         
  -3   6   1         89.07        103.96         6.87 o                         
  -2   6   1        299.17        321.18        13.21 o                         
  -1   6   1         31.34         34.98         2.67 o                         
   0   6   1        280.28        280.07         8.89 o                         
   1   6   1        355.60        344.68         7.86 o                         
   2   6   1         16.97         11.70         1.52 o                         
   3   6   1         19.42         20.64         1.98 o                         
   4   6   1        107.19         98.45         4.48 o                         
   5   6   1          5.04          7.20         1.75 o                         
   6   6   1          2.34          1.28         1.93 o                         
  -7   7   1          0.47          0.64         2.51 o                         
  -6   7   1         20.68         20.39         2.43 o                         
  -5   7   1        114.77        117.91         4.81 o                         
  -4   7   1         85.24         84.96         5.42 o                         
  -3   7   1          8.40          9.25         1.29 o                         
  -2   7   1        592.05        612.22        16.78 o                         
  -1   7   1         88.16         83.80         2.94 o                         
   0   7   1         12.23         14.59         2.25 o                         
   1   7   1         37.71         38.83         2.00 o                         
   2   7   1         50.86         55.81         3.84 o                         
   3   7   1          8.47          6.83         1.60 o                         
   4   7   1         62.35         70.12         6.96 o                         
   5   7   1          4.16          5.35         2.25 o                         
   6   7   1          1.12         -0.97         2.19 o                         
  -6   8   1         12.15          7.20         2.42 o                         
  -5   8   1          2.89          5.58         1.83 o                         
  -4   8   1         77.71         78.56         3.82 o                         
  -3   8   1        183.84        172.32         5.02 o                         
  -2   8   1        134.41        132.65         5.92 o                         
  -1   8   1         34.50         28.44         2.46 o                         
   0   8   1          1.63          1.64         1.03 o                         
   1   8   1          0.47          1.46         0.93 o                         
   2   8   1         13.40         13.11         2.99 o                         
   3   8   1        163.97        153.81         5.71 o                         
   4   8   1         92.69        103.49         5.94 o                         
   5   8   1         57.55         58.72         4.87 o                         
  -6   9   1          5.93         10.35         4.53 o                         
  -5   9   1         84.58         87.49         5.31 o                         
  -4   9   1          3.24          6.63         1.72 o                         
  -3   9   1        466.50        417.72        10.04 o                         
  -2   9   1         25.02         25.98         1.99 o                         
  -1   9   1         73.95         61.69         3.34 o                         
   0   9   1         30.81         32.59         2.10 o                         
   1   9   1         70.53         71.01         3.44 o                         
   2   9   1         91.62         98.09         5.47 o                         
   3   9   1        117.73        118.07         6.27 o                         
   4   9   1         25.86         24.76         3.36 o                         
  -5  10   1          4.48          2.64         2.62 o                         
  -4  10   1         49.11         40.29         6.59 o                         
  -3  10   1         38.06         40.67         2.62 o                         
  -2  10   1         22.71         20.04         2.07 o                         
  -1  10   1          6.24          6.20         1.43 o                         
   0  10   1          2.07          0.79         1.35 o                         
   1  10   1          5.26          3.76         2.12 o                         
   2  10   1         28.28         26.26         3.33 o                         
   3  10   1         19.54         21.35         3.33 o                         
  -3  11   1          0.15         -1.73         1.73 o                         
  -2  11   1         76.59         66.60         5.82 o                         
  -1  11   1          1.41          1.19         1.99 o                         
   0  11   1          0.10          0.74         2.04 o                         
   1  11   1         21.15         25.69         3.33 o                         
   2  11   1         62.12         67.09         5.23 o                         
  -2 -11   2         79.07         70.69         6.13 o                         
  -1 -11   2         88.84         88.38         5.42 o                         
   0 -11   2          7.52          6.69         2.19 o                         
   1 -11   2         10.80          5.04         1.77 o                         
   2 -11   2          1.69          0.99         2.11 o                         
   3 -11   2         17.36         18.36         3.00 o                         
  -4 -10   2          0.29         -0.79         2.04 o                         
  -3 -10   2        191.96        199.89         8.49 o                         
  -2 -10   2         27.07         34.07         3.52 o                         
  -1 -10   2        312.07        295.69        10.32 o                         
   0 -10   2          1.08          1.38         1.48 o                         
   1 -10   2          0.39          0.27         1.18 o                         
   2 -10   2          0.08         -1.12         1.12 o                         
   3 -10   2        106.00        105.72         6.41 o                         
   4 -10   2         39.98         34.02         4.39 o                         
  -5  -9   2         15.47         15.60         3.56 o                         
  -4  -9   2          5.62          7.43         2.39 o                         
  -3  -9   2         71.59         73.56         4.78 o                         
  -2  -9   2        199.74        204.79         8.02 o                         
  -1  -9   2         34.38         34.72         2.80 o                         
   0  -9   2         34.70         27.86         2.07 o                         
   1  -9   2          0.04         -0.65         0.94 o                         
   2  -9   2        266.47        275.42         7.17 o                         
   3  -9   2         38.64         50.58         5.65 o                         
   4  -9   2         67.60         76.01         4.77 o                         
   5  -9   2         40.00         42.76         3.48 o                         
  -6  -8   2          5.98          5.59         2.62 o                         
  -5  -8   2         75.36         76.82         5.21 o                         
  -4  -8   2         50.96         46.66         3.99 o                         
  -3  -8   2         10.65         10.99         2.21 o                         
  -2  -8   2         39.65         40.54         3.66 o                         
  -1  -8   2        157.62        140.96         4.05 o                         
   0  -8   2          0.09         -0.07         0.82 o                         
   1  -8   2         25.42         21.34         1.62 o                         
   2  -8   2         74.11         72.75         3.79 o                         
   3  -8   2          4.00          4.37         1.22 o                         
   4  -8   2        152.36        150.53         5.75 o                         
   5  -8   2        123.70        134.44        10.95 o                         
   6  -8   2          0.02         -1.15         1.80 o                         
  -6  -7   2         57.85         52.43         6.62 o                         
  -5  -7   2          0.02          1.11         1.87 o                         
  -4  -7   2        192.74        193.73         7.77 o                         
  -3  -7   2          4.70          8.21         2.11 o                         
  -2  -7   2         24.97         20.58         1.37 o                         
  -1  -7   2        228.09        225.64         4.72 o                         
   0  -7   2        209.83        245.02        11.50 o                         
   1  -7   2          7.37          9.62         1.56 o                         
   2  -7   2         35.05         32.12         1.90 o                         
   3  -7   2        456.79        444.25        24.55 o                         
   4  -7   2         48.09         45.56         3.23 o                         
   5  -7   2         10.66          8.53         1.86 o                         
   6  -7   2         31.68         36.04         3.91 o                         
  -7  -6   2         45.91         42.31         4.32 o                         
  -6  -6   2        161.28        154.73         7.38 o                         
  -5  -6   2         34.48         35.76         3.49 o                         
  -4  -6   2         75.86         72.24         3.51 o                         
  -3  -6   2       1816.29       1812.29        33.74 o                         
  -2  -6   2        595.62        596.13        11.87 o                         
  -1  -6   2        407.46        442.89         8.80 o                         
   0  -6   2         80.90         70.14         3.30 o                         
   1  -6   2          1.97          4.70         0.85 o                         
   2  -6   2        211.35        212.14         5.39 o                         
   3  -6   2        218.73        230.01         5.69 o                         
   4  -6   2         60.59         59.37         4.01 o                         
   5  -6   2        974.13        981.88        28.25 o                         
   6  -6   2         66.31         58.03         3.92 o                         
   7  -6   2         40.58         36.24         3.82 o                         
  -7  -5   2          3.28          5.15         2.27 o                         
  -6  -5   2         41.09         43.43         4.00 o                         
  -5  -5   2        204.67        200.22         6.50 o                         
  -4  -5   2        125.79        132.03         3.37 o                         
  -3  -5   2         14.28         12.61         0.74 o                         
  -2  -5   2         18.76         15.47         0.82 o                         
  -1  -5   2        507.18        490.19         8.82 o                         
   0  -5   2        370.73        353.05         7.68 o                         
   1  -5   2        197.22        189.75         5.20 o                         
   2  -5   2        213.25        179.21         4.46 o                         
   3  -5   2        158.04        160.53         3.62 o                         
   4  -5   2         18.69         22.23         1.76 o                         
   5  -5   2         10.18          9.24         1.68 o                         
   6  -5   2        645.00        659.23        15.61 o                         
   7  -5   2          0.36         -1.44         1.44 o                         
  -8  -4   2          3.89          5.59         2.21 o                         
  -7  -4   2        167.13        164.63         7.56 o                         
  -6  -4   2          0.52          0.26         1.32 o                         
  -5  -4   2         97.14         97.50         3.38 o                         
  -4  -4   2          0.08         -0.52         0.61 o                         
  -3  -4   2       1131.66       1146.27        18.54 o                         
  -2  -4   2       1300.73       1349.78        23.06 o                         
  -1  -4   2         99.77         85.92         1.92 o                         
   0  -4   2        930.51        870.74        15.10 o                         
   1  -4   2        396.04        402.45        11.11 o                         
   2  -4   2         43.95         42.84         1.49 o                         
   3  -4   2        567.42        575.64        11.30 o                         
   4  -4   2         55.06         45.85         2.88 o                         
   5  -4   2         27.04         26.61         2.49 o                         
   6  -4   2         69.62         73.76         5.47 o                         
   7  -4   2         23.47         27.26         2.75 o                         
  -8  -3   2         76.23         81.18         5.87 o                         
  -7  -3   2         60.92         57.43         3.54 o                         
  -6  -3   2          2.16          2.37         1.22 o                         
  -5  -3   2        109.08        108.26         4.10 o                         
  -4  -3   2        310.34        301.89         6.57 o                         
  -3  -3   2        182.59        176.67         3.67 o                         
  -2  -3   2        366.50        364.61         7.67 o                         
  -1  -3   2        606.22        579.42        11.17 o                         
   0  -3   2        924.21        948.84        17.68 o                         
   1  -3   2        474.43        437.10         8.46 o                         
   2  -3   2        378.44        380.02        18.59 o                         
   3  -3   2        674.77        623.91        15.36 o                         
   4  -3   2          1.38          1.19         1.18 o                         
   5  -3   2        141.82        139.13         4.24 o                         
   6  -3   2         92.41         92.55         4.63 o                         
   7  -3   2          5.11          7.57         2.25 o                         
   8  -3   2          5.44          3.05         1.93 o                         
  -8  -2   2         47.13         64.14         5.93 o                         
  -7  -2   2          0.26          1.43         1.22 o                         
  -6  -2   2        233.18        222.68         6.68 o                         
  -5  -2   2        329.57        316.07         7.83 o                         
  -4  -2   2       2412.07       2414.94        48.91 o                         
  -3  -2   2       1387.24       1354.05        23.31 o                         
  -2  -2   2        419.65        468.76         8.25 o                         
  -1  -2   2        546.71        466.38         7.19 o                         
   0  -2   2       1025.25       1116.97        18.96 o                         
   1  -2   2       5149.39       5012.09        70.42 o                         
   2  -2   2         65.76         60.19         2.43 o                         
   3  -2   2        203.33        188.68         5.66 o                         
   4  -2   2         16.11         17.94         1.01 o                         
   5  -2   2         37.63         36.69         2.14 o                         
   6  -2   2         80.77         80.88         4.42 o                         
   7  -2   2         29.18         30.71         3.16 o                         
   8  -2   2         17.51         16.23         2.90 o                         
  -8  -1   2         96.24         83.07         4.10 o                         
  -7  -1   2         19.87         21.22         1.71 o                         
  -6  -1   2       1982.26       1946.28        34.23 o                         
  -5  -1   2       1539.07       1485.55        26.17 o                         
  -4  -1   2       5036.37       5203.61       104.00 o                         
  -3  -1   2        545.05        531.54        10.55 o                         
  -2  -1   2      12055.95      11742.08       151.09 o                         
  -1  -1   2       2537.17       2339.15        32.86 o                         
   0  -1   2        141.79        151.70         2.47 o                         
   1  -1   2        810.39        856.04        19.29 o                         
   2  -1   2        787.69        754.47        14.20 o                         
   3  -1   2          7.66          3.84         1.01 o                         
   4  -1   2         31.53         30.11         1.40 o                         
   5  -1   2        677.39        683.25        13.77 o                         
   6  -1   2         56.64         49.67         2.62 o                         
   7  -1   2         45.25         44.13         3.67 o                         
   8  -1   2         87.06         87.20         5.88 o                         
  -8   0   2         53.05         58.44         4.32 o                         
  -7   0   2        582.31        552.57        11.04 o                         
  -6   0   2        114.96        110.14         3.31 o                         
  -5   0   2         21.11         22.02         1.56 o                         
  -4   0   2         86.51         85.03         2.43 o                         
  -3   0   2        634.03        625.28        10.50 o                         
  -2   0   2        381.80        377.37         7.65 o                         
  -1   0   2        389.81        374.18         5.43 o                         
   0   0   2        689.54        763.41        11.43 o                         
   1   0   2        744.40        738.39        10.64 o                         
   2   0   2       1845.78       1807.00        33.18 o                         
   3   0   2       1523.72       1460.49        27.17 o                         
   4   0   2          0.07          1.39         1.01 o                         
   5   0   2        196.50        196.87         6.27 o                         
   6   0   2        113.71        113.49         4.04 o                         
   7   0   2        116.27        118.81         5.48 o                         
   8   0   2         80.52         73.13         6.01 o                         
  -8   1   2        164.65        162.08         5.72 o                         
  -7   1   2          0.09         -0.09         1.13 o                         
  -6   1   2        349.04        351.91         7.33 o                         
  -5   1   2        210.74        200.68         4.96 o                         
  -4   1   2         18.05         30.65         1.84 o                         
  -3   1   2         77.42         57.70         1.86 o                         
  -2   1   2       2095.35       2109.95        28.47 o                         
  -1   1   2         30.81         19.14         0.69 o                         
   0   1   2       1183.77       1234.18        17.48 o                         
   1   1   2       2434.30       2340.44        31.54 o                         
   2   1   2         37.73         35.50         1.71 o                         
   3   1   2          0.08         -0.57         0.57 o                         
   4   1   2        353.59        334.18         7.97 o                         
   5   1   2          8.16          9.87         1.29 o                         
   6   1   2          0.78          1.19         1.14 o                         
   7   1   2        147.35        151.68         6.70 o                         
   8   1   2          2.40          0.09         2.47 o                         
  -8   2   2         54.99         58.59         4.02 o                         
  -7   2   2         99.19         91.77         3.29 o                         
  -6   2   2         34.80         41.43         2.49 o                         
  -5   2   2        166.98        152.97         4.48 o                         
  -4   2   2         45.11         42.13         1.91 o                         
  -3   2   2         27.51         32.70         1.45 o                         
  -2   2   2          8.20          6.17         0.50 o                         
  -1   2   2       1038.63       1010.81        15.22 o                         
   0   2   2        164.15        185.69         2.91 o                         
   1   2   2       2104.68       2058.78        29.18 o                         
   2   2   2         16.29         18.97         1.30 o                         
   3   2   2        730.10        705.92        13.89 o                         
   4   2   2        240.11        229.20         5.52 o                         
   5   2   2          0.27          0.87         1.09 o                         
   6   2   2         34.00         31.40         2.29 o                         
   7   2   2         54.85         51.65         3.57 o                         
   8   2   2         13.53         20.70         6.14 o                         
  -8   3   2         34.11         39.19         3.41 o                         
  -7   3   2          1.85         -0.23         1.37 o                         
  -6   3   2        184.78        195.83         5.63 o                         
  -5   3   2        258.74        268.23         8.39 o                         
  -4   3   2        227.25        246.17         6.06 o                         
  -3   3   2        711.89        741.18        14.68 o                         
  -2   3   2        373.02        367.15         7.23 o                         
  -1   3   2        739.67        689.95        15.33 o                         
   0   3   2         26.78         24.37         0.79 o                         
   1   3   2        510.51        474.60         9.10 o                         
   2   3   2        458.91        422.81        10.61 o                         
   3   3   2         11.74         10.31         1.19 o                         
   4   3   2         33.68         35.28         1.81 o                         
   5   3   2          4.96          3.97         1.13 o                         
   6   3   2          1.03          1.92         1.42 o                         
   7   3   2          2.95          0.75         1.64 o                         
  -8   4   2          5.88          3.24         2.37 o                         
  -7   4   2         31.83         34.02         3.02 o                         
  -6   4   2          4.89          5.31         1.25 o                         
  -5   4   2        900.19        920.07        19.80 o                         
  -4   4   2         43.99         30.35         1.76 o                         
  -3   4   2         55.11         38.58         1.59 o                         
  -2   4   2       1690.00       1766.66        32.61 o                         
  -1   4   2        359.13        394.30         9.67 o                         
   0   4   2          0.09          0.34         0.52 o                         
   1   4   2          0.17          3.67         1.01 o                         
   2   4   2          0.78          1.76         0.87 o                         
   3   4   2         10.75         14.78         1.66 o                         
   4   4   2        410.45        405.32        11.01 o                         
   5   4   2         35.26         36.77         2.64 o                         
   6   4   2         27.34         31.63         2.68 o                         
   7   4   2        328.93        333.22        10.56 o                         
  -8   5   2          0.65          1.06         3.03 o                         
  -7   5   2          5.51          1.65         1.57 o                         
  -6   5   2        209.48        206.41         6.81 o                         
  -5   5   2        198.44        191.34         5.36 o                         
  -4   5   2          4.62          4.76         1.00 o                         
  -3   5   2         79.31         79.03         4.20 o                         
  -2   5   2        353.23        342.52         9.54 o                         
  -1   5   2         27.85         27.72         1.46 o                         
   0   5   2        158.40        146.07         4.27 o                         
   1   5   2         60.43         56.11         2.05 o                         
   2   5   2          6.81          5.16         1.06 o                         
   3   5   2        137.46        143.89         4.97 o                         
   4   5   2        153.23        147.37         5.38 o                         
   5   5   2        207.95        197.52         6.94 o                         
   6   5   2          1.61          1.13         1.53 o                         
   7   5   2         88.78         89.82         5.92 o                         
  -7   6   2          2.52          2.97         2.17 o                         
  -6   6   2          3.62          1.79         1.42 o                         
  -5   6   2         24.30         25.25         2.62 o                         
  -4   6   2        341.11        324.05        12.36 o                         
  -3   6   2         50.96         41.72         2.49 o                         
  -2   6   2         18.49         18.52         1.39 o                         
  -1   6   2        180.18        167.25         4.36 o                         
   0   6   2         38.45         41.57         1.89 o                         
   1   6   2         28.25         24.42         1.69 o                         
   2   6   2         35.47         46.05         6.28 o                         
   3   6   2         64.15         80.29         5.36 o                         
   4   6   2         35.06         41.08         3.16 o                         
   5   6   2        152.86        157.27         6.13 o                         
   6   6   2          3.46          2.74         2.00 o                         
  -7   7   2          7.15         13.37         2.98 o                         
  -6   7   2         47.54         61.21         8.18 o                         
  -5   7   2        127.85        127.98         4.26 o                         
  -4   7   2          9.25          9.50         1.40 o                         
  -3   7   2         38.95         33.79         2.29 o                         
  -2   7   2         13.71         16.54         1.46 o                         
  -1   7   2          5.19          4.27         0.97 o                         
   0   7   2        363.67        404.19        10.41 o                         
   1   7   2        234.20        254.93        11.01 o                         
   2   7   2        150.42        144.29         7.98 o                         
   3   7   2         65.58         70.74         3.85 o                         
   4   7   2        211.65        209.62         7.22 o                         
   5   7   2          0.40         -0.97         1.98 o                         
   6   7   2         12.63         13.40         3.10 o                         
  -6   8   2         66.12         77.88         5.26 o                         
  -5   8   2        186.53        160.71         7.11 o                         
  -4   8   2         87.90         90.63         3.52 o                         
  -3   8   2        111.25         91.10         4.51 o                         
  -2   8   2          1.37          0.51         1.02 o                         
  -1   8   2        142.53        127.96         4.39 o                         
   0   8   2        252.47        236.19         6.96 o                         
   1   8   2        149.94        144.05         4.97 o                         
   2   8   2          6.36          5.66         1.60 o                         
   3   8   2          4.61          5.41         2.05 o                         
   4   8   2         37.69         38.07         3.92 o                         
   5   8   2          0.26         -2.02         2.09 o                         
  -6   9   2         31.52         30.40         5.82 o                         
  -5   9   2          3.37         -1.73         1.73 o                         
  -4   9   2         61.03         63.71         3.61 o                         
  -3   9   2         17.43          7.78         1.65 o                         
  -2   9   2          8.94          3.56         1.25 o                         
  -1   9   2         66.21         70.63         3.99 o                         
   0   9   2        165.74        164.78         5.59 o                         
   1   9   2         31.02         30.45         2.44 o                         
   2   9   2          3.18          0.77         1.91 o                         
   3   9   2         18.27         17.36         2.93 o                         
   4   9   2        437.76        458.35        15.81 o                         
  -5  10   2          0.22          0.97         2.91 o                         
  -4  10   2         53.06         40.27         6.06 o                         
  -3  10   2         37.43         35.35         4.08 o                         
  -2  10   2         13.21         12.23         1.72 o                         
  -1  10   2          5.00          3.25         2.94 o                         
   0  10   2         67.15         69.29         3.66 o                         
   1  10   2        163.94        168.31         7.42 o                         
   2  10   2         15.45         12.65         2.85 o                         
   3  10   2          0.04          1.06         2.42 o                         
  -3  11   2         22.71         22.68         2.44 o                         
  -2  11   2          0.45          0.69         1.59 o                         
  -1  11   2         18.26         17.61         2.23 o                         
   0  11   2         64.16         75.24         7.44 o                         
   1  11   2          1.70          2.13         2.31 o                         
   2  11   2          4.11          4.53         5.17 o                         
  -2 -11   3          9.80         11.70         2.77 o                         
  -1 -11   3          4.32          5.65         2.18 o                         
   0 -11   3          2.43         -0.12         1.67 o                         
   1 -11   3         58.44         64.03         4.67 o                         
   2 -11   3          7.22          5.10         2.33 o                         
   3 -11   3          0.53          1.29         4.20 o                         
  -4 -10   3         85.37         89.56         5.87 o                         
  -3 -10   3          0.71          2.09         2.25 o                         
  -2 -10   3          0.48          2.37         1.92 o                         
  -1 -10   3         46.95         45.28         3.72 o                         
   0 -10   3        147.09        154.56         5.60 o                         
   1 -10   3         23.38         22.02         3.03 o                         
   2 -10   3          2.84          5.84         1.72 o                         
   3 -10   3          2.51         -0.10         1.25 o                         
   4 -10   3         80.73         98.80         9.20 o                         
  -5  -9   3         46.18         45.17         4.39 o                         
  -4  -9   3         33.44         31.97         3.47 o                         
  -3  -9   3          8.90          6.07         2.19 o                         
  -2  -9   3          2.06          0.55         1.85 o                         
  -1  -9   3         70.13         65.03         3.37 o                         
   0  -9   3          3.46          3.27         1.72 o                         
   1  -9   3         36.09         38.05         3.26 o                         
   2  -9   3        202.00        200.20         7.15 o                         
   3  -9   3         22.46         16.58         2.20 o                         
   4  -9   3         18.05         18.27         2.44 o                         
   5  -9   3         16.59         22.13         2.81 o                         
  -6  -8   3          2.61          3.12         2.47 o                         
  -5  -8   3         19.39         14.62         2.90 o                         
  -4  -8   3        159.31        160.74        10.36 o                         
  -3  -8   3          0.04         -0.61         1.64 o                         
  -2  -8   3         14.04         10.46         2.46 o                         
  -1  -8   3        263.61        259.18         7.45 o                         
   0  -8   3        111.68        113.62         3.62 o                         
   1  -8   3        276.30        267.41         6.71 o                         
   2  -8   3         15.70         15.66         2.31 o                         
   3  -8   3          0.10         -0.20         1.50 o                         
   4  -8   3         12.15          6.29         1.89 o                         
   5  -8   3          9.27          9.06         3.23 o                         
   6  -8   3          0.58          2.92         2.52 o                         
  -6  -7   3         13.77         10.44         2.72 o                         
  -5  -7   3        374.69        373.69        12.88 o                         
  -4  -7   3        256.48        245.33         9.14 o                         
  -3  -7   3          4.85          7.29         1.36 o                         
  -2  -7   3         19.09         23.61         5.66 o                         
  -1  -7   3         92.15         88.23         2.80 o                         
   0  -7   3         72.33         77.81         2.67 o                         
   1  -7   3         80.52         84.64         3.20 o                         
   2  -7   3         17.06         18.19         2.26 o                         
   3  -7   3        579.62        546.51        22.96 o                         
   4  -7   3         22.17         26.33         2.89 o                         
   5  -7   3         45.12         48.43         4.24 o                         
   6  -7   3         19.74         21.32         2.72 o                         
  -7  -6   3         85.35         88.67         5.92 o                         
  -6  -6   3        115.02        115.50         6.28 o                         
  -5  -6   3          0.13         -0.97         1.48 o                         
  -4  -6   3         10.97          8.76         1.36 o                         
  -3  -6   3          5.86          6.07         1.40 o                         
  -2  -6   3         57.76         59.33         2.70 o                         
  -1  -6   3        102.09        105.27         2.68 o                         
   0  -6   3          7.62          5.72         0.75 o                         
   1  -6   3        553.36        567.04        13.77 o                         
   2  -6   3         64.03         60.50         2.55 o                         
   3  -6   3        101.18         89.93         2.60 o                         
   4  -6   3       1039.32       1059.90        25.95 o                         
   5  -6   3         62.03         56.37         3.91 o                         
   6  -6   3        420.26        441.91        11.51 o                         
   7  -6   3         34.52         43.27         3.76 o                         
  -7  -5   3         45.51         44.06         5.05 o                         
  -6  -5   3          3.63          3.02         1.90 o                         
  -5  -5   3         81.07         71.90         3.30 o                         
  -4  -5   3        632.10        615.66        11.24 o                         
  -3  -5   3        295.93        277.91         6.60 o                         
  -2  -5   3         71.86         61.28         2.17 o                         
  -1  -5   3        140.43        143.49         3.71 o                         
   0  -5   3        254.53        264.11         9.11 o                         
   1  -5   3       1055.87       1081.10        24.94 o                         
   2  -5   3         10.36         13.25         0.90 o                         
   3  -5   3         78.46         81.91         2.43 o                         
   4  -5   3        189.81        185.29         6.32 o                         
   5  -5   3        116.58        120.27         5.18 o                         
   6  -5   3        137.69        137.11         5.89 o                         
   7  -5   3         44.00         46.89         3.75 o                         
  -8  -4   3          8.19         12.83         2.50 o                         
  -7  -4   3         62.46         66.53         5.85 o                         
  -6  -4   3        319.78        324.59         9.72 o                         
  -5  -4   3        137.05        137.04         4.18 o                         
  -4  -4   3         30.68         24.90         2.24 o                         
  -3  -4   3         70.91         76.02         2.00 o                         
  -2  -4   3         22.32         27.88         1.65 o                         
  -1  -4   3          1.67          1.50         0.45 o                         
   0  -4   3         60.38         55.45         1.91 o                         
   1  -4   3         19.92         22.30         1.20 o                         
   2  -4   3          1.05          0.65         0.41 o                         
   3  -4   3        810.27        746.79        18.27 o                         
   4  -4   3        161.24        161.43         5.65 o                         
   5  -4   3         37.82         33.68         2.83 o                         
   6  -4   3        107.98        102.59         5.11 o                         
   7  -4   3          3.72          6.63         2.24 o                         
  -8  -3   3        299.12        295.48         9.95 o                         
  -7  -3   3        229.07        224.87         6.21 o                         
  -6  -3   3        384.50        353.40         8.02 o                         
  -5  -3   3          6.10          6.10         1.14 o                         
  -4  -3   3         26.65         28.06         1.60 o                         
  -3  -3   3        339.74        339.02         5.88 o                         
  -2  -3   3         18.46         29.75         3.08 o                         
  -1  -3   3        291.91        273.79         5.58 o                         
   0  -3   3        432.29        412.80         7.88 o                         
   1  -3   3       1280.12       1269.03        23.50 o                         
   3  -3   3          8.18          7.39         1.40 o                         
   4  -3   3        239.19        231.60         7.15 o                         
   5  -3   3          0.76         -0.47         1.38 o                         
   6  -3   3          9.37         11.70         2.24 o                         
   7  -3   3        125.06        135.10         6.72 o                         
  -8  -2   3        397.77        343.99         9.26 o                         
  -7  -2   3        142.15        149.76         4.28 o                         
  -6  -2   3       1027.78        991.60        19.61 o                         
  -5  -2   3        560.98        556.60        11.42 o                         
  -4  -2   3       2724.51       2724.01        50.23 o                         
  -3  -2   3        354.70        401.34         6.23 o                         
  -2  -2   3        390.42        382.44         6.04 o                         
  -1  -2   3        644.28        648.33         8.95 o                         
   0  -2   3         12.05         11.23         1.01 o                         
   1  -2   3        150.43        166.59         3.27 o                         
   2  -2   3          0.22         -0.61         0.81 o                         
   3  -2   3        409.93        422.54        10.91 o                         
   4  -2   3        203.98        217.63        11.13 o                         
   5  -2   3          0.42         -0.19         0.58 o                         
   6  -2   3        216.94        209.57         7.70 o                         
   7  -2   3         38.19         43.33         3.69 o                         
   8  -2   3         17.16         20.05         5.82 o                         
  -8  -1   3          3.62          1.33         1.33 o                         
  -7  -1   3         35.10         34.17         2.23 o                         
  -6  -1   3        346.01        344.85         7.92 o                         
  -5  -1   3        201.69        197.65         4.52 o                         
  -4  -1   3         17.46         24.89         1.32 o                         
  -3  -1   3       1755.60       1797.25        32.38 o                         
  -2  -1   3          6.06          7.63         0.46 o                         
  -1  -1   3        686.88        703.20        10.60 o                         
   0  -1   3       1709.51       1875.68        26.44 o                         
   1  -1   3       3855.97       3726.83        52.47 o                         
   2  -1   3         30.58         31.92         1.22 o                         
   3  -1   3        116.23        128.65         3.25 o                         
   4  -1   3        572.63        562.46        12.29 o                         
   5  -1   3        326.93        320.17         8.00 o                         
   6  -1   3         47.00         46.81         3.54 o                         
   7  -1   3          3.70          1.64         1.75 o                         
   8  -1   3          1.27          3.47         2.21 o                         
  -8   0   3        112.03        105.20         4.23 o                         
  -7   0   3          7.07          8.64         1.44 o                         
  -6   0   3         61.63         61.05         2.22 o                         
  -5   0   3         32.76         31.83         1.83 o                         
  -4   0   3        236.17        231.50         5.24 o                         
  -3   0   3         42.75         40.36         1.94 o                         
  -2   0   3       3711.22       3644.43        48.89 o                         
  -1   0   3       1560.57       1622.37        22.89 o                         
   0   0   3        763.10        734.54        11.10 o                         
   1   0   3       2029.70       2021.80        28.64 o                         
   2   0   3         80.75         85.74         2.41 o                         
   3   0   3        140.49        127.22         3.51 o                         
   4   0   3         75.25         76.15         2.34 o                         
   5   0   3         83.65         84.12         5.50 o                         
   6   0   3          0.23          0.59         1.15 o                         
   7   0   3         45.60         56.11         4.07 o                         
   8   0   3         47.97         55.03         7.44 o                         
  -8   1   3         13.96         17.03         1.98 o                         
  -7   1   3         16.30         21.48         1.82 o                         
  -6   1   3          6.91          4.69         0.94 o                         
  -5   1   3        460.45        452.74         9.50 o                         
  -4   1   3        393.30        369.20         7.72 o                         
  -3   1   3         10.57         10.26         1.48 o                         
  -2   1   3        186.27        181.29         3.34 o                         
  -1   1   3        234.53        223.94         3.86 o                         
   0   1   3        471.21        524.54         7.27 o                         
   1   1   3       3244.96       3152.11        42.39 o                         
   2   1   3         39.10         44.48         1.37 o                         
   3   1   3         15.67         14.54         1.18 o                         
   4   1   3        281.56        279.32         7.01 o                         
   5   1   3         17.27         17.45         1.62 o                         
   6   1   3        158.35        166.58         7.70 o                         
   7   1   3         19.43         23.47         3.25 o                         
  -8   2   3          5.19          7.09         1.77 o                         
  -7   2   3        363.62        374.79         7.92 o                         
  -6   2   3         10.94          9.97         1.46 o                         
  -5   2   3        450.51        437.58        10.12 o                         
  -4   2   3          0.60          3.50         0.82 o                         
  -3   2   3          0.21          0.32         0.55 o                         
  -2   2   3         81.33         82.52         1.76 o                         
  -1   2   3       1228.70       1213.93        18.25 o                         
   0   2   3       1973.31       2006.59        28.36 o                         
   1   2   3         68.21         60.85         1.91 o                         
   2   2   3          0.04         -0.06         0.44 o                         
   3   2   3        210.16        207.99         4.89 o                         
   4   2   3        172.18        162.36         4.67 o                         
   5   2   3         45.92         40.75         2.35 o                         
   6   2   3         17.23         16.83         2.12 o                         
   7   2   3          0.28         -0.32         2.36 o                         
  -8   3   3          5.01          1.86         1.76 o                         
  -7   3   3        396.95        397.72         9.95 o                         
  -6   3   3         40.34         44.20         3.46 o                         
  -5   3   3         26.50         24.70         1.76 o                         
  -4   3   3       1403.64       1434.44        32.75 o                         
  -3   3   3         95.22        116.26         4.05 o                         
  -2   3   3        224.59        197.70         4.14 o                         
  -1   3   3        396.58        387.93         6.54 o                         
   0   3   3         13.91         19.01         0.86 o                         
   1   3   3          6.34          4.53         0.60 o                         
   2   3   3        335.08        345.64         9.06 o                         
   3   3   3         90.55         99.16         2.54 o                         
   4   3   3         77.35         69.74         2.67 o                         
   5   3   3        577.40        577.01        15.14 o                         
   6   3   3         29.97         32.78         2.86 o                         
   7   3   3          2.87         -1.55         2.37 o                         
  -8   4   3         28.98         34.14         3.84 o                         
  -7   4   3         81.50         86.36         4.39 o                         
  -6   4   3        157.45        156.76         4.83 o                         
  -5   4   3          0.30          2.60         0.93 o                         
  -4   4   3        196.75        196.64         5.70 o                         
  -3   4   3          9.92         12.59         1.06 o                         
  -2   4   3         83.61        127.71         7.83 o                         
  -1   4   3        111.95        107.95         2.63 o                         
   0   4   3          4.27          9.50         1.57 o                         
   1   4   3       1320.00       1354.26        27.70 o                         
   2   4   3         51.03         43.26         2.32 o                         
   3   4   3        790.76        781.80        19.14 o                         
   4   4   3        242.32        254.74         8.66 o                         
   5   4   3        194.38        199.76         6.27 o                         
   6   4   3          2.23          1.39         1.62 o                         
   7   4   3         34.82         32.29         3.18 o                         
  -8   5   3          0.10         -1.89         1.89 o                         
  -7   5   3         16.93         17.00         2.84 o                         
  -6   5   3          3.29          4.27         1.19 o                         
  -5   5   3        147.50        139.89         4.25 o                         
  -4   5   3        360.89        369.11         8.67 o                         
  -3   5   3         75.40         86.40         2.51 o                         
  -2   5   3          5.58          5.72         0.73 o                         
  -1   5   3        966.16        937.41        17.73 o                         
   0   5   3        154.68        140.22         3.35 o                         
   1   5   3        207.98        213.70         4.69 o                         
   2   5   3         39.82         58.70         6.44 o                         
   3   5   3        118.66        118.81         4.57 o                         
   4   5   3          0.79          0.32         1.34 o                         
   5   5   3          7.29          4.25         1.59 o                         
   6   5   3         59.38         65.29         3.87 o                         
  -7   6   3        256.37        266.71        10.25 o                         
  -6   6   3          0.02          0.47         1.85 o                         
  -5   6   3          1.92          1.01         1.05 o                         
  -4   6   3         42.15         40.67         2.19 o                         
  -3   6   3         13.57         14.14         1.37 o                         
  -2   6   3        238.09        258.32         6.29 o                         
  -1   6   3         45.11         44.72         2.45 o                         
   0   6   3          0.84          1.34         1.23 o                         
   1   6   3        277.72        281.02         5.50 o                         
   2   6   3        437.23        438.16        13.47 o                         
   3   6   3          2.82          1.40         1.03 o                         
   4   6   3          0.20          1.11         2.05 o                         
   5   6   3         30.52         31.08         2.91 o                         
   6   6   3        156.80        165.86         6.20 o                         
  -7   7   3        102.74        103.04         8.58 o                         
  -6   7   3          0.65          0.35         1.89 o                         
  -5   7   3         63.31         60.63         3.37 o                         
  -4   7   3          1.22          1.34         1.01 o                         
  -3   7   3         27.81         28.70         1.87 o                         
  -2   7   3        184.82        171.74         6.62 o                         
  -1   7   3         23.80         21.59         1.58 o                         
   0   7   3        213.07        237.54         5.99 o                         
   1   7   3        214.64        208.39         7.42 o                         
   2   7   3         27.15         28.33         2.41 o                         
   3   7   3          0.06          1.30         1.46 o                         
   4   7   3         66.32         69.37         3.99 o                         
   5   7   3         53.47         53.41         4.29 o                         
  -6   8   3         33.36         31.42         3.67 o                         
  -5   8   3         79.34         78.60         3.95 o                         
  -4   8   3          0.93         -1.17         1.17 o                         
  -3   8   3         12.52         11.45         1.46 o                         
  -2   8   3        262.25        246.80         6.42 o                         
  -1   8   3         33.64         36.79         2.19 o                         
   0   8   3          6.76         10.37         1.42 o                         
   1   8   3         29.59         32.58         3.13 o                         
   2   8   3        731.49        772.84        22.81 o                         
   3   8   3        117.72        115.26         5.17 o                         
   4   8   3        530.31        550.88        17.88 o                         
   5   8   3        339.07        335.04        17.15 o                         
  -5   9   3         31.19         40.80         3.97 o                         
  -4   9   3         68.97         70.09         3.66 o                         
  -3   9   3         17.41         16.89         2.08 o                         
  -2   9   3         67.23         54.31         2.79 o                         
  -1   9   3        259.77        254.32         6.78 o                         
   0   9   3         40.10         34.75         2.61 o                         
   1   9   3          0.02         -0.31         1.32 o                         
   2   9   3        132.02        125.95         5.27 o                         
   3   9   3        136.43        141.23         7.08 o                         
   4   9   3        369.17        398.77        14.32 o                         
  -4  10   3          2.19          2.34         1.65 o                         
  -3  10   3         61.86         61.74         3.64 o                         
  -2  10   3         76.51         76.80         3.78 o                         
  -1  10   3          0.97          1.16         1.41 o                         
   0  10   3          3.11          2.82         1.54 o                         
   1  10   3          0.18          1.23         1.53 o                         
   2  10   3          7.61         11.72         2.78 o                         
   3  10   3          2.76          3.56         2.54 o                         
  -3  11   3         14.94         19.36         2.62 o                         
  -2  11   3          3.54          5.34         2.04 o                         
  -1  11   3          3.33          3.86         1.76 o                         
   0  11   3          1.51          0.59         2.19 o                         
   1  11   3          0.00         -2.44         2.44 o                         
  -2 -11   4         21.93         22.00         3.19 o                         
  -1 -11   4         69.65         75.54         4.90 o                         
   0 -11   4         37.53         47.92         5.65 o                         
   1 -11   4          0.09          0.23         3.76 o                         
   2 -11   4         31.40         36.02         3.82 o                         
  -4 -10   4         52.75         47.03         4.30 o                         
  -3 -10   4         54.64         59.64         4.61 o                         
  -2 -10   4          0.07          2.37         1.96 o                         
  -1 -10   4          1.25          0.51         1.68 o                         
   0 -10   4         10.32         11.52         1.89 o                         
   1 -10   4         33.27         26.05         2.43 o                         
   2 -10   4         33.85         35.19         4.45 o                         
   3 -10   4          5.64          7.81         2.33 o                         
   4 -10   4          2.42          5.89         2.02 o                         
  -5  -9   4         40.64         36.80         5.24 o                         
  -4  -9   4          4.85          2.14         2.02 o                         
  -3  -9   4        119.99        123.78         6.15 o                         
  -2  -9   4          3.20          3.63         1.70 o                         
  -1  -9   4        191.70        179.42         6.01 o                         
   0  -9   4        186.11        185.00         7.84 o                         
   1  -9   4          0.05         -0.89         0.96 o                         
   2  -9   4          1.75          1.87         1.47 o                         
   3  -9   4          6.91         10.91         1.96 o                         
   4  -9   4         83.45         92.06         5.45 o                         
   5  -9   4          0.02          0.04         1.85 o                         
  -6  -8   4         58.97         63.04         5.22 o                         
  -5  -8   4          0.03          0.70         1.87 o                         
  -4  -8   4         33.46         34.95         3.46 o                         
  -3  -8   4         97.57        100.04         5.21 o                         
  -2  -8   4        136.19        125.88         4.68 o                         
  -1  -8   4         70.48         72.58         3.35 o                         
   0  -8   4         29.93         34.27         3.03 o                         
   1  -8   4        162.20        164.06         4.75 o                         
   2  -8   4        161.24        161.66         7.85 o                         
   3  -8   4        114.29        114.47         5.58 o                         
   4  -8   4         19.81         14.49         2.29 o                         
   5  -8   4         56.83         52.27         7.28 o                         
  -6  -7   4          0.07         -0.56         2.16 o                         
  -5  -7   4        190.78        191.11         8.00 o                         
  -4  -7   4          6.24          5.76         1.97 o                         
  -3  -7   4         27.92         28.33         2.27 o                         
  -2  -7   4         24.03         23.90         2.98 o                         
  -1  -7   4        353.22        369.66         9.58 o                         
   0  -7   4        150.39        140.22         6.13 o                         
   1  -7   4        219.64        219.49         5.67 o                         
   2  -7   4       1116.59       1040.57        22.03 o                         
   3  -7   4        129.64        125.54         4.92 o                         
   4  -7   4        486.28        482.30        11.85 o                         
   5  -7   4        345.39        367.24        11.23 o                         
   6  -7   4        209.37        233.06         7.57 o                         
  -7  -6   4          0.35          1.13         2.27 o                         
  -6  -6   4        134.37        139.43         6.84 o                         
  -5  -6   4         36.55         38.15         4.27 o                         
  -4  -6   4         36.01         35.32         3.03 o                         
  -3  -6   4         17.17         14.52         1.84 o                         
  -2  -6   4          9.45         11.32         1.40 o                         
  -1  -6   4        389.48        390.64         8.51 o                         
   0  -6   4        983.18        979.47        20.42 o                         
   1  -6   4        236.88        240.82         9.98 o                         
   2  -6   4       1402.04       1363.55        23.68 o                         
   3  -6   4          0.59         -0.96         1.13 o                         
   4  -6   4       1149.90       1198.43        29.11 o                         
   5  -6   4        107.63        109.42         5.22 o                         
   6  -6   4        405.79        428.31        16.35 o                         
  -7  -5   4         23.50         29.66         3.69 o                         
  -6  -5   4         72.19         73.65         5.86 o                         
  -5  -5   4        120.86        121.58         9.20 o                         
  -4  -5   4         14.83         18.75         1.82 o                         
  -3  -5   4        104.12         99.96         3.66 o                         
  -2  -5   4        264.26        271.80         7.26 o                         
  -1  -5   4          8.84          9.33         1.23 o                         
   0  -5   4          2.47          4.87         0.69 o                         
   1  -5   4        200.19        190.14         4.80 o                         
   2  -5   4        278.70        292.03         6.78 o                         
   3  -5   4         46.28         43.78         2.86 o                         
   4  -5   4        179.77        165.40         5.92 o                         
   5  -5   4         60.19         62.44         3.90 o                         
   6  -5   4          0.07          1.17         1.77 o                         
   7  -5   4          1.42          0.95         2.12 o                         
  -8  -4   4          4.23         -0.81         1.75 o                         
  -7  -4   4         55.04         53.31         5.13 o                         
  -6  -4   4         15.90         15.00         2.42 o                         
  -5  -4   4         49.50         48.77         2.29 o                         
  -4  -4   4        156.51        154.46         5.56 o                         
  -3  -4   4        151.11        169.09         5.01 o                         
  -2  -4   4        142.51        141.88         4.22 o                         
  -1  -4   4        245.88        230.86         6.09 o                         
   0  -4   4        797.96        786.08        16.34 o                         
   1  -4   4        249.69        277.91        20.07 o                         
   2  -4   4        418.34        413.50         9.05 o                         
   3  -4   4         13.87         13.22         1.71 o                         
   4  -4   4         13.34         10.47         1.91 o                         
   5  -4   4         19.17         21.31         2.51 o                         
   6  -4   4          1.80         16.08         5.13 o                         
   7  -4   4          9.74          8.35         2.40 o                         
  -8  -3   4        280.61        243.45         7.79 o                         
  -7  -3   4         38.00         33.95         3.54 o                         
  -6  -3   4        631.03        613.51        13.99 o                         
  -5  -3   4         16.62         16.28         1.42 o                         
  -4  -3   4        124.22        125.98         5.06 o                         
  -3  -3   4         45.05         30.62         1.22 o                         
  -2  -3   4        256.12        225.85         5.19 o                         
  -1  -3   4        571.23        576.50        10.07 o                         
   0  -3   4        238.41        274.62         5.08 o                         
   1  -3   4         69.29         70.70         2.24 o                         
   2  -3   4       1073.29       1190.92        32.25 o                         
   3  -3   4         80.91         70.19         3.45 o                         
   4  -3   4         40.55         35.74         3.69 o                         
   5  -3   4         16.10         15.75         2.23 o                         
   6  -3   4          0.90          0.75         1.60 o                         
   7  -3   4        140.18        138.50         6.32 o                         
  -8  -2   4        433.29        422.45        12.37 o                         
  -7  -2   4         15.58         13.13         1.60 o                         
  -6  -2   4        130.46        132.74         4.32 o                         
  -5  -2   4       1209.12       1194.55        25.13 o                         
  -4  -2   4         52.96         52.52         1.96 o                         
  -3  -2   4        183.94        196.57         3.74 o                         
  -2  -2   4         34.77         29.52         1.22 o                         
  -1  -2   4       1530.06       1578.56        23.59 o                         
   0  -2   4       1187.91       1154.86        19.77 o                         
   1  -2   4        375.72        454.15         7.63 o                         
   2  -2   4        504.21        550.77        13.50 o                         
   3  -2   4       2093.50       2084.02        47.74 o                         
   4  -2   4        111.57        112.53         4.55 o                         
   5  -2   4         49.54         52.88         3.64 o                         
   6  -2   4        181.78        173.40         6.71 o                         
   7  -2   4         24.01         25.43         3.13 o                         
  -8  -1   4         16.82         18.20         2.07 o                         
  -7  -1   4        118.77        118.65         3.96 o                         
  -6  -1   4         69.68         65.22         2.45 o                         
  -5  -1   4        219.62        206.43         4.94 o                         
  -4  -1   4        136.05        136.39         4.53 o                         
  -3  -1   4        729.57        734.95        17.72 o                         
  -2  -1   4        274.66        265.31         4.85 o                         
  -1  -1   4        654.97        636.29        10.32 o                         
   0  -1   4         51.52         48.03         1.06 o                         
   1  -1   4        351.29        378.24         6.92 o                         
   2  -1   4         33.07         28.70         1.96 o                         
   3  -1   4         82.33        105.11         2.71 o                         
   4  -1   4         72.17         78.95         4.59 o                         
   5  -1   4         41.75         38.81         5.82 o                         
   6  -1   4         55.05         56.34         3.87 o                         
   7  -1   4         35.25         35.00         3.48 o                         
  -8   0   4         37.77         40.49         2.80 o                         
  -7   0   4         99.95        102.22         3.50 o                         
  -6   0   4          2.49          1.64         0.96 o                         
  -5   0   4        494.03        496.33        10.27 o                         
  -4   0   4        556.65        531.62        11.63 o                         
  -3   0   4          8.84         15.91         0.95 o                         
  -2   0   4         38.16         29.93         0.96 o                         
  -1   0   4        800.94        852.14        12.20 o                         
   0   0   4         21.76         23.21         0.76 o                         
   1   0   4          0.39         -0.16         0.36 o                         
   2   0   4        479.75        480.72         9.46 o                         
   3   0   4          4.63          5.12         0.71 o                         
   4   0   4        547.53        525.03        13.40 o                         
   5   0   4        306.31        308.36         7.91 o                         
   6   0   4         12.60          8.37         2.10 o                         
   7   0   4          0.98          1.29         1.81 o                         
  -8   1   4          5.89          5.47         1.68 o                         
  -7   1   4          1.52          0.95         0.85 o                         
  -6   1   4         65.35         67.14         2.71 o                         
  -5   1   4          5.51          2.38         0.88 o                         
  -4   1   4        103.50        101.67         2.64 o                         
  -3   1   4         25.61         28.07         1.47 o                         
  -2   1   4        482.06        491.11         8.66 o                         
  -1   1   4        947.85        939.00        13.45 o                         
   0   1   4        356.26        365.49         5.48 o                         
   1   1   4         86.29         91.74         2.28 o                         
   2   1   4        279.52        263.62         5.91 o                         
   3   1   4        235.95        214.17         5.48 o                         
   4   1   4         61.69         55.67         2.51 o                         
   5   1   4          0.30          0.71         0.96 o                         
   6   1   4         96.54         93.28         4.79 o                         
   7   1   4          4.00          2.78         2.31 o                         
  -8   2   4         24.86         22.47         2.22 o                         
  -7   2   4          3.69          4.24         1.21 o                         
  -6   2   4        266.98        260.39         6.96 o                         
  -5   2   4          8.88         10.22         1.30 o                         
  -4   2   4        434.25        415.19         7.86 o                         
  -3   2   4        144.07        130.79         3.25 o                         
  -2   2   4         36.62         32.67         1.46 o                         
  -1   2   4        759.13        761.82        13.11 o                         
   0   2   4        156.35        173.53         5.55 o                         
   1   2   4        270.50        268.86         5.55 o                         
   2   2   4          6.14          5.99         1.38 o                         
   3   2   4        395.62        401.34         9.21 o                         
   4   2   4         61.67         53.83         3.64 o                         
   5   2   4         56.44         52.00         2.70 o                         
   6   2   4         37.19         37.28         2.96 o                         
   7   2   4         68.66         73.74         6.06 o                         
  -8   3   4        169.32        185.78         8.96 o                         
  -7   3   4         52.29         54.73         2.75 o                         
  -6   3   4        171.39        162.42         4.52 o                         
  -5   3   4        107.69        102.92         3.19 o                         
  -4   3   4         80.90         87.69         2.83 o                         
  -3   3   4          0.22         -0.37         0.49 o                         
  -2   3   4          0.94          3.88         1.37 o                         
  -1   3   4          6.73          2.82         0.61 o                         
   0   3   4          2.70          1.76         0.55 o                         
   1   3   4       5162.04       5457.43       104.87 o                         
   2   3   4        592.87        585.99        10.69 o                         
   3   3   4       1153.36       1229.11        21.64 o                         
   4   3   4         80.68         74.44         2.94 o                         
   5   3   4        396.03        402.22        11.38 o                         
   6   3   4         24.44         21.35         2.49 o                         
   7   3   4          8.88         10.22         3.16 o                         
  -8   4   4          0.60         -0.94         1.62 o                         
  -7   4   4         32.45         34.61         2.58 o                         
  -6   4   4          3.06          4.50         1.26 o                         
  -5   4   4          4.27          4.79         1.28 o                         
  -4   4   4         17.33         20.12         1.23 o                         
  -3   4   4        267.82        266.68         5.27 o                         
  -2   4   4        219.44        195.49         3.91 o                         
  -1   4   4        767.09        769.05        17.78 o                         
   0   4   4        612.84        688.33        12.26 o                         
   1   4   4        135.66        152.40         3.59 o                         
   2   4   4         35.13         37.07         2.15 o                         
   3   4   4         43.12         48.47         3.56 o                         
   4   4   4          0.02          0.91         1.17 o                         
   5   4   4         28.35         26.56         2.65 o                         
   6   4   4         40.02         39.20         3.22 o                         
   7   4   4         22.11         26.67         5.43 o                         
  -8   5   4          1.21          1.62         1.96 o                         
  -7   5   4         38.57         36.88         4.04 o                         
  -6   5   4         10.06          9.50         1.75 o                         
  -5   5   4         14.54         13.42         1.46 o                         
  -4   5   4        251.46        262.46         6.49 o                         
  -3   5   4        267.39        283.70         6.04 o                         
  -2   5   4        126.38        126.91         2.94 o                         
  -1   5   4        151.07        174.64         4.17 o                         
   0   5   4        313.78        307.33         7.11 o                         
   1   5   4          4.10          5.72         0.78 o                         
   2   5   4        189.58        176.88         5.61 o                         
   3   5   4         11.22         11.75         1.76 o                         
   4   5   4         39.10         45.23         2.89 o                         
   5   5   4         35.26         33.95         3.30 o                         
   6   5   4         19.40         20.93         2.75 o                         
  -7   6   4          0.00          0.04         2.05 o                         
  -6   6   4         13.81          7.64         1.71 o                         
  -5   6   4        132.49        143.52         5.20 o                         
  -4   6   4         19.19         16.12         1.87 o                         
  -3   6   4         38.46         35.82         2.01 o                         
  -2   6   4        347.63        350.82         6.85 o                         
  -1   6   4        394.67        421.13        10.63 o                         
   0   6   4        128.14        133.83         3.86 o                         
   1   6   4        110.02        108.96         3.05 o                         
   2   6   4        444.20        431.89        11.60 o                         
   3   6   4          8.16         11.70         1.92 o                         
   4   6   4         72.29         73.78         4.21 o                         
   5   6   4          0.00         -1.08         1.46 o                         
   6   6   4         25.39         23.24         2.94 o                         
  -7   7   4        123.52        132.32         6.94 o                         
  -6   7   4          7.46          4.96         3.00 o                         
  -5   7   4         33.33         31.14         4.71 o                         
  -4   7   4        366.57        364.74        18.30 o                         
  -3   7   4        380.90        366.35         8.68 o                         
  -2   7   4          0.72          0.79         0.87 o                         
  -1   7   4         16.72         18.06         1.58 o                         
   0   7   4        268.32        287.29         9.23 o                         
   1   7   4        167.12        163.34         5.53 o                         
   2   7   4        642.01        639.41        16.37 o                         
   3   7   4        398.04        395.65        11.53 o                         
   4   7   4        558.35        609.30        19.19 o                         
   5   7   4          9.79         10.15         2.00 o                         
  -6   8   4        126.83        141.62         9.44 o                         
  -5   8   4         27.67         25.76         2.44 o                         
  -4   8   4          9.15          6.21         1.62 o                         
  -3   8   4         24.52         26.87         3.27 o                         
  -2   8   4        248.20        234.76         9.90 o                         
  -1   8   4         39.48         40.50         2.33 o                         
   0   8   4       1254.36       1293.14        27.24 o                         
   1   8   4        167.84        178.63         6.72 o                         
   2   8   4       2034.95       2056.44        55.62 o                         
   3   8   4         29.59         28.36         2.84 o                         
   4   8   4         81.42         79.02         4.60 o                         
   5   8   4          4.25         -3.88         3.88 o                         
  -5   9   4          4.09          4.09         2.17 o                         
  -4   9   4         45.76         44.44         3.78 o                         
  -3   9   4         15.33         19.51         2.14 o                         
  -2   9   4         29.71         36.76         2.37 o                         
  -1   9   4          0.78         -0.99         0.99 o                         
   0   9   4          3.51          3.39         1.54 o                         
   1   9   4         89.90         86.53         4.61 o                         
   2   9   4         28.77         27.84         2.82 o                         
   3   9   4          5.08          6.06         2.21 o                         
   4   9   4         84.33         86.86         7.05 o                         
  -4  10   4          0.51         -0.64         1.47 o                         
  -3  10   4          5.94          7.82         1.57 o                         
  -2  10   4          4.66          6.55         1.69 o                         
  -1  10   4         10.10          8.85         1.98 o                         
   0  10   4         12.22         16.17         2.20 o                         
   1  10   4         25.68         24.49         2.56 o                         
   2  10   4          1.69          2.61         2.37 o                         
  -2  11   4          1.70          3.48         2.01 o                         
  -1  11   4        107.00        111.08         5.57 o                         
   0  11   4          4.54          2.23         1.84 o                         
  -2 -11   5          0.13          5.12         2.73 o                         
  -1 -11   5          0.01          0.77         1.80 o                         
   0 -11   5          2.76          4.22         1.80 o                         
   1 -11   5         42.22         54.89         4.53 o                         
   2 -11   5         70.14         86.56         6.63 o                         
  -4 -10   5          0.47         -0.97         1.95 o                         
  -3 -10   5        139.09        138.47        11.50 o                         
  -2 -10   5         36.81         39.48         3.70 o                         
  -1 -10   5          4.63          4.84         1.82 o                         
   0 -10   5         19.42         19.67         2.61 o                         
   1 -10   5         75.41         81.71         4.96 o                         
   2 -10   5        102.77        104.45         7.47 o                         
   3 -10   5          8.05          6.70         2.37 o                         
  -5  -9   5          7.66          9.84         2.71 o                         
  -4  -9   5         89.63         94.81         6.49 o                         
  -3  -9   5        118.84        114.25         5.78 o                         
  -2  -9   5          8.98          7.76         2.04 o                         
  -1  -9   5          6.05          3.82         1.50 o                         
   0  -9   5          1.78          2.75         1.32 o                         
   1  -9   5         78.83         75.85         4.08 o                         
   2  -9   5         15.28         11.86         2.01 o                         
   3  -9   5         14.61         13.27         2.71 o                         
   4  -9   5        121.61        122.01         8.22 o                         
  -6  -8   5         11.52         11.91         3.57 o                         
  -5  -8   5          1.96          0.97         1.66 o                         
  -4  -8   5         77.56         81.06         6.28 o                         
  -3  -8   5         35.70         32.07         3.21 o                         
  -2  -8   5        153.09        143.84         5.08 o                         
  -1  -8   5         78.50         80.49         3.57 o                         
   0  -8   5         78.15         77.43         3.59 o                         
   1  -8   5         79.26         72.70         3.76 o                         
   2  -8   5          0.63         -0.02         1.40 o                         
   3  -8   5        421.42        423.37        16.27 o                         
   4  -8   5         58.09         68.86         4.83 o                         
   5  -8   5         53.75         52.89         3.94 o                         
  -6  -7   5          7.16          9.59         2.60 o                         
  -5  -7   5         30.76         29.28         3.36 o                         
  -4  -7   5         11.72         14.23         3.56 o                         
  -3  -7   5        360.59        350.31         9.62 o                         
  -2  -7   5        620.51        629.08        18.21 o                         
  -1  -7   5        123.24        128.22         4.42 o                         
   0  -7   5       1188.62       1217.22        27.30 o                         
   1  -7   5        169.82        176.07         4.90 o                         
   2  -7   5       2844.77       2810.54        53.81 o                         
   3  -7   5        232.09        226.80         8.55 o                         
   4  -7   5        726.83        710.20        18.55 o                         
   5  -7   5          9.60          8.70         2.03 o                         
   6  -7   5         18.26         15.54         3.05 o                         
  -7  -6   5         24.88         18.90         3.77 o                         
  -6  -6   5         12.81         14.61         2.66 o                         
  -5  -6   5        127.41        126.89         7.29 o                         
  -4  -6   5        196.64        200.39         6.28 o                         
  -3  -6   5         12.12         11.69         1.57 o                         
  -2  -6   5         28.60         26.56         1.97 o                         
  -1  -6   5         99.59        116.41         3.63 o                         
   0  -6   5         13.10         13.15         1.15 o                         
   1  -6   5         58.07         66.84         3.73 o                         
   2  -6   5        358.14        360.70         8.53 o                         
   3  -6   5        323.37        326.13        14.29 o                         
   4  -6   5          5.02          5.75         1.98 o                         
   5  -6   5          4.80          4.76         1.86 o                         
   6  -6   5          6.40          6.07         2.29 o                         
  -7  -5   5          5.75          4.45         2.19 o                         
  -6  -5   5         31.31         34.89         3.51 o                         
  -5  -5   5          4.53          3.67         1.27 o                         
  -4  -5   5         32.95         35.70         2.74 o                         
  -3  -5   5         38.06         35.96         2.25 o                         
  -2  -5   5       1177.49       1176.75        27.32 o                         
  -1  -5   5        216.88        220.30         5.22 o                         
   0  -5   5         54.76         59.38         2.11 o                         
   1  -5   5         28.63         24.68         1.55 o                         
   2  -5   5        148.55        150.22         5.03 o                         
   3  -5   5         98.00         97.20         4.98 o                         
   4  -5   5          5.23          4.38         1.64 o                         
   5  -5   5          1.10          0.52         1.69 o                         
   6  -5   5          0.37         -0.51         1.77 o                         
  -8  -4   5        136.13        121.63         8.57 o                         
  -7  -4   5          0.08          3.65         2.46 o                         
  -6  -4   5         48.92         49.13         3.13 o                         
  -5  -4   5          2.47          1.31         0.96 o                         
  -4  -4   5        129.85        123.93         3.50 o                         
  -3  -4   5        808.23        780.27        18.59 o                         
  -2  -4   5        718.24        715.97        17.01 o                         
  -1  -4   5         73.54         67.45         2.38 o                         
   0  -4   5        903.93       1012.06        23.40 o                         
   1  -4   5          5.17          7.81         0.77 o                         
   2  -4   5          0.23          1.47         0.56 o                         
   3  -4   5          0.03          4.31         1.59 o                         
   4  -4   5         14.91         15.44         2.31 o                         
   5  -4   5        436.24        408.22        11.78 o                         
   6  -4   5         27.04         26.05         2.96 o                         
   7  -4   5          0.26          1.69         2.05 o                         
  -8  -3   5        122.29        108.95         5.34 o                         
  -7  -3   5        377.23        355.03        10.36 o                         
  -6  -3   5        172.51        158.40         4.84 o                         
  -5  -3   5          4.08          2.04         1.46 o                         
  -4  -3   5         48.86         50.67         2.68 o                         
  -3  -3   5         64.98         67.09         1.77 o                         
  -2  -3   5         29.24         23.56         1.17 o                         
  -1  -3   5          5.66          3.64         0.64 o                         
   0  -3   5       1427.74       1509.93        22.75 o                         
   1  -3   5       1069.04       1132.64        23.14 o                         
   2  -3   5        454.38        535.16        15.31 o                         
   3  -3   5         13.99          6.92         1.48 o                         
   4  -3   5        917.20        974.34        23.89 o                         
   5  -3   5         27.04         32.45         4.84 o                         
   6  -3   5          7.37          5.49         2.01 o                         
   7  -3   5         10.88         10.83         2.70 o                         
  -8  -2   5          4.21          3.79         1.79 o                         
  -7  -2   5         90.66         78.75         3.50 o                         
  -6  -2   5         19.46         18.58         1.76 o                         
  -5  -2   5         80.71         74.16         2.60 o                         
  -4  -2   5          0.73          0.03         0.68 o                         
  -3  -2   5         10.41          8.44         0.68 o                         
  -2  -2   5       1773.37       1890.65        32.06 o                         
  -1  -2   5       3112.87       3210.11        54.13 o                         
   0  -2   5        266.84        325.08         5.97 o                         
   1  -2   5        863.79       1063.46        21.75 o                         
   2  -2   5       1219.52       1261.22        30.53 o                         
   3  -2   5        172.85        196.59         6.18 o                         
   4  -2   5         63.03         63.68         4.01 o                         
   5  -2   5        191.99        179.25         6.54 o                         
   6  -2   5        108.76        104.97         5.23 o                         
   7  -2   5         15.06         14.29         2.69 o                         
  -8  -1   5          5.52          5.09         1.47 o                         
  -7  -1   5        215.73        233.64         6.56 o                         
  -6  -1   5         45.19         39.31         2.30 o                         
  -5  -1   5          4.32          1.73         0.92 o                         
  -4  -1   5        926.20        929.16        19.49 o                         
  -3  -1   5        114.41        123.56         2.57 o                         
  -2  -1   5          7.60         10.08         0.99 o                         
  -1  -1   5        410.90        405.36         8.59 o                         
   0  -1   5        324.60        347.46         5.94 o                         
   1  -1   5         47.75         56.38         1.87 o                         
   2  -1   5        426.05        423.55         8.46 o                         
   3  -1   5        716.49        678.55        13.28 o                         
   4  -1   5        116.84        106.00         2.96 o                         
   5  -1   5         37.21         42.26         3.34 o                         
   6  -1   5          0.19          2.23         1.74 o                         
   7  -1   5          2.81          2.01         2.13 o                         
  -8   0   5          8.85         10.27         1.70 o                         
  -7   0   5          0.22          1.87         1.07 o                         
  -6   0   5         10.90         11.52         1.57 o                         
  -5   0   5          4.56          3.47         1.00 o                         
  -4   0   5        230.96        218.80         5.43 o                         
  -3   0   5        154.41        135.54         2.90 o                         
  -2   0   5         61.92         53.84         1.74 o                         
  -1   0   5         89.19        112.24         2.15 o                         
   0   0   5       1105.03       1176.14        20.19 o                         
   1   0   5       3421.47       3468.81        63.26 o                         
   2   0   5          6.15          6.91         1.13 o                         
   3   0   5          0.71          0.68         0.68 o                         
   4   0   5         18.64         17.55         2.33 o                         
   5   0   5         58.89         52.34         3.34 o                         
   6   0   5         12.95         13.42         2.33 o                         
   7   0   5          0.98          0.16         2.38 o                         
  -8   1   5         64.88         60.14         3.41 o                         
  -7   1   5         28.85         28.12         2.17 o                         
  -6   1   5         90.10         82.88         3.23 o                         
  -5   1   5         81.01         79.95         2.88 o                         
  -4   1   5         35.49         29.38         1.33 o                         
  -3   1   5        319.31        318.12         5.94 o                         
  -2   1   5        220.91        215.08         4.03 o                         
  -1   1   5        299.37        277.27         5.06 o                         
   0   1   5          0.08          0.24         0.43 o                         
   1   1   5        306.55        303.50         7.79 o                         
   2   1   5         42.38         38.03         2.12 o                         
   3   1   5       1070.76        982.19        20.87 o                         
   4   1   5          5.00          4.21         1.12 o                         
   5   1   5         33.38         35.29         2.27 o                         
   6   1   5         22.16         20.17         2.71 o                         
   7   1   5          0.38          3.58         2.48 o                         
  -8   2   5         17.44         17.73         1.99 o                         
  -7   2   5        138.00        140.10         4.60 o                         
  -6   2   5          2.51          2.94         1.09 o                         
  -5   2   5          0.17          0.99         0.88 o                         
  -4   2   5        541.07        526.94        10.42 o                         
  -3   2   5          0.05          0.34         0.76 o                         
  -2   2   5         92.82        107.11         3.27 o                         
  -1   2   5       2305.42       2521.70        42.61 o                         
   0   2   5        281.05        304.37        15.99 o                         
   1   2   5        744.60        890.05        24.07 o                         
   2   2   5        730.39        666.12        14.33 o                         
   3   2   5        692.99        742.82        16.17 o                         
   4   2   5         47.21         45.21         2.46 o                         
   5   2   5          8.94          7.52         1.48 o                         
   6   2   5          1.79          2.85         2.48 o                         
   7   2   5          0.01          1.99         2.66 o                         
  -8   3   5          6.51          6.10         2.09 o                         
  -7   3   5         45.85         42.76         2.76 o                         
  -6   3   5          9.36          8.88         1.30 o                         
  -5   3   5         11.78         13.19         1.29 o                         
  -4   3   5        247.27        233.04         6.74 o                         
  -3   3   5        975.37       1018.57        28.64 o                         
  -2   3   5       1316.23       1342.53        32.12 o                         
  -1   3   5        559.64        663.47        12.60 o                         
   0   3   5        179.53        240.30         5.12 o                         
   1   3   5       1740.30       1880.55        38.00 o                         
   2   3   5        114.47        110.52         2.95 o                         
   3   3   5        131.29        139.12         4.20 o                         
   4   3   5         27.76         28.17         2.16 o                         
   5   3   5         26.74         29.98         2.72 o                         
   6   3   5          2.14          0.76         1.69 o                         
   7   3   5          2.97          2.12         3.87 o                         
  -8   4   5          8.03          9.15         2.57 o                         
  -7   4   5         13.32         12.03         1.80 o                         
  -6   4   5        166.86        178.55         6.28 o                         
  -5   4   5         19.95         22.59         1.69 o                         
  -4   4   5        533.00        532.75         9.85 o                         
  -3   4   5        112.52        111.23         4.76 o                         
  -2   4   5        534.68        546.06        13.26 o                         
  -1   4   5         54.49         55.92         1.84 o                         
   0   4   5        161.85        168.51         4.27 o                         
   1   4   5        188.58        197.55         4.52 o                         
   2   4   5         34.88         36.15         1.51 o                         
   3   4   5        483.09        468.00         9.99 o                         
   4   4   5        331.48        345.74         9.99 o                         
   5   4   5         29.54         29.02         3.20 o                         
   6   4   5         10.02          7.91         2.11 o                         
  -8   5   5          0.05         -0.15         1.97 o                         
  -7   5   5        151.02        159.02         5.41 o                         
  -6   5   5          0.99          0.84         1.12 o                         
  -5   5   5          9.54         10.41         1.64 o                         
  -4   5   5          3.40          3.91         1.21 o                         
  -3   5   5        171.20        177.61         4.29 o                         
  -2   5   5        244.64        244.89         5.23 o                         
  -1   5   5        109.41         89.24         2.89 o                         
   0   5   5         12.47         13.55         1.18 o                         
   1   5   5        162.72        158.67         3.98 o                         
   2   5   5         78.08         73.52         2.72 o                         
   3   5   5         26.97         30.27         2.37 o                         
   4   5   5         83.88         85.49         3.97 o                         
   5   5   5         17.58         16.97         2.35 o                         
   6   5   5          9.54          6.74         2.17 o                         
  -7   6   5          7.35          7.22         2.08 o                         
  -6   6   5        112.71        113.11         4.33 o                         
  -5   6   5        229.76        233.75         6.56 o                         
  -4   6   5         57.65         54.49         2.71 o                         
  -3   6   5          4.80          2.81         0.94 o                         
  -2   6   5          1.78          2.31         0.85 o                         
  -1   6   5        197.59        180.25         5.38 o                         
   0   6   5        107.82        106.81         3.39 o                         
   1   6   5         82.38         83.24         4.31 o                         
   2   6   5         20.60         23.25         2.30 o                         
   3   6   5          0.26         -1.00         1.37 o                         
   4   6   5         23.18         26.66         2.54 o                         
   5   6   5         48.63         48.03         3.69 o                         
  -7   7   5        159.70        167.82         6.75 o                         
  -6   7   5         12.97         16.55         1.98 o                         
  -5   7   5         78.25         76.54         3.48 o                         
  -4   7   5        169.75        162.73         8.10 o                         
  -3   7   5         23.89         25.26         2.17 o                         
  -2   7   5       1832.44       1734.90        49.60 o                         
  -1   7   5        372.98        370.36        15.44 o                         
   0   7   5       3666.50       3822.52        77.04 o                         
   1   7   5        241.95        226.81         7.11 o                         
   2   7   5        310.71        349.32        10.13 o                         
   3   7   5        191.82        185.41         6.75 o                         
   4   7   5        156.99        171.07         6.04 o                         
   5   7   5         39.56         38.42         3.49 o                         
  -6   8   5         71.12         73.52         5.32 o                         
  -5   8   5         22.91         25.05         2.20 o                         
  -4   8   5         15.33         12.55         1.71 o                         
  -3   8   5         21.50         25.82         3.00 o                         
  -2   8   5        305.80        300.50         9.95 o                         
  -1   8   5        243.76        248.25         6.49 o                         
   0   8   5          8.09         15.06         1.96 o                         
   1   8   5         55.48         61.37         3.56 o                         
   2   8   5         15.75         13.23         2.15 o                         
   3   8   5         24.08         27.59         2.94 o                         
   4   8   5         27.25         24.83         2.67 o                         
  -5   9   5          1.64          3.38         1.46 o                         
  -4   9   5          1.30          1.19         1.37 o                         
  -3   9   5         64.80         64.04         4.62 o                         
  -2   9   5         61.76         54.42         3.30 o                         
  -1   9   5          1.15          3.33         1.71 o                         
   0   9   5         53.43         66.11         5.84 o                         
   1   9   5         99.14        103.23         4.78 o                         
   2   9   5         14.86         16.27         2.71 o                         
   3   9   5         16.50         15.60         3.10 o                         
  -4  10   5          7.69          6.77         1.72 o                         
  -3  10   5         25.25         28.94         2.45 o                         
  -2  10   5         22.72         19.89         2.50 o                         
  -1  10   5         19.84         22.52         3.78 o                         
   0  10   5        156.82        158.16         6.86 o                         
   1  10   5         26.73         34.23         3.11 o                         
   2  10   5          3.99          2.24         1.65 o                         
  -1 -11   6         19.37         17.51         2.72 o                         
   0 -11   6          6.86          4.93         3.18 o                         
   1 -11   6          1.79          4.18         2.85 o                         
  -3 -10   6         54.79         64.44         4.84 o                         
  -2 -10   6         40.56         48.95         4.00 o                         
  -1 -10   6          4.75          3.63         1.60 o                         
   0 -10   6          0.06         -0.64         1.34 o                         
   1 -10   6         27.71         31.47         3.46 o                         
   2 -10   6          0.20          1.00         2.81 o                         
   3 -10   6         66.55         56.92         5.87 o                         
  -5  -9   6         31.30         26.31         4.55 o                         
  -4  -9   6          4.92          5.33         2.86 o                         
  -3  -9   6        185.03        173.23         8.32 o                         
  -2  -9   6          0.19         -1.45         1.45 o                         
  -1  -9   6        180.64        194.03         6.41 o                         
   0  -9   6         32.91         33.61         2.55 o                         
   1  -9   6         45.67         45.34         3.65 o                         
   2  -9   6         50.69         50.72         4.12 o                         
   3  -9   6         24.64         29.17         3.64 o                         
   4  -9   6          1.08          0.46         1.77 o                         
  -5  -8   6         83.09         73.02         7.28 o                         
  -4  -8   6         54.50         59.55         4.79 o                         
  -3  -8   6        157.51        156.87         6.77 o                         
  -2  -8   6        267.23        272.39         8.08 o                         
  -1  -8   6         98.98        107.10         8.92 o                         
   0  -8   6       2424.64       2480.04        56.71 o                         
   1  -8   6         94.70         88.39         7.46 o                         
   2  -8   6        426.87        402.65        16.61 o                         
   3  -8   6         13.60         12.37         2.38 o                         
   4  -8   6          2.23          0.03         1.55 o                         
   5  -8   6         11.23          8.26         2.08 o                         
  -6  -7   6        200.12        206.96        10.80 o                         
  -5  -7   6         32.77         34.74         3.78 o                         
  -4  -7   6         38.27         44.33         3.55 o                         
  -3  -7   6          0.09          0.72         1.21 o                         
  -2  -7   6        849.00        861.88        20.84 o                         
  -1  -7   6         81.95         79.79         3.36 o                         
   0  -7   6       1338.79       1371.93        31.85 o                         
   1  -7   6        140.97        136.60         5.27 o                         
   2  -7   6         51.96         49.95         8.42 o                         
   3  -7   6         11.54         11.00         1.79 o                         
   4  -7   6         42.32         44.83         4.12 o                         
   5  -7   6        317.57        353.60        11.19 o                         
  -7  -6   6         63.19         66.80         6.44 o                         
  -6  -6   6         53.03         53.39         5.43 o                         
  -5  -6   6         48.40         49.11         3.93 o                         
  -4  -6   6        282.07        275.16         8.00 o                         
  -3  -6   6         14.45         15.05         1.65 o                         
  -2  -6   6          3.33          6.63         3.08 o                         
  -1  -6   6        526.87        507.63        11.13 o                         
   0  -6   6        567.27        583.16        12.71 o                         
   1  -6   6          3.82          2.30         0.93 o                         
   2  -6   6          0.17         -0.77         1.04 o                         
   3  -6   6        171.17        173.57         7.34 o                         
   4  -6   6          3.34         10.51         3.22 o                         
   5  -6   6          2.31          1.23         1.82 o                         
   6  -6   6          8.37          6.66         2.44 o                         
  -7  -5   6          1.65          3.89         2.59 o                         
  -6  -5   6         36.70         35.51         3.44 o                         
  -5  -5   6        315.09        304.85         8.71 o                         
  -4  -5   6        162.78        169.77         5.48 o                         
  -3  -5   6        170.47        172.16         5.34 o                         
  -2  -5   6          7.94         14.76         2.02 o                         
  -1  -5   6         33.00         30.40         1.53 o                         
   0  -5   6         49.73         55.66         2.33 o                         
   1  -5   6          4.75          6.44         1.19 o                         
   2  -5   6         28.57         37.33         2.52 o                         
   3  -5   6        174.87        174.96         6.14 o                         
   4  -5   6         13.74         14.51         2.32 o                         
   5  -5   6         95.36         94.22         6.35 o                         
   6  -5   6         97.41        105.46         5.54 o                         
  -7  -4   6          3.49          3.14         2.39 o                         
  -6  -4   6        139.23        142.19         5.25 o                         
  -5  -4   6         69.02         73.32         3.39 o                         
  -4  -4   6         10.14          7.80         1.34 o                         
  -3  -4   6        180.29        177.78         5.27 o                         
  -2  -4   6          6.63          6.67         0.86 o                         
  -1  -4   6         15.42         18.99         1.02 o                         
   0  -4   6          5.47         15.56         1.32 o                         
   1  -4   6        148.71        139.64         4.09 o                         
   2  -4   6        832.75        863.40        21.89 o                         
   3  -4   6         60.95         53.68         5.18 o                         
   4  -4   6         83.39         80.19         4.19 o                         
   5  -4   6          7.31          7.56         2.10 o                         
   6  -4   6          9.59          6.94         2.25 o                         
  -8  -3   6         34.81         28.26         5.50 o                         
  -7  -3   6         73.11         76.87         3.95 o                         
  -6  -3   6         31.06         27.93         2.98 o                         
  -5  -3   6         50.81         50.89         2.35 o                         
  -4  -3   6        712.87        682.03        12.34 o                         
  -3  -3   6       1396.00       1403.51        22.62 o                         
  -2  -3   6        219.74        264.88         4.97 o                         
  -1  -3   6        982.13       1159.77        19.94 o                         
   0  -3   6       3446.95       3731.68        74.47 o                         
   1  -3   6       1254.70       1384.68        31.56 o                         
   2  -3   6        160.62        194.02         6.14 o                         
   3  -3   6         55.93         53.20         5.55 o                         
   4  -3   6         35.91         39.72         3.07 o                         
   5  -3   6          4.12          9.39         2.66 o                         
   6  -3   6         58.43         63.41         6.02 o                         
   7  -3   6          0.61         -0.27         2.33 o                         
  -8  -2   6         34.20         35.56         3.05 o                         
  -7  -2   6          9.92         10.64         1.53 o                         
  -6  -2   6        254.92        264.77         6.34 o                         
  -5  -2   6         79.18         75.41         3.32 o                         
  -4  -2   6         81.59         88.51         4.56 o                         
  -3  -2   6         27.20         20.34         1.04 o                         
  -2  -2   6         45.65         58.61         3.08 o                         
  -1  -2   6        437.64        498.51         9.83 o                         
   0  -2   6         24.35         31.35         3.33 o                         
   1  -2   6        159.84        177.97         4.02 o                         
   2  -2   6        539.32        479.49         9.60 o                         
   3  -2   6        412.36        395.16        10.71 o                         
   4  -2   6         41.18         40.30         3.03 o                         
   5  -2   6         35.54         38.26         3.26 o                         
   6  -2   6         69.07         74.10         4.67 o                         
   7  -2   6         25.79         30.48         3.51 o                         
  -8  -1   6         11.15         12.14         1.96 o                         
  -7  -1   6         30.71         31.01         1.97 o                         
  -6  -1   6          3.26          1.21         0.92 o                         
  -5  -1   6         43.39         51.37         2.37 o                         
  -4  -1   6         36.58         38.61         1.63 o                         
  -3  -1   6        355.37        360.29         7.13 o                         
  -2  -1   6          3.80          1.15         0.70 o                         
  -1  -1   6        335.70        312.94         6.81 o                         
   0  -1   6       1087.67       1128.61        21.06 o                         
   1  -1   6        703.01        715.05        13.70 o                         
   2  -1   6          7.23          6.29         0.72 o                         
   3  -1   6         77.86         77.26         2.37 o                         
   4  -1   6         62.93         58.08         2.49 o                         
   5  -1   6         21.31         21.84         2.65 o                         
   6  -1   6          1.95          2.43         1.81 o                         
   7  -1   6         15.62         14.57         2.76 o                         
  -8   0   6          6.62          3.38         1.37 o                         
  -7   0   6         13.11         13.51         1.50 o                         
  -6   0   6         31.35         33.08         1.95 o                         
  -5   0   6        102.43        103.10         3.37 o                         
  -4   0   6         62.74         52.51         1.92 o                         
  -3   0   6        608.31        573.51        10.19 o                         
  -2   0   6        496.89        536.01        11.30 o                         
  -1   0   6        207.74        213.28         4.06 o                         
   0   0   6          0.16         -0.44         0.44 o                         
   1   0   6        767.23        807.20        16.98 o                         
   2   0   6         21.24         21.68         1.45 o                         
   3   0   6         21.04         20.69         2.36 o                         
   4   0   6         40.69         43.08         3.83 o                         
   5   0   6          7.59          7.59         2.43 o                         
   6   0   6        211.38        204.57         8.73 o                         
   7   0   6         65.04         78.21         6.14 o                         
  -8   1   6          5.11          5.20         1.59 o                         
  -7   1   6         89.39         96.37         3.73 o                         
  -6   1   6        200.39        203.06         5.61 o                         
  -5   1   6         13.88         14.06         1.20 o                         
  -4   1   6        229.61        254.82         6.58 o                         
  -3   1   6        105.87        123.80         2.68 o                         
  -2   1   6        657.43        718.93        12.50 o                         
   0   1   6        371.52        400.10         7.99 o                         
   1   1   6        593.21        625.39        13.38 o                         
   2   1   6        215.01        206.25         5.98 o                         
   3   1   6          3.67          4.55         1.03 o                         
   4   1   6         38.70         34.27         2.15 o                         
   5   1   6         73.09         67.75         3.15 o                         
   6   1   6          3.97          7.94         2.84 o                         
   7   1   6         53.92         64.15         6.37 o                         
  -8   2   6          7.51         14.21         2.13 o                         
  -7   2   6         65.28         66.75         3.61 o                         
  -6   2   6         27.94         30.25         2.02 o                         
  -5   2   6        314.80        308.51         7.41 o                         
  -4   2   6        620.40        614.19        11.93 o                         
  -3   2   6        464.66        543.46        11.77 o                         
  -2   2   6         16.01         10.21         1.38 o                         
  -1   2   6       4252.03       4602.06        77.54 o                         
   0   2   6         10.23         10.92         3.64 o                         
   1   2   6        133.83        183.29         5.18 o                         
   2   2   6         19.27         22.07         1.55 o                         
   3   2   6         51.68         46.52         2.34 o                         
   4   2   6         56.98         56.24         2.74 o                         
   5   2   6         92.01         93.34         4.59 o                         
   6   2   6        411.00        447.45        18.57 o                         
  -8   3   6          0.33          0.48         1.38 o                         
  -7   3   6         11.20         12.63         1.91 o                         
  -6   3   6        590.46        585.82        14.99 o                         
  -5   3   6        203.88        201.24         5.30 o                         
  -4   3   6        279.59        296.57         8.03 o                         
  -3   3   6         14.48         17.68         1.48 o                         
  -2   3   6         42.15         43.87         2.08 o                         
  -1   3   6        680.39        701.98        13.35 o                         
   0   3   6          1.20          0.31         0.63 o                         
   1   3   6        821.09        829.35        19.51 o                         
   2   3   6         80.55         89.11         3.06 o                         
   3   3   6         64.69         61.67         3.32 o                         
   4   3   6         61.92         65.42         4.02 o                         
   5   3   6         41.15         38.69         2.99 o                         
   6   3   6          1.46         -0.89         2.51 o                         
  -8   4   6          0.91          4.34         2.08 o                         
  -7   4   6        141.12        136.27         5.26 o                         
  -6   4   6          3.67          0.98         1.33 o                         
  -5   4   6        403.60        391.36        10.50 o                         
  -4   4   6         51.70         50.19         2.66 o                         
  -3   4   6         54.93         60.70         2.68 o                         
  -2   4   6         55.17         66.33         2.66 o                         
  -1   4   6        513.53        500.44        10.75 o                         
   0   4   6        354.09        355.62         8.06 o                         
   1   4   6        139.53        142.38         7.48 o                         
   2   4   6        335.13        310.90         8.17 o                         
   3   4   6         57.49         58.48         2.67 o                         
   4   4   6          0.99          3.21         2.99 o                         
   5   4   6          9.39          6.09         1.86 o                         
   6   4   6         16.80         21.24         3.90 o                         
  -7   5   6         29.94         33.00         2.98 o                         
  -6   5   6        110.30        116.11         4.33 o                         
  -5   5   6          6.26          6.80         1.41 o                         
  -4   5   6         21.73         23.47         2.02 o                         
  -3   5   6         12.74         14.59         2.46 o                         
  -2   5   6          1.04         -0.65         1.62 o                         
  -1   5   6        330.96        339.00         7.07 o                         
   0   5   6        415.04        422.50         8.75 o                         
   1   5   6        157.64        153.03         4.14 o                         
   2   5   6        187.40        196.60         5.82 o                         
   3   5   6          2.09          1.65         1.50 o                         
   4   5   6         57.05         63.63         3.88 o                         
   5   5   6          6.65          5.65         1.96 o                         
   6   5   6          3.52          8.09         4.85 o                         
  -7   6   6         70.68         71.30         4.15 o                         
  -6   6   6         16.27         16.11         1.93 o                         
  -5   6   6         55.27         63.02         4.12 o                         
  -4   6   6        457.43        459.59        18.60 o                         
  -3   6   6         76.85         82.28         3.45 o                         
  -2   6   6       1558.77       1576.77        32.45 o                         
  -1   6   6        301.10        300.04         7.26 o                         
   0   6   6        238.84        253.69         6.40 o                         
   1   6   6        581.78        590.65        13.16 o                         
   2   6   6        386.27        377.77         9.60 o                         
   3   6   6         11.29          9.59         1.88 o                         
   4   6   6          1.20          1.53         1.78 o                         
   5   6   6          0.08         -0.08         1.92 o                         
  -6   7   6        135.21        138.17         4.98 o                         
  -5   7   6          3.95          4.86         1.48 o                         
  -4   7   6       1135.79       1079.79        39.63 o                         
  -3   7   6          9.48          8.96         1.54 o                         
  -2   7   6        647.20        645.67        18.55 o                         
  -1   7   6        958.08        986.07        29.11 o                         
   0   7   6        137.09        134.55         4.24 o                         
   1   7   6        142.23        140.56         5.29 o                         
   2   7   6        113.76        120.39         5.10 o                         
   3   7   6         30.25         33.44         2.80 o                         
   4   7   6         29.64         29.52         2.88 o                         
  -6   8   6          0.16          0.94         1.26 o                         
  -5   8   6        151.61        156.89         5.29 o                         
  -4   8   6        244.85        240.19         7.50 o                         
  -3   8   6          3.46          3.12         1.44 o                         
  -2   8   6        243.13        241.50        15.03 o                         
  -1   8   6         11.75         10.23         1.64 o                         
   0   8   6        125.77        123.92         4.91 o                         
   1   8   6          0.08         -0.84         1.43 o                         
   2   8   6        118.41        120.89         5.21 o                         
   3   8   6         29.97         32.68         2.95 o                         
   4   8   6          3.33          4.00         1.97 o                         
  -5   9   6          1.88          0.82         1.39 o                         
  -4   9   6         11.65         16.80         2.19 o                         
  -3   9   6         56.66         56.74         4.15 o                         
  -2   9   6         28.95         29.04         2.45 o                         
  -1   9   6          8.18          8.43         1.92 o                         
   0   9   6          5.63          5.79         1.80 o                         
   1   9   6          0.10          0.49         1.63 o                         
   2   9   6         51.89         60.65         4.06 o                         
   3   9   6          4.08          5.42         2.08 o                         
  -4  10   6          0.43         -0.32         2.91 o                         
  -3  10   6         30.25         24.67         2.86 o                         
  -2  10   6          6.03          7.23         2.18 o                         
  -1  10   6          0.30          0.73         1.68 o                         
   0  10   6          0.39          1.74         2.18 o                         
   1  10   6          3.98          4.40         2.09 o                         
  -3 -10   7          6.79          8.13         3.56 o                         
  -2 -10   7         12.00         11.53         2.34 o                         
  -1 -10   7         32.32         32.18         2.74 o                         
   0 -10   7         72.80         73.17         4.79 o                         
   1 -10   7         20.86         19.03         3.02 o                         
   2 -10   7          5.23          3.08         2.33 o                         
  -4  -9   7         47.22         41.74        12.45 o                         
  -3  -9   7          2.46          4.35         2.00 o                         
  -2  -9   7        919.29        941.04        23.17 o                         
  -1  -9   7          7.06         11.31         2.18 o                         
   0  -9   7         42.50         44.35         2.92 o                         
   1  -9   7          6.93          6.23         2.09 o                         
   2  -9   7          2.67          2.99         3.18 o                         
   3  -9   7         32.14         30.78         3.19 o                         
  -5  -8   7         61.43         62.66         6.04 o                         
  -4  -8   7       1081.70       1115.02        39.18 o                         
  -3  -8   7         23.61         29.77         4.39 o                         
  -2  -8   7       1261.18       1268.32        30.18 o                         
  -1  -8   7         37.28         38.87         3.09 o                         
   0  -8   7        294.58        315.28        10.34 o                         
   1  -8   7         70.43         69.91         7.23 o                         
   2  -8   7         35.46         34.14         3.50 o                         
   3  -8   7        115.86        114.84        11.52 o                         
   4  -8   7         40.59         53.13         3.70 o                         
  -6  -7   7         26.29         25.77         4.04 o                         
  -5  -7   7         74.06         70.82         5.86 o                         
  -4  -7   7         43.34         50.09         3.24 o                         
  -3  -7   7        322.74        325.78         9.21 o                         
  -2  -7   7         38.29         34.75         2.45 o                         
  -1  -7   7          0.50          1.26         1.12 o                         
   0  -7   7        133.08        131.03         3.97 o                         
   1  -7   7        186.27        195.58         4.93 o                         
   2  -7   7          1.43         -0.37         1.47 o                         
   3  -7   7         45.21         47.58         4.34 o                         
   4  -7   7         14.19         11.90         2.40 o                         
   5  -7   7          2.64          0.12         2.06 o                         
  -7  -6   7         20.41         22.73         4.04 o                         
  -6  -6   7          1.25          1.82         2.25 o                         
  -5  -6   7        150.18        147.80         6.19 o                         
  -4  -6   7        190.58        205.85         6.49 o                         
  -3  -6   7         83.53         81.90         3.57 o                         
  -2  -6   7          0.10          0.21         1.10 o                         
  -1  -6   7          6.70         10.53         1.13 o                         
   0  -6   7        378.83        384.22         8.92 o                         
   1  -6   7          0.29         -0.12         0.87 o                         
   2  -6   7         54.16         54.07         3.30 o                         
   3  -6   7        185.93        191.89        10.48 o                         
   4  -6   7         12.87         11.35         2.40 o                         
   5  -6   7          1.01         -1.82         1.89 o                         
  -7  -5   7          0.04          1.39         2.33 o                         
  -6  -5   7          1.55          0.61         1.54 o                         
  -5  -5   7         60.70         59.11         4.63 o                         
  -4  -5   7         53.88         58.19         3.01 o                         
  -3  -5   7         99.52        102.10         3.79 o                         
  -2  -5   7          2.41          3.39         1.09 o                         
  -1  -5   7         68.16         64.42         2.33 o                         
   0  -5   7        559.58        557.06        14.37 o                         
   1  -5   7        258.01        261.98         8.35 o                         
   2  -5   7        256.35        258.83        15.13 o                         
   3  -5   7         68.83         67.45         5.52 o                         
   4  -5   7         54.83         51.86         3.96 o                         
   5  -5   7         37.37         47.89         5.48 o                         
   6  -5   7         45.33         43.62         3.84 o                         
  -7  -4   7          3.09          2.95         2.56 o                         
  -6  -4   7        106.64        111.62         5.25 o                         
  -5  -4   7        356.19        351.03         9.68 o                         
  -4  -4   7         25.49         36.02         3.76 o                         
  -3  -4   7        254.20        279.81         6.09 o                         
  -2  -4   7       1163.44       1208.13        19.56 o                         
  -1  -4   7        987.30       1067.95        18.66 o                         
   0  -4   7        177.81        152.16         5.44 o                         
   1  -4   7         62.22         61.85         3.18 o                         
   2  -4   7        231.03        239.04         6.09 o                         
   3  -4   7          1.01          0.80         1.38 o                         
   4  -4   7          3.32          3.49         1.86 o                         
   5  -4   7         13.85         10.91         2.83 o                         
   6  -4   7          0.07         -0.94         2.04 o                         
  -8  -3   7         99.17        100.16         7.38 o                         
  -7  -3   7        209.02        209.74         8.74 o                         
  -6  -3   7         13.43         12.68         2.61 o                         
  -5  -3   7         90.29         96.92         3.04 o                         
  -4  -3   7        109.53        113.05         2.55 o                         
  -3  -3   7       1382.63       1466.34        25.15 o                         
  -2  -3   7          0.78          0.85         0.45 o                         
  -1  -3   7        133.00        159.57         4.02 o                         
   0  -3   7        155.05        138.60         3.71 o                         
   1  -3   7        176.02        180.06         4.59 o                         
   2  -3   7          3.97          5.75         0.63 o                         
   3  -3   7        342.17        328.86        11.20 o                         
   4  -3   7          1.76          2.29         1.66 o                         
   5  -3   7          9.75         10.12         2.19 o                         
   6  -3   7        258.34        283.37         9.67 o                         
  -8  -2   7         41.75         43.38         3.39 o                         
  -7  -2   7         14.28         15.86         2.05 o                         
  -6  -2   7         23.14         20.09         1.62 o                         
  -5  -2   7         32.67         32.81         1.89 o                         
  -4  -2   7        299.63        302.96         6.37 o                         
  -3  -2   7        269.85        281.04         7.17 o                         
  -2  -2   7       1240.98       1243.35        25.42 o                         
  -1  -2   7         58.85         66.29         1.84 o                         
   0  -2   7         68.86         58.44         2.07 o                         
   1  -2   7        242.26        209.28         6.99 o                         
   2  -2   7         83.64         86.78         2.69 o                         
   3  -2   7          0.24          1.63         0.62 o                         
   4  -2   7        104.01         88.62         5.46 o                         
   5  -2   7          0.23          0.27         1.60 o                         
   6  -2   7         35.35         35.06         3.57 o                         
  -8  -1   7          2.37          0.33         1.90 o                         
  -7  -1   7         17.89         14.38         1.63 o                         
  -6  -1   7         23.51         21.58         1.78 o                         
  -5  -1   7        361.36        341.61         8.13 o                         
  -4  -1   7        175.94        175.74         4.05 o                         
  -3  -1   7         18.44         14.86         1.45 o                         
  -2  -1   7        817.17        848.37        19.76 o                         
  -1  -1   7         17.63         30.90         2.05 o                         
   0  -1   7        141.44        148.29         3.81 o                         
   1  -1   7         75.14         81.83         2.67 o                         
   2  -1   7         45.72         46.36         1.78 o                         
   3  -1   7         26.09         23.07         1.58 o                         
   4  -1   7        164.21        162.48         6.05 o                         
   5  -1   7         55.61         58.38         3.99 o                         
   6  -1   7         82.80         91.02         5.12 o                         
  -8   0   7         43.93         48.71         3.31 o                         
  -7   0   7         52.58         56.69         2.96 o                         
  -6   0   7        217.80        212.48         5.80 o                         
  -5   0   7         20.45         23.28         1.59 o                         
  -4   0   7          2.96          1.63         0.70 o                         
  -3   0   7         26.20         37.09         1.63 o                         
  -2   0   7        366.43        399.03         8.67 o                         
  -1   0   7          9.93         11.92         0.79 o                         
   0   0   7        408.62        383.11         8.50 o                         
   1   0   7         44.08         41.53         1.92 o                         
   2   0   7          0.10          0.20         0.98 o                         
   3   0   7        809.09        754.84        16.51 o                         
   4   0   7         53.50         50.93         2.56 o                         
   5   0   7         11.56         16.24         2.69 o                         
   6   0   7          5.78          5.59         2.41 o                         
  -8   1   7          0.22          0.91         1.38 o                         
  -7   1   7         17.99         14.06         1.96 o                         
  -6   1   7        116.05        114.11         3.79 o                         
  -5   1   7         65.60         78.05         3.28 o                         
  -4   1   7          2.41          1.87         0.60 o                         
  -3   1   7       2235.15       2361.37        40.11 o                         
  -2   1   7        272.70        254.32         4.80 o                         
  -1   1   7        193.19        243.37         4.91 o                         
   0   1   7          0.31          0.12         0.67 o                         
   1   1   7        285.47        307.92         7.24 o                         
   2   1   7        377.27        372.06         9.86 o                         
   3   1   7         30.69         31.26         2.02 o                         
   4   1   7        195.33        192.57         5.64 o                         
   5   1   7        243.73        245.51         8.39 o                         
   6   1   7         17.43         17.32         3.55 o                         
  -8   2   7        139.29        140.54         6.52 o                         
  -7   2   7         16.82         18.55         2.08 o                         
  -6   2   7         33.01         26.75         2.26 o                         
  -5   2   7        248.01        245.20         6.08 o                         
  -4   2   7        201.50        206.79         5.96 o                         
  -3   2   7         20.91         25.64         1.47 o                         
  -2   2   7        104.60         99.11         2.84 o                         
  -1   2   7         47.63         68.54         2.84 o                         
   0   2   7        180.47        193.61         4.82 o                         
   1   2   7        244.98        193.01         9.02 o                         
   2   2   7          0.29          0.10         0.89 o                         
   3   2   7        136.60        144.67         4.84 o                         
   4   2   7         27.93         28.52         2.18 o                         
   5   2   7         35.57         45.05         4.90 o                         
   6   2   7        299.20        311.40        12.48 o                         
  -8   3   7          3.97          3.20         1.97 o                         
  -7   3   7         89.68         88.11         4.02 o                         
  -6   3   7         57.92         64.34         3.37 o                         
  -5   3   7          3.51          9.08         1.44 o                         
  -4   3   7         65.75         70.73         2.98 o                         
  -3   3   7         39.29         48.26         2.38 o                         
  -2   3   7        837.99        793.83        28.11 o                         
  -1   3   7        330.45        328.52         6.75 o                         
   0   3   7         56.05         51.58         2.43 o                         
   1   3   7         14.46         20.93         1.77 o                         
   2   3   7        311.38        310.14         7.64 o                         
   3   3   7         68.99         69.86         3.02 o                         
   4   3   7          7.99         11.53         2.37 o                         
   5   3   7          1.10         -0.28         1.64 o                         
   6   3   7         76.45         73.85         6.30 o                         
  -8   4   7        100.29        109.36         7.37 o                         
  -7   4   7         20.39         19.58         2.29 o                         
  -6   4   7         21.72         19.98         2.10 o                         
  -5   4   7          4.76          2.84         1.54 o                         
  -4   4   7        216.01        221.37         6.49 o                         
  -3   4   7        320.30        329.22         8.76 o                         
  -2   4   7        353.99        356.29        10.64 o                         
  -1   4   7         46.04         45.93         1.74 o                         
   0   4   7        196.81        207.50         5.28 o                         
   1   4   7         25.54         24.21         1.62 o                         
   2   4   7          1.26          3.59         1.15 o                         
   3   4   7          0.70          1.16         1.50 o                         
   4   4   7         11.05         11.57         2.13 o                         
   5   4   7         68.66         76.82         5.60 o                         
   6   4   7          6.96          6.14         4.85 o                         
  -7   5   7          2.87          2.69         1.60 o                         
  -6   5   7        212.81        228.80         7.20 o                         
  -5   5   7          0.01          1.38         1.23 o                         
  -4   5   7        176.17        190.49         8.82 o                         
  -3   5   7        247.21        241.30         7.00 o                         
  -2   5   7         12.43         12.85         1.49 o                         
  -1   5   7        267.75        266.31         8.22 o                         
   0   5   7        293.91        286.38         6.98 o                         
   1   5   7        188.82        202.10         5.46 o                         
   2   5   7          8.60          6.95         1.73 o                         
   3   5   7          0.07         -0.31         1.48 o                         
   4   5   7         24.60         24.35         2.68 o                         
   5   5   7         68.78         80.75         4.75 o                         
  -7   6   7          6.46          4.78         1.83 o                         
  -6   6   7        570.21        594.12        15.51 o                         
  -5   6   7         22.90         25.91         2.36 o                         
  -4   6   7        871.16        834.54        20.41 o                         
  -3   6   7       1104.32       1101.70        29.07 o                         
  -2   6   7        682.62        681.32        19.36 o                         
  -1   6   7         60.01         56.57         2.48 o                         
   0   6   7         63.18         64.32         2.57 o                         
   1   6   7         63.66         59.27         2.97 o                         
   2   6   7          0.16         -0.55         1.28 o                         
   3   6   7        170.92        160.14         6.11 o                         
   4   6   7          4.01          6.66         2.05 o                         
   5   6   7        110.21        115.44        13.10 o                         
  -6   7   7         23.61         27.53         2.70 o                         
  -5   7   7         11.04          7.11         1.63 o                         
  -4   7   7          0.05          0.30         1.25 o                         
  -3   7   7          1.46          1.46         1.33 o                         
  -2   7   7        108.94        107.96         4.85 o                         
  -1   7   7          0.84          1.41         1.23 o                         
   0   7   7         80.37         80.56         2.91 o                         
   1   7   7          2.08          2.06         1.41 o                         
   2   7   7         44.80         45.63         3.83 o                         
   3   7   7         48.44         55.35         3.89 o                         
   4   7   7          3.23          3.14         1.98 o                         
  -6   8   7         52.58         55.95         7.44 o                         
  -5   8   7          3.92          3.27         1.59 o                         
  -4   8   7          1.18         -0.42         1.30 o                         
  -3   8   7         18.66         20.31         2.17 o                         
  -2   8   7          4.40          4.50         1.82 o                         
  -1   8   7          9.35         11.23         1.71 o                         
   0   8   7        138.21        141.84         6.18 o                         
   1   8   7          0.01          0.99         1.42 o                         
   2   8   7         16.08         17.13         2.20 o                         
   3   8   7         54.65         57.09         3.74 o                         
  -5   9   7          0.45         -1.62         2.59 o                         
  -4   9   7         18.50         17.38         2.22 o                         
  -3   9   7         54.21         66.30         3.66 o                         
  -2   9   7         19.21         20.59         2.42 o                         
  -1   9   7         10.55         10.78         2.28 o                         
   0   9   7          1.36          2.52         1.95 o                         
   1   9   7          0.16          0.18         1.87 o                         
   2   9   7          1.46         -0.71         1.93 o                         
  -3  10   7          4.75          3.40         1.89 o                         
  -2  10   7         13.42         17.17         2.69 o                         
  -1  10   7          1.98          1.75         2.01 o                         
   0  10   7          3.06          2.14         2.07 o                         
  -2 -10   8          1.73          1.23         2.20 o                         
  -1 -10   8          9.64         12.96         2.75 o                         
   0 -10   8          5.65          6.91         2.28 o                         
   1 -10   8         39.37         34.13         3.70 o                         
  -4  -9   8        364.76        359.65        15.89 o                         
  -3  -9   8         71.23         77.38         6.10 o                         
  -2  -9   8        211.12        202.29         7.95 o                         
  -1  -9   8         28.74         31.42         3.08 o                         
   0  -9   8         10.48          8.90         3.24 o                         
   1  -9   8         57.04         58.90         5.72 o                         
   2  -9   8        151.30        146.45        12.96 o                         
   3  -9   8          0.01         -0.46         2.36 o                         
  -5  -8   8         15.26         19.17         7.60 o                         
  -4  -8   8         28.65         25.98         3.95 o                         
  -3  -8   8         21.61         23.41         2.81 o                         
  -2  -8   8         75.90         75.51         3.69 o                         
  -1  -8   8         46.56         52.17         3.56 o                         
   0  -8   8         77.17         84.82         3.68 o                         
   1  -8   8         34.97         34.50         3.46 o                         
   2  -8   8         34.73         40.37         2.91 o                         
   3  -8   8         87.33         95.75         4.93 o                         
   4  -8   8          0.61          0.18         1.76 o                         
  -6  -7   8        196.20        220.13        11.47 o                         
  -5  -7   8          0.35          0.32         2.15 o                         
  -4  -7   8         27.17         29.90         2.98 o                         
  -3  -7   8        144.10        144.19         6.21 o                         
  -2  -7   8        427.54        408.27        10.96 o                         
  -1  -7   8          0.08          0.07         0.80 o                         
   0  -7   8         19.23         24.49         2.03 o                         
   1  -7   8         11.70         13.38         2.87 o                         
   2  -7   8         53.83         63.83         5.90 o                         
   3  -7   8          0.36         -0.24         1.69 o                         
   4  -7   8         59.00         58.37         4.95 o                         
  -6  -6   8          0.82          0.78         2.39 o                         
  -5  -6   8         13.02         10.37         2.14 o                         
  -4  -6   8        106.24         96.61         4.81 o                         
  -3  -6   8        141.09        137.19         4.77 o                         
  -2  -6   8        214.64        193.53         8.54 o                         
  -1  -6   8        142.44        144.81         4.56 o                         
   0  -6   8        108.24        110.66         4.43 o                         
   1  -6   8         57.30         56.52         2.55 o                         
   2  -6   8          0.58          0.86         1.60 o                         
   3  -6   8        134.58        137.80         6.65 o                         
   4  -6   8         20.83         22.04         2.98 o                         
   5  -6   8          6.97          6.13         2.80 o                         
  -7  -5   8        126.81        112.16         7.85 o                         
  -6  -5   8          0.01         -1.36         1.36 o                         
  -5  -5   8        121.80        112.45         5.31 o                         
  -4  -5   8        121.12        138.44        14.94 o                         
  -3  -5   8        632.03        631.41        15.59 o                         
  -2  -5   8        311.22        291.68         7.93 o                         
  -1  -5   8         99.93         93.50         3.29 o                         
   0  -5   8         20.77         23.10         1.60 o                         
   1  -5   8         13.02         17.16         1.74 o                         
   2  -5   8         22.50         26.64         2.54 o                         
   3  -5   8          1.12         -0.56         1.67 o                         
   4  -5   8         26.35         31.12         3.17 o                         
   5  -5   8         22.90         25.71         3.14 o                         
  -7  -4   8         16.05         12.13         2.46 o                         
  -6  -4   8        184.97        179.25         7.10 o                         
  -5  -4   8        686.80        667.86        19.52 o                         
  -4  -4   8         16.32         18.43         1.88 o                         
  -3  -4   8         27.83         25.62         1.49 o                         
  -2  -4   8        247.55        263.07         4.84 o                         
  -1  -4   8        359.22        373.14         8.37 o                         
   0  -4   8        131.00        137.57         3.99 o                         
   1  -4   8          5.81          6.56         1.14 o                         
   2  -4   8        102.74         87.44         5.74 o                         
   3  -4   8        190.51        174.84         7.34 o                         
   4  -4   8        517.87        489.86        22.35 o                         
   5  -4   8         43.23         34.64         3.96 o                         
   6  -4   8         12.89         16.19         3.58 o                         
  -7  -3   8         29.57         20.09         3.57 o                         
  -6  -3   8         37.44         36.57         2.72 o                         
  -5  -3   8         19.27         16.84         1.52 o                         
  -4  -3   8          2.26          1.52         1.01 o                         
  -3  -3   8        137.15        154.35         4.08 o                         
  -2  -3   8        679.67        676.63        14.34 o                         
  -1  -3   8         29.77         31.24         3.09 o                         
   0  -3   8         16.26         11.48         1.15 o                         
   1  -3   8         71.68         69.95         2.61 o                         
   2  -3   8        194.10        190.87         5.26 o                         
   3  -3   8         40.21         44.58         3.23 o                         
   4  -3   8          0.00          0.01         1.69 o                         
   5  -3   8         66.64         76.63         4.59 o                         
   6  -3   8         16.81         18.08         3.45 o                         
  -8  -2   8          0.03         -0.18         2.02 o                         
  -7  -2   8          1.32          0.22         1.42 o                         
  -6  -2   8         84.62         88.25         4.20 o                         
  -5  -2   8        231.60        231.06         5.89 o                         
  -4  -2   8        228.14        233.91         6.56 o                         
  -3  -2   8          0.20         -0.38         0.78 o                         
  -2  -2   8        136.08        139.46         7.56 o                         
  -1  -2   8        172.94        182.26         4.97 o                         
   0  -2   8          7.20          8.42         0.92 o                         
   1  -2   8         28.58         36.91         1.94 o                         
   2  -2   8          0.61          2.90         0.91 o                         
   3  -2   8         68.30         65.03         4.81 o                         
   4  -2   8        154.91        155.95         6.13 o                         
   5  -2   8         41.46         48.08         3.80 o                         
   6  -2   8          3.68          2.40         2.19 o                         
  -8  -1   8         41.61         43.85         3.79 o                         
  -7  -1   8         11.63         13.07         1.87 o                         
  -6  -1   8         79.02         84.15         3.68 o                         
  -5  -1   8         26.25         30.57         1.80 o                         
  -4  -1   8        110.86        119.51         4.04 o                         
  -3  -1   8        209.99        221.04         6.08 o                         
  -2  -1   8         28.03         28.50         1.70 o                         
  -1  -1   8        122.40        122.61         2.91 o                         
   0  -1   8         11.36         12.14         1.26 o                         
   1  -1   8       1032.61       1064.49        22.30 o                         
   2  -1   8         21.59         24.31         1.78 o                         
   3  -1   8         83.40         82.99         3.67 o                         
   4  -1   8        192.98        195.19         6.97 o                         
   5  -1   8         25.29         29.07         3.09 o                         
   6  -1   8         25.67         31.01         3.41 o                         
  -8   0   8         11.63          8.61         1.92 o                         
  -7   0   8         30.07         28.34         2.85 o                         
  -6   0   8          4.79          4.67         1.41 o                         
  -5   0   8        738.47        743.29        16.01 o                         
  -4   0   8         17.07         16.53         1.06 o                         
  -3   0   8        104.13        117.86         3.47 o                         
  -2   0   8        296.33        285.01         9.76 o                         
  -1   0   8        992.63       1038.25        19.43 o                         
   0   0   8        105.81        108.68         3.62 o                         
   1   0   8         95.62         80.03         2.82 o                         
   2   0   8        143.60        132.37         4.12 o                         
   3   0   8        550.38        534.98        12.33 o                         
   4   0   8         58.01         60.28         3.97 o                         
   5   0   8         74.82         72.69         4.97 o                         
   6   0   8         13.10         11.78         3.13 o                         
  -8   1   8          1.72          2.52         1.80 o                         
  -7   1   8        208.09        210.57         8.02 o                         
  -6   1   8         17.22         16.67         1.80 o                         
  -5   1   8         54.76         55.09         2.11 o                         
  -4   1   8        513.80        524.23         9.57 o                         
  -3   1   8        233.10        242.93         4.70 o                         
  -2   1   8        135.00        151.55         3.17 o                         
  -1   1   8        119.76        125.06         2.83 o                         
   0   1   8         10.53         16.72         1.54 o                         
   1   1   8       1356.71       1377.29        28.55 o                         
   2   1   8         14.55         13.09         1.42 o                         
   3   1   8          3.33          3.58         1.23 o                         
   4   1   8       1306.86       1290.49        27.70 o                         
   5   1   8         51.57         52.81         3.99 o                         
   6   1   8        312.28        318.19        12.94 o                         
  -8   2   8         26.75         32.76         3.41 o                         
  -7   2   8         15.11         16.74         2.46 o                         
  -6   2   8        128.71        127.79         4.69 o                         
  -5   2   8         48.66         52.09         2.68 o                         
  -4   2   8        352.10        347.39        11.06 o                         
  -3   2   8         52.61         57.49         2.18 o                         
  -2   2   8        102.21         93.02         2.29 o                         
  -1   2   8        219.92        245.65         4.92 o                         
   0   2   8        139.12        138.02         3.92 o                         
   1   2   8        281.49        277.09         8.99 o                         
   2   2   8        147.76        154.35         7.69 o                         
   3   2   8          0.32          1.83         1.25 o                         
   4   2   8        225.39        226.53         6.52 o                         
   5   2   8         89.12         88.46         6.11 o                         
   6   2   8        112.38        121.52         9.70 o                         
  -8   3   8          7.48          8.73         2.30 o                         
  -7   3   8         28.91         24.30         2.84 o                         
  -6   3   8         58.59         69.52         3.50 o                         
  -5   3   8         25.29         30.01         2.25 o                         
  -4   3   8        331.68        323.09         8.66 o                         
  -3   3   8        220.42        220.29         6.25 o                         
  -2   3   8        124.39        127.18         4.08 o                         
  -1   3   8         90.04         92.30         2.59 o                         
   0   3   8         37.18         39.12         2.24 o                         
   1   3   8         24.46         30.05         1.91 o                         
   2   3   8         21.19         18.03         1.62 o                         
   3   3   8         66.49         74.93         3.32 o                         
   4   3   8         53.93         55.68         3.51 o                         
   5   3   8         17.47         18.72         3.59 o                         
  -7   4   8          1.37          1.65         1.74 o                         
  -6   4   8          2.19          0.12         1.29 o                         
  -5   4   8        138.46        143.53         5.51 o                         
  -4   4   8          0.50          3.31         1.23 o                         
  -3   4   8          5.18          5.59         1.28 o                         
  -2   4   8        123.16        121.34         4.97 o                         
  -1   4   8        327.89        329.95         7.68 o                         
   0   4   8        158.86        158.71         4.49 o                         
   1   4   8         23.40         23.39         1.75 o                         
   2   4   8        249.33        240.15         6.42 o                         
   3   4   8         21.52         23.27         2.42 o                         
   4   4   8         87.93         90.29         4.59 o                         
   5   4   8         42.70         48.84         4.76 o                         
  -7   5   8         11.36         14.32         2.53 o                         
  -6   5   8        755.74        796.81        19.88 o                         
  -5   5   8        449.54        491.06        12.87 o                         
  -4   5   8       1134.10       1131.12        26.87 o                         
  -3   5   8         14.21         15.65         2.32 o                         
  -2   5   8         27.62         22.83         1.92 o                         
  -1   5   8          0.32         -0.65         0.65 o                         
   0   5   8         89.93         98.44         3.35 o                         
   1   5   8         63.28         56.31         2.58 o                         
   2   5   8        104.00         96.20         5.12 o                         
   3   5   8          0.84          1.02         1.57 o                         
   4   5   8         75.17         81.46         4.65 o                         
   5   5   8          5.30          3.94         2.24 o                         
  -7   6   8         22.93         24.78         4.04 o                         
  -6   6   8        262.35        259.22         9.80 o                         
  -5   6   8        150.88        151.51         5.41 o                         
  -4   6   8         29.51         34.17         3.08 o                         
  -3   6   8        566.62        583.06        14.79 o                         
  -2   6   8        293.42        275.27         9.15 o                         
  -1   6   8         60.54         62.63         3.14 o                         
   0   6   8        119.49        126.74         4.03 o                         
   1   6   8         37.58         38.45         2.88 o                         
   2   6   8         12.26         15.17         2.21 o                         
   3   6   8          5.64          9.04         2.57 o                         
   4   6   8        227.67        234.79         8.32 o                         
  -6   7   8         57.08         59.61         3.61 o                         
  -5   7   8         14.42         18.54         2.17 o                         
  -4   7   8         88.74         88.13         3.97 o                         
  -3   7   8         32.06         31.96         2.58 o                         
  -2   7   8         32.04         34.81         2.98 o                         
  -1   7   8          1.51          3.61         1.28 o                         
   0   7   8          2.62         -0.85         1.93 o                         
   1   7   8        120.65        111.56         6.11 o                         
   2   7   8         36.99         41.62         3.22 o                         
   3   7   8         10.16         15.26         2.48 o                         
  -5   8   8         25.24         18.45         2.33 o                         
  -4   8   8         17.74         24.29         2.80 o                         
  -3   8   8         87.63         97.35         4.58 o                         
  -2   8   8          3.70          3.09         1.34 o                         
  -1   8   8          0.04          1.85         1.68 o                         
   0   8   8          5.71          3.56         1.89 o                         
   1   8   8         20.95         23.57         3.07 o                         
   2   8   8          2.49          4.71         2.37 o                         
  -4   9   8          5.29          8.42         2.02 o                         
  -3   9   8          6.85          6.41         1.77 o                         
  -2   9   8          2.08          2.71         2.32 o                         
  -1   9   8         81.58         79.96         4.87 o                         
   0   9   8         97.43         98.75         5.50 o                         
   1   9   8          8.97          9.79         2.65 o                         
  -1 -10   9         30.15         26.01         4.33 o                         
   0 -10   9         18.81         22.49         4.23 o                         
  -4  -9   9         90.29         99.61        12.61 o                         
  -3  -9   9          0.28          0.86         2.25 o                         
  -2  -9   9         17.22         19.43         2.79 o                         
  -1  -9   9         37.72         45.05         3.74 o                         
   0  -9   9         70.41         83.60         4.95 o                         
   1  -9   9        161.17        174.94         9.80 o                         
   2  -9   9          0.16          0.47         1.95 o                         
  -5  -8   9         38.80         38.73         5.13 o                         
  -4  -8   9         88.86         92.60         6.67 o                         
  -3  -8   9         44.73         58.08         5.84 o                         
  -2  -8   9        195.20        202.41         9.60 o                         
  -1  -8   9          0.14         -1.02         1.41 o                         
   0  -8   9         52.38         45.39         3.52 o                         
   1  -8   9         15.93         15.64         2.46 o                         
   2  -8   9         12.73         11.12         2.56 o                         
   3  -8   9          1.22          3.80         2.12 o                         
  -5  -7   9         69.87         80.89         6.37 o                         
  -4  -7   9          8.68          9.25         2.08 o                         
  -3  -7   9          0.08         -0.41         1.56 o                         
  -2  -7   9         39.47         43.74         3.52 o                         
  -1  -7   9         65.84         74.56         3.40 o                         
   0  -7   9          1.65          2.85         1.33 o                         
   1  -7   9         71.55         72.90         3.85 o                         
   2  -7   9         24.49         24.48         2.72 o                         
   3  -7   9        141.33        137.69        11.62 o                         
   4  -7   9          9.70          9.66         2.44 o                         
  -6  -6   9          2.51         -0.29         4.04 o                         
  -5  -6   9        164.96        160.79         6.77 o                         
  -4  -6   9        109.34        119.85         5.76 o                         
  -3  -6   9        174.03        172.94         9.30 o                         
  -2  -6   9         14.12         14.92         2.27 o                         
  -1  -6   9          2.71          3.84         1.16 o                         
   0  -6   9        137.95        150.55         4.47 o                         
   1  -6   9        162.49        176.94         6.04 o                         
   2  -6   9          0.73          0.92         1.54 o                         
   3  -6   9          3.97          4.23         2.00 o                         
   4  -6   9          1.81          1.36         2.00 o                         
  -7  -5   9        184.55        186.42        12.29 o                         
  -6  -5   9         17.02         20.44         2.66 o                         
  -5  -5   9        113.65        116.08         5.48 o                         
  -4  -5   9         64.39         67.97         4.15 o                         
  -3  -5   9         75.41         67.51         3.85 o                         
  -2  -5   9         74.16         65.91         3.17 o                         
  -1  -5   9          0.60          0.85         0.88 o                         
   0  -5   9          2.14          3.24         1.03 o                         
   1  -5   9          0.02          0.03         0.92 o                         
   2  -5   9        229.54        212.26         8.34 o                         
   3  -5   9         58.36         66.63         4.16 o                         
   4  -5   9         64.33         60.63        11.93 o                         
   5  -5   9          9.30          7.68         2.32 o                         
  -7  -4   9          5.77          8.13         2.21 o                         
  -6  -4   9         60.19         59.29         4.55 o                         
  -5  -4   9         26.98         28.49         2.49 o                         
  -4  -4   9        188.37        165.69         6.25 o                         
  -3  -4   9          0.90          1.92         0.84 o                         
  -2  -4   9        124.86        120.11         3.47 o                         
  -1  -4   9          3.09          1.14         0.93 o                         
   0  -4   9         93.04         94.69         3.17 o                         
   1  -4   9        342.99        362.11         8.47 o                         
   2  -4   9         20.62         24.37         2.86 o                         
   3  -4   9        303.86        268.24         8.52 o                         
   4  -4   9          1.62          0.49         1.82 o                         
   5  -4   9        275.21        269.67        10.99 o                         
  -7  -3   9         34.12         32.58         3.32 o                         
  -6  -3   9          7.44          4.19         1.78 o                         
  -5  -3   9        137.53        125.62         6.96 o                         
  -4  -3   9        225.82        224.06         7.27 o                         
  -3  -3   9          3.09          2.93         1.31 o                         
  -2  -3   9         24.96         27.01         1.89 o                         
  -1  -3   9        302.12        321.74         7.37 o                         
   0  -3   9          0.54         -0.69         0.78 o                         
   1  -3   9         15.76         14.19         1.94 o                         
   2  -3   9          4.89          5.68         1.09 o                         
   3  -3   9        323.23        299.73        12.71 o                         
   4  -3   9         51.39         56.22         3.99 o                         
   5  -3   9          5.57          2.42         2.14 o                         
  -7  -2   9         33.72         37.53         4.20 o                         
  -6  -2   9          0.59          1.53         1.52 o                         
  -5  -2   9        177.15        163.73         5.23 o                         
  -4  -2   9          4.90          5.69         1.21 o                         
  -3  -2   9         73.16         73.03         2.92 o                         
  -2  -2   9          5.07          6.66         1.40 o                         
  -1  -2   9        105.15        111.08         3.16 o                         
   0  -2   9         99.68         99.53         3.21 o                         
   1  -2   9        437.43        442.52        10.19 o                         
   2  -2   9         39.85         36.66         2.38 o                         
   3  -2   9         10.35          9.00         1.93 o                         
   4  -2   9        113.22        112.03         6.26 o                         
   5  -2   9          6.05          5.30         2.34 o                         
  -8  -1   9          0.98          1.43         1.97 o                         
  -7  -1   9        100.38         96.78         6.39 o                         
  -6  -1   9         18.70         17.42         2.00 o                         
  -5  -1   9         10.79          8.77         1.41 o                         
  -4  -1   9         71.07         70.17         2.98 o                         
  -3  -1   9         83.66         95.30         3.41 o                         
  -2  -1   9        777.84        785.40        21.59 o                         
  -1  -1   9        300.09        306.24         7.09 o                         
   0  -1   9         34.40         32.43         1.86 o                         
   1  -1   9         60.06         62.34         2.93 o                         
   2  -1   9          8.50          9.17         1.37 o                         
   3  -1   9         62.23         64.82         4.45 o                         
   4  -1   9          1.62         -0.23         1.71 o                         
   5  -1   9          1.05         -0.42         1.86 o                         
  -8   0   9         39.33         40.83         5.34 o                         
  -7   0   9         50.07         40.40         4.26 o                         
  -6   0   9         45.30         51.33         4.60 o                         
  -5   0   9        464.59        471.77        12.15 o                         
  -4   0   9        157.05        143.61         4.65 o                         
  -3   0   9          7.96          6.85         1.14 o                         
  -2   0   9         11.29         14.35         1.40 o                         
  -1   0   9         93.06        107.34         3.73 o                         
   0   0   9         27.60         21.88         1.58 o                         
   1   0   9         46.00         39.58         2.17 o                         
   2   0   9       1025.07        966.45        20.81 o                         
   3   0   9        122.37        119.59         4.19 o                         
   4   0   9        163.68        165.45         6.51 o                         
   5   0   9        646.59        655.35        43.88 o                         
  -8   1   9          9.64          9.73         2.28 o                         
  -7   1   9          5.56          9.46         2.07 o                         
  -6   1   9          0.07          0.00         1.37 o                         
  -5   1   9          6.32          4.56         1.52 o                         
  -4   1   9         40.31         45.87         3.08 o                         
  -3   1   9          7.58          6.88         0.78 o                         
  -2   1   9        122.03        117.37         2.64 o                         
  -1   1   9        567.92        561.13        13.41 o                         
   0   1   9        459.29        460.88        10.38 o                         
   1   1   9          1.11          2.56         1.00 o                         
   2   1   9        706.42        728.70        16.15 o                         
   3   1   9        465.32        477.58        13.85 o                         
   4   1   9        853.31        848.02        21.75 o                         
   5   1   9        122.39        127.88         7.35 o                         
  -8   2   9          0.18          0.76         2.25 o                         
  -7   2   9         13.65         10.91         3.07 o                         
  -6   2   9         34.94         38.57         4.82 o                         
  -5   2   9        107.76        106.35         4.19 o                         
  -4   2   9         49.88         52.10         2.51 o                         
  -3   2   9        239.23        251.40         6.88 o                         
  -2   2   9          0.97          1.76         0.56 o                         
  -1   2   9          0.38          4.85         2.26 o                         
   0   2   9        242.32        246.98         6.21 o                         
   1   2   9        115.09        119.83         4.93 o                         
   2   2   9          0.68          0.70         1.11 o                         
   3   2   9          2.74          2.31         1.30 o                         
   4   2   9        155.01        170.25         5.81 o                         
   5   2   9         21.10         17.48         3.64 o                         
  -7   3   9         70.46         80.59         4.94 o                         
  -6   3   9         10.35         17.00         2.35 o                         
  -5   3   9          2.54          2.11         1.18 o                         
  -4   3   9          9.04         13.35         1.56 o                         
  -3   3   9         52.53         56.01         2.76 o                         
  -2   3   9          0.27          1.83         1.00 o                         
  -1   3   9         22.32         28.20         1.93 o                         
   0   3   9          7.60          9.72         1.33 o                         
   1   3   9         75.70         71.10         3.00 o                         
   2   3   9        495.78        495.61        14.60 o                         
   3   3   9         22.51         22.43         2.79 o                         
   4   3   9         15.64         19.43         2.43 o                         
   5   3   9          2.97          3.89         2.79 o                         
  -7   4   9        195.42        212.87         8.51 o                         
  -6   4   9        205.93        200.67         7.89 o                         
  -5   4   9          9.05         10.82         1.72 o                         
  -4   4   9         43.45         47.87         2.68 o                         
  -3   4   9          7.22          6.95         1.36 o                         
  -2   4   9          5.42          6.91         1.70 o                         
  -1   4   9        244.24        260.23         6.39 o                         
   0   4   9        499.45        469.45        10.72 o                         
   1   4   9         19.96         19.83         1.76 o                         
   2   4   9        147.41        136.61         5.08 o                         
   3   4   9          2.56          2.21         1.70 o                         
   4   4   9         13.14         16.31         2.50 o                         
   5   4   9          5.30          4.85         4.85 o                         
  -7   5   9        119.78        126.40         6.26 o                         
  -6   5   9         24.76         31.48         3.29 o                         
  -5   5   9        462.05        481.92        12.75 o                         
  -4   5   9        189.90        188.47         6.44 o                         
  -3   5   9          2.29          2.59         1.29 o                         
  -2   5   9        240.81        243.77         7.11 o                         
  -1   5   9         46.84         40.12         3.02 o                         
   0   5   9          5.01          1.50         1.14 o                         
   1   5   9          2.73          1.03         1.16 o                         
   2   5   9        604.04        540.34        14.43 o                         
   3   5   9        154.40        161.95         6.27 o                         
   4   5   9        203.67        198.97         7.55 o                         
  -6   6   9         94.82         96.15         5.33 o                         
  -5   6   9         17.82         17.44         2.12 o                         
  -4   6   9          4.50          5.28         1.56 o                         
  -3   6   9          5.94          4.52         1.44 o                         
  -2   6   9         10.55          8.57         1.53 o                         
  -1   6   9         65.57         68.51         3.40 o                         
   0   6   9        403.77        394.58        10.68 o                         
   1   6   9         79.99         73.70         3.89 o                         
   2   6   9         73.93         69.58         4.20 o                         
   3   6   9          3.78         -0.35         1.79 o                         
  -6   7   9         37.04         46.01         4.97 o                         
  -5   7   9        100.52        114.12         5.15 o                         
  -4   7   9         14.77         12.79         1.97 o                         
  -3   7   9         25.08         23.88         2.29 o                         
  -2   7   9         83.77         78.25         4.41 o                         
  -1   7   9         34.28         34.99         2.57 o                         
   0   7   9         76.62         91.03         5.07 o                         
   1   7   9          4.88          3.64         2.07 o                         
   2   7   9         92.12        105.88         5.96 o                         
   3   7   9         13.84          9.71         2.41 o                         
  -5   8   9         23.50         26.28         3.87 o                         
  -4   8   9          8.33          9.23         1.90 o                         
  -3   8   9         11.18         11.11         2.33 o                         
  -2   8   9          0.31         -0.59         1.63 o                         
  -1   8   9          5.83          2.37         1.87 o                         
   0   8   9         35.99         34.83         3.52 o                         
   1   8   9          0.78          4.98         2.37 o                         
   2   8   9          1.56          1.19         2.32 o                         
  -3   9   9          0.58         -0.33         1.50 o                         
  -2   9   9          0.85          3.38         2.12 o                         
  -1   9   9          2.69          1.31         1.95 o                         
   0   9   9         16.00         22.99         3.25 o                         
  -3  -9  10         10.41         12.88         3.26 o                         
  -2  -9  10          1.28          4.61         1.95 o                         
  -1  -9  10          0.25         -1.94         2.02 o                         
   0  -9  10          8.77         15.72         3.64 o                         
   1  -9  10         90.55        102.49         7.60 o                         
  -4  -8  10          7.75         11.52         3.18 o                         
  -3  -8  10          3.75          5.41         2.15 o                         
  -2  -8  10         12.48         10.17         2.27 o                         
  -1  -8  10         87.12         89.59         5.00 o                         
   0  -8  10         12.55         12.11         3.08 o                         
   1  -8  10         39.33         39.02         4.01 o                         
   2  -8  10         55.17         61.36         6.16 o                         
  -5  -7  10         44.07         46.12         5.43 o                         
  -4  -7  10         21.24         22.45         2.85 o                         
  -3  -7  10         10.33         13.79         2.64 o                         
  -2  -7  10        113.88        115.32         5.58 o                         
  -1  -7  10         59.34         54.85         3.81 o                         
   0  -7  10         33.01         50.74        13.74 o                         
   1  -7  10         35.64         35.10         4.99 o                         
   2  -7  10          0.72         -0.20         1.55 o                         
   3  -7  10          8.69         10.16         2.45 o                         
  -6  -6  10         59.29         67.18         6.35 o                         
  -5  -6  10         34.38         35.03         3.43 o                         
  -4  -6  10         45.48         42.51         3.92 o                         
  -3  -6  10          4.22          6.07         1.89 o                         
  -2  -6  10         73.51         75.61         4.32 o                         
  -1  -6  10        102.95         97.05         7.55 o                         
   0  -6  10        267.75        264.85         6.92 o                         
   1  -6  10         91.34         94.01         4.28 o                         
   2  -6  10          0.62         -0.71         1.64 o                         
   3  -6  10          8.47          8.51         2.20 o                         
   4  -6  10         59.83         72.00         6.43 o                         
  -6  -5  10         46.81         42.86         3.74 o                         
  -5  -5  10          0.29         -0.49         1.47 o                         
  -4  -5  10          4.72          5.00         1.74 o                         
  -3  -5  10         11.13          6.09         1.50 o                         
  -2  -5  10         96.71         92.12         3.95 o                         
  -1  -5  10        300.72        301.22         7.50 o                         
   0  -5  10         27.35         32.73         2.45 o                         
   1  -5  10        626.91        575.10        17.10 o                         
   2  -5  10          0.12          0.95         1.64 o                         
   3  -5  10        270.60        230.42         7.96 o                         
   4  -5  10         66.32         78.31         4.96 o                         
  -7  -4  10         28.06         33.37         4.00 o                         
  -6  -4  10          5.81          7.28         1.70 o                         
  -5  -4  10         42.03         46.67         3.19 o                         
  -4  -4  10         77.84         80.77         3.75 o                         
  -3  -4  10         89.25         90.95         4.48 o                         
  -2  -4  10         91.25         87.23         3.52 o                         
  -1  -4  10        352.41        316.67         8.65 o                         
   0  -4  10          7.16          4.44         1.11 o                         
   1  -4  10        483.38        440.70        13.85 o                         
   2  -4  10         47.07         39.52         3.48 o                         
   3  -4  10         51.96         41.17         3.35 o                         
   4  -4  10          2.44          1.26         2.00 o                         
   5  -4  10         46.26         43.99         5.80 o                         
  -7  -3  10         50.29         45.59         3.73 o                         
  -6  -3  10         11.84         17.08         2.19 o                         
  -5  -3  10         26.39         26.39         3.25 o                         
  -4  -3  10         36.42         37.87         3.08 o                         
  -3  -3  10         75.32         79.59         3.75 o                         
  -2  -3  10          1.78          1.87         1.59 o                         
  -1  -3  10          3.69          2.43         0.87 o                         
   0  -3  10        280.56        331.38        21.94 o                         
   1  -3  10        481.12        473.85        17.76 o                         
   2  -3  10         27.98         32.74         2.79 o                         
   3  -3  10        142.20        147.00         5.85 o                         
   4  -3  10        108.74        114.20         5.54 o                         
   5  -3  10         89.31        109.51         5.85 o                         
  -7  -2  10          0.01         -0.65         1.66 o                         
  -6  -2  10          2.63          4.10         2.02 o                         
  -5  -2  10         17.55         16.17         1.74 o                         
  -4  -2  10        419.17        399.72        10.44 o                         
  -3  -2  10          6.22          8.31         1.34 o                         
  -2  -2  10        100.21         97.89         3.67 o                         
  -1  -2  10        319.30        324.01         8.73 o                         
   1  -2  10         17.66         16.28         1.56 o                         
   2  -2  10         48.65         48.88         3.11 o                         
   3  -2  10          1.46          1.10         1.69 o                         
   4  -2  10         71.18         71.75         4.45 o                         
   5  -2  10          0.29         -1.60         1.98 o                         
  -7  -1  10        391.23        388.89        15.88 o                         
  -6  -1  10         13.94         11.93         1.95 o                         
  -5  -1  10          0.13          3.00         1.15 o                         
  -4  -1  10        234.22        241.19         6.92 o                         
  -3  -1  10          3.59          1.01         0.98 o                         
  -2  -1  10        157.34        154.65         4.80 o                         
  -1  -1  10        108.44        106.88         3.26 o                         
   0  -1  10          1.45          1.44         1.34 o                         
   1  -1  10         79.57         72.71         3.00 o                         
   2  -1  10          0.78          0.31         1.09 o                         
   3  -1  10        193.66        207.96         7.23 o                         
   4  -1  10        113.28        117.25         5.47 o                         
   5  -1  10          0.02          0.93         1.90 o                         
  -7   0  10          5.89          2.58         1.76 o                         
  -6   0  10         75.05         79.56         4.36 o                         
  -5   0  10         25.25         25.29         2.42 o                         
  -4   0  10        228.52        214.45         6.35 o                         
  -3   0  10        158.24        154.06         4.81 o                         
  -2   0  10        325.79        324.30         8.55 o                         
  -1   0  10          5.07          5.90         1.09 o                         
   0   0  10       1548.34       1596.97        32.95 o                         
   1   0  10       1468.84       1438.91        30.05 o                         
   2   0  10       2849.55       2867.94        58.57 o                         
   3   0  10        569.67        574.48        15.45 o                         
   4   0  10        269.81        274.06         9.02 o                         
   5   0  10         26.98         20.50         3.46 o                         
  -7   1  10         97.95        100.76         5.23 o                         
  -6   1  10         59.03         60.79         3.99 o                         
  -5   1  10         64.97         66.77         3.84 o                         
  -4   1  10        132.66        131.17         5.31 o                         
  -3   1  10          4.79          4.24         1.06 o                         
  -2   1  10          7.54          8.97         1.10 o                         
  -1   1  10         18.21         18.07         1.48 o                         
   0   1  10        561.17        574.32        12.75 o                         
   1   1  10          0.41          0.00         0.86 o                         
   2   1  10        287.66        292.82         7.66 o                         
   3   1  10         20.32         19.48         2.26 o                         
   4   1  10         46.50         50.45         3.80 o                         
   5   1  10          0.07          0.82         2.52 o                         
  -7   2  10         42.83         43.41         3.65 o                         
  -6   2  10         72.11         77.80         4.42 o                         
  -5   2  10         35.45         32.64         4.88 o                         
  -4   2  10          0.89          2.19         1.36 o                         
  -3   2  10         43.76         43.10         2.33 o                         
  -2   2  10         73.91         71.61         3.07 o                         
  -1   2  10         22.26         25.03         3.76 o                         
   0   2  10         11.23         13.62         1.88 o                         
   1   2  10        131.30        131.81         4.25 o                         
   2   2  10        272.77        257.59         6.99 o                         
   3   2  10         16.27         17.73         1.96 o                         
   4   2  10          9.94         10.19         3.00 o                         
   5   2  10          0.89         -3.06         3.12 o                         
  -7   3  10          6.61          4.72         1.99 o                         
  -6   3  10         45.22         39.90         3.42 o                         
  -5   3  10        136.87        133.89         7.09 o                         
  -4   3  10         50.61         51.36         3.51 o                         
  -3   3  10        292.22        279.97         7.82 o                         
  -2   3  10        130.24        127.05         4.40 o                         
  -1   3  10        208.03        205.62         5.39 o                         
   0   3  10          3.80          4.44         1.14 o                         
   1   3  10          8.67          6.40         1.35 o                         
   2   3  10          0.00          0.26         1.24 o                         
   3   3  10         56.85         63.15         3.91 o                         
   4   3  10          3.51          3.06         2.68 o                         
  -7   4  10        270.19        296.51        10.61 o                         
  -6   4  10         14.63         14.24         2.38 o                         
  -5   4  10          1.49          0.16         1.42 o                         
  -4   4  10         10.28         11.05         1.69 o                         
  -3   4  10        144.40        128.68         4.60 o                         
  -2   4  10        120.88        114.90         4.24 o                         
  -1   4  10        107.83        126.47         4.76 o                         
   0   4  10        374.29        336.28         8.23 o                         
   1   4  10         44.09         39.47         2.42 o                         
   2   4  10        161.48        136.74         6.50 o                         
   3   4  10          0.47         -0.39         1.70 o                         
   4   4  10        187.24        208.15         7.77 o                         
  -6   5  10         15.68         18.18         2.58 o                         
  -5   5  10         58.06         62.14         4.58 o                         
  -4   5  10          3.88          4.50         1.49 o                         
  -3   5  10          2.60          1.74         1.28 o                         
  -2   5  10        448.30        395.49        10.67 o                         
  -1   5  10        586.56        552.92        16.49 o                         
   0   5  10        192.79        154.39         5.39 o                         
   1   5  10        153.77        137.00         5.40 o                         
   2   5  10        257.52        230.23         7.71 o                         
   3   5  10         73.10         73.14         4.42 o                         
  -6   6  10          0.11         -1.49         1.61 o                         
  -5   6  10          3.03          5.93         1.92 o                         
  -4   6  10        101.42        104.26         4.35 o                         
  -3   6  10          7.29          7.14         1.68 o                         
  -2   6  10         76.75         76.37         3.66 o                         
  -1   6  10          0.58          0.43         1.34 o                         
   0   6  10         55.21         52.92         4.09 o                         
   1   6  10         13.89         11.91         2.54 o                         
   2   6  10          0.02         -1.81         2.07 o                         
   3   6  10          1.36          1.25         2.01 o                         
  -5   7  10         20.41         20.62         5.01 o                         
  -4   7  10          9.90          9.43         1.89 o                         
  -3   7  10          0.78          1.10         1.43 o                         
  -2   7  10          2.42          1.29         1.05 o                         
  -1   7  10          0.78          2.44         1.82 o                         
   0   7  10         25.14         25.00         3.56 o                         
   1   7  10         44.39         49.38         4.30 o                         
   2   7  10          3.15          5.20         2.44 o                         
  -4   8  10         16.92         19.48         2.33 o                         
  -3   8  10         14.02         13.14         2.21 o                         
  -2   8  10         49.47         51.01         6.08 o                         
  -1   8  10         15.03         15.91         2.75 o                         
   0   8  10          1.58          0.97         2.07 o                         
   1   8  10         16.68         18.11         6.79 o                         
  -1  -9  11         68.27         90.39         7.20 o                         
  -3  -8  11         28.22         31.64         4.48 o                         
  -2  -8  11         94.52        114.57         6.88 o                         
  -1  -8  11         33.76         35.25         4.68 o                         
   0  -8  11          8.16          7.70         3.23 o                         
   1  -8  11         47.69         45.80         5.26 o                         
  -5  -7  11         45.14         43.34         8.41 o                         
  -4  -7  11         78.43         68.76         6.76 o                         
  -3  -7  11          3.90          1.10         1.68 o                         
  -2  -7  11          3.56          2.16         1.70 o                         
  -1  -7  11         19.48         20.09         2.58 o                         
   0  -7  11         28.66         36.47         4.56 o                         
   1  -7  11         23.22         15.70         3.26 o                         
   2  -7  11         17.33         13.41         3.54 o                         
  -5  -6  11         13.40         10.02         2.44 o                         
  -4  -6  11         11.84         14.03         2.42 o                         
  -3  -6  11         95.10         90.63         4.90 o                         
  -2  -6  11          3.57          1.18         1.59 o                         
  -1  -6  11        361.50        344.34        11.25 o                         
   0  -6  11         64.64         68.48        19.89 o                         
   1  -6  11         39.29         26.27         3.13 o                         
   2  -6  11         46.65         44.56         3.52 o                         
   3  -6  11         40.53         39.58         4.29 o                         
  -6  -5  11          6.48          3.82         1.99 o                         
  -5  -5  11         10.91          8.87         2.48 o                         
  -4  -5  11        172.91        170.99        12.25 o                         
  -3  -5  11        309.42        301.39         8.81 o                         
  -2  -5  11         80.83         83.86         3.90 o                         
  -1  -5  11        251.78        206.43         6.44 o                         
   0  -5  11         17.38         18.13         2.00 o                         
   1  -5  11        303.10        253.69         9.73 o                         
   2  -5  11          4.38          6.67         1.98 o                         
   3  -5  11        109.53         76.95        10.46 o                         
   4  -5  11         65.50         76.87         8.41 o                         
  -6  -4  11          5.79          4.79         1.69 o                         
  -5  -4  11          7.43          8.58         2.04 o                         
  -4  -4  11        219.47        216.39         7.58 o                         
  -3  -4  11         25.74         28.86         2.91 o                         
  -2  -4  11        458.35        447.19        11.68 o                         
  -1  -4  11         16.80         13.14         1.69 o                         
   0  -4  11          1.64          0.14         1.11 o                         
   1  -4  11          2.39          2.11         1.50 o                         
   2  -4  11        142.73        155.89         7.02 o                         
   3  -4  11         39.62         34.49         3.22 o                         
   4  -4  11         43.74         55.87         5.81 o                         
  -7  -3  11          0.02          0.88         1.74 o                         
  -6  -3  11         39.29         43.38         3.78 o                         
  -5  -3  11          0.02         -0.85         1.42 o                         
  -4  -3  11        113.82        113.96         5.28 o                         
  -3  -3  11        223.52        213.37         7.86 o                         
  -2  -3  11         60.98         54.66         3.27 o                         
  -1  -3  11         37.45         46.81         2.92 o                         
   0  -3  11          6.36          5.44         1.47 o                         
   1  -3  11        126.58        114.95         5.52 o                         
   2  -3  11         66.53         68.77         5.37 o                         
   3  -3  11          0.61          1.40         1.72 o                         
   4  -3  11         21.88         20.22         3.87 o                         
  -7  -2  11        115.91        132.22        11.00 o                         
  -6  -2  11         36.47         36.47         4.19 o                         
  -5  -2  11         16.55         14.83         2.38 o                         
  -4  -2  11         75.16         80.67         3.54 o                         
  -3  -2  11        382.64        377.02        10.01 o                         
  -2  -2  11         21.17         22.67         2.24 o                         
  -1  -2  11        159.07        157.53         6.02 o                         
   0  -2  11         21.12         17.91         1.62 o                         
   1  -2  11          2.98          1.97         1.18 o                         
   2  -2  11         66.49         59.47         5.47 o                         
   3  -2  11         87.36         84.30         7.58 o                         
   4  -2  11         61.39         74.88         4.78 o                         
  -7  -1  11         51.76         60.62         5.57 o                         
  -6  -1  11         68.28         57.24         6.63 o                         
  -5  -1  11         18.43         14.84         2.00 o                         
  -4  -1  11         45.06         51.16         2.99 o                         
  -3  -1  11          1.09          1.33         1.20 o                         
  -2  -1  11        589.84        586.67        14.55 o                         
  -1  -1  11       1136.64       1096.53        25.87 o                         
   0  -1  11       2165.34       2228.99        59.46 o                         
   1  -1  11        403.08        380.03        10.32 o                         
   2  -1  11         40.62         43.58         2.61 o                         
   3  -1  11        107.65        112.35         5.14 o                         
   4  -1  11          8.38          6.65         2.17 o                         
  -7   0  11         89.20         89.16         6.39 o                         
  -6   0  11        170.68        182.87         7.11 o                         
  -5   0  11         28.32         28.17         2.62 o                         
  -4   0  11        101.72        120.96         5.12 o                         
  -3   0  11        232.22        228.08         6.59 o                         
  -2   0  11       2001.16       1966.73        44.95 o                         
  -1   0  11          0.74          5.17         1.52 o                         
   0   0  11        863.58        859.31        18.48 o                         
   1   0  11         13.24         13.80         1.60 o                         
   2   0  11          6.97          7.96         2.83 o                         
   3   0  11          7.95          8.88         1.90 o                         
   4   0  11         28.79         32.73         3.27 o                         
  -7   1  11         25.37         25.87         2.90 o                         
  -6   1  11          9.32          8.41         1.99 o                         
  -5   1  11         18.17         19.89         3.16 o                         
  -4   1  11         11.99         15.09         2.72 o                         
  -3   1  11        544.48        535.27        15.74 o                         
  -2   1  11         13.72         14.65         1.49 o                         
  -1   1  11       1174.55       1148.71        24.09 o                         
   0   1  11        315.49        317.35         7.83 o                         
   1   1  11         59.16         65.35         3.40 o                         
   2   1  11          1.38          1.73         1.31 o                         
   3   1  11         49.52         47.01         4.03 o                         
   4   1  11         26.15         24.74         3.11 o                         
  -7   2  11         14.61         17.66         2.65 o                         
  -6   2  11         30.00         25.25         2.84 o                         
  -5   2  11          1.43          3.15         2.04 o                         
  -4   2  11         14.37         14.58         2.09 o                         
  -3   2  11        351.75        341.75        10.89 o                         
  -2   2  11         22.75         22.93         2.14 o                         
  -1   2  11         59.80         61.36         2.69 o                         
   0   2  11         21.65         23.46         1.85 o                         
   1   2  11          0.29         -0.35         1.21 o                         
   2   2  11          2.76          2.23         1.45 o                         
   3   2  11          3.05          2.15         1.44 o                         
   4   2  11          5.04          6.04         2.91 o                         
  -7   3  11          6.72          5.50         1.99 o                         
  -6   3  11         58.04         54.56         3.93 o                         
  -5   3  11        119.02        120.35         7.16 o                         
  -4   3  11         26.11         22.31         3.66 o                         
  -3   3  11          1.66          1.46         1.42 o                         
  -2   3  11          0.00         -0.06         1.17 o                         
  -1   3  11         57.49         52.92         3.08 o                         
   0   3  11         10.27          9.06         1.46 o                         
   1   3  11          1.64          6.95         1.50 o                         
   2   3  11         69.07         69.27         4.53 o                         
   3   3  11         12.28          8.57         2.07 o                         
   4   3  11         89.59        101.09         6.97 o                         
  -6   4  11         11.32         14.56         2.89 o                         
  -5   4  11          6.09          6.64         2.17 o                         
  -4   4  11        315.87        293.24        10.61 o                         
  -3   4  11        469.30        445.06        13.75 o                         
  -2   4  11        313.90        247.58         7.35 o                         
  -1   4  11        135.88        121.99         4.74 o                         
   0   4  11        629.16        553.07        16.85 o                         
   1   4  11         82.09         84.46         4.60 o                         
   2   4  11          0.01          6.16         3.64 o                         
   3   4  11         30.67         34.41         3.23 o                         
  -6   5  11         73.24         76.76         4.91 o                         
  -5   5  11         84.67         85.39         4.78 o                         
  -4   5  11          8.33          7.73         2.22 o                         
  -3   5  11          2.73         -0.46         1.55 o                         
  -2   5  11          1.55          2.24         1.32 o                         
  -1   5  11         14.39         15.95         2.46 o                         
   0   5  11         13.87         15.06         2.02 o                         
   1   5  11         82.30         90.66         5.35 o                         
   2   5  11         66.40         77.84         5.15 o                         
   3   5  11         70.24         76.74         4.68 o                         
  -5   6  11        101.95        113.45         5.81 o                         
  -4   6  11         38.04         31.22         3.08 o                         
  -3   6  11         78.96         81.41         5.16 o                         
  -2   6  11         84.36         73.70         3.80 o                         
  -1   6  11          4.35          3.65         1.63 o                         
   0   6  11         25.90         23.46         3.00 o                         
   1   6  11         31.51         32.75         3.69 o                         
   2   6  11         62.35         77.55         5.32 o                         
  -4   7  11          4.72          4.51         1.84 o                         
  -3   7  11         59.16         63.72         6.33 o                         
  -2   7  11          6.82          6.66         2.12 o                         
  -1   7  11          3.95          1.20         2.12 o                         
   0   7  11         22.95         20.83         2.91 o                         
   1   7  11          0.51         -0.60         2.35 o                         
  -2  -8  12          9.99          9.17         2.42 o                         
  -1  -8  12          5.84          7.55         5.17 o                         
   0  -8  12          1.13          4.75         2.95 o                         
  -4  -7  12          5.83          6.61         2.23 o                         
  -3  -7  12        111.86        124.72         6.24 o                         
  -2  -7  12         78.12         88.68         5.40 o                         
  -1  -7  12          0.43          2.98         2.72 o                         
   0  -7  12         37.39         49.56         5.47 o                         
   1  -7  12         33.37         39.68         7.28 o                         
  -5  -6  12         61.40         70.40         5.06 o                         
  -4  -6  12        115.27        126.23         7.42 o                         
  -3  -6  12         31.81         25.77         2.98 o                         
  -2  -6  12          5.31          6.65         3.92 o                         
  -1  -6  12        371.11        322.96        13.13 o                         
   0  -6  12          1.58          1.73         2.91 o                         
   1  -6  12         30.44         23.83         4.00 o                         
   2  -6  12          0.04         -1.64         2.28 o                         
  -5  -5  12          6.86          4.39         2.04 o                         
  -4  -5  12          9.18          8.08         1.86 o                         
  -3  -5  12         16.13         12.35         2.30 o                         
  -2  -5  12         25.60         36.86         2.78 o                         
  -1  -5  12          6.28          6.60         1.56 o                         
   0  -5  12          6.24          2.74         1.89 o                         
   1  -5  12         87.57         94.74         5.34 o                         
   2  -5  12        121.27        106.72        14.71 o                         
   3  -5  12         24.76         34.10         5.24 o                         
  -6  -4  12         40.90         39.71         3.75 o                         
  -5  -4  12        184.42        198.06         6.90 o                         
  -4  -4  12         25.25         20.56         2.60 o                         
  -3  -4  12          4.57         -0.15         1.42 o                         
  -2  -4  12          0.10          0.28         1.47 o                         
  -1  -4  12        491.94        455.63        12.04 o                         
   0  -4  12        123.58        128.32         4.89 o                         
   1  -4  12          0.01         -1.56         1.56 o                         
   2  -4  12          4.60          1.71         2.27 o                         
   3  -4  12         60.23         57.65         6.21 o                         
  -6  -3  12        246.11        244.81        11.43 o                         
  -5  -3  12         17.47         16.60         2.97 o                         
  -4  -3  12         12.19         10.85         2.04 o                         
  -3  -3  12         28.76         27.50         2.84 o                         
  -2  -3  12         67.02         56.81         3.14 o                         
  -1  -3  12          1.43          1.26         1.28 o                         
   0  -3  12          0.18         -1.07         1.75 o                         
   1  -3  12         71.49         73.00         4.86 o                         
   2  -3  12        138.11        137.77         5.84 o                         
   3  -3  12          9.11          6.37         2.10 o                         
   4  -3  12         19.93         23.29         6.14 o                         
  -6  -2  12          0.07          1.49         2.39 o                         
  -5  -2  12         10.52          9.22         2.74 o                         
  -4  -2  12        184.78        204.87         7.99 o                         
  -3  -2  12        114.60        108.68         4.26 o                         
  -2  -2  12        973.30        973.82        23.36 o                         
  -1  -2  12          5.63          5.54         1.80 o                         
   0  -2  12          3.97          2.59         1.36 o                         
   1  -2  12         98.59         97.20         4.13 o                         
   2  -2  12        103.45        111.34         5.00 o                         
   3  -2  12          7.49          5.04         1.82 o                         
   4  -2  12          1.98         -2.08         2.08 o                         
  -7  -1  12         64.19         67.92         8.09 o                         
  -6  -1  12         53.12         60.32        12.77 o                         
  -5  -1  12        197.15        215.37         7.91 o                         
  -4  -1  12       2020.28       2014.49        53.70 o                         
  -3  -1  12         27.35         29.42         2.25 o                         
  -2  -1  12       1155.26       1103.82        26.11 o                         
  -1  -1  12        684.53        655.82        16.33 o                         
   0  -1  12        180.90        190.93         8.19 o                         
   1  -1  12         84.94         86.34         3.64 o                         
   2  -1  12          1.26         -0.07         1.60 o                         
   3  -1  12         89.60         90.36         7.21 o                         
   4  -1  12         14.72         12.86         2.55 o                         
  -7   0  12          6.30          4.88         2.72 o                         
  -6   0  12        231.82        231.84         8.50 o                         
  -5   0  12        355.90        355.56        11.46 o                         
  -4   0  12         49.81         42.52         3.19 o                         
  -3   0  12        255.25        253.62         8.76 o                         
  -2   0  12         27.59         28.08         2.17 o                         
  -1   0  12          9.95          7.67         1.53 o                         
   0   0  12          0.93         -1.14         1.17 o                         
   1   0  12         12.57         18.78         1.81 o                         
   2   0  12         99.82         98.20         4.66 o                         
   3   0  12         67.09         73.92         4.53 o                         
   4   0  12         14.60         12.11         2.81 o                         
  -7   1  12         25.36         28.76         4.00 o                         
  -6   1  12         37.08         37.39         3.23 o                         
  -5   1  12        146.96        146.40         6.17 o                         
  -4   1  12        310.31        306.98        10.24 o                         
  -3   1  12        105.59        105.57         5.37 o                         
  -2   1  12         34.43         32.61         2.92 o                         
  -1   1  12          0.13          3.01         1.54 o                         
   0   1  12        153.30        157.02         4.81 o                         
   1   1  12         69.12         65.72         3.15 o                         
   2   1  12         16.08         15.61         1.88 o                         
   3   1  12         58.56         57.44         4.07 o                         
   4   1  12          2.29         -2.26         3.56 o                         
  -6   2  12        106.39        117.72         5.69 o                         
  -5   2  12        176.06        187.57         7.22 o                         
  -4   2  12         16.18         17.30         2.35 o                         
  -3   2  12        105.33        100.70         5.67 o                         
  -2   2  12          0.88          0.35         1.55 o                         
  -1   2  12         63.29         68.55         3.97 o                         
   0   2  12          0.47         -0.41         1.24 o                         
   1   2  12          6.90         10.88         3.00 o                         
   2   2  12        213.39        212.39         7.26 o                         
   3   2  12         13.60         15.08         3.24 o                         
  -6   3  12         56.65         57.10         4.23 o                         
  -5   3  12         67.72         63.00         4.00 o                         
  -4   3  12         58.66         53.15         3.75 o                         
  -3   3  12         30.14         28.27         2.84 o                         
  -2   3  12        181.32        154.74         6.28 o                         
  -1   3  12         78.35         73.50         4.16 o                         
   0   3  12         44.17         60.04         3.44 o                         
   1   3  12         59.16         61.18         5.98 o                         
   2   3  12          0.33          1.14         1.48 o                         
   3   3  12          3.72          0.97         2.57 o                         
  -6   4  12          0.09          1.72         1.90 o                         
  -5   4  12         44.61         39.21         6.31 o                         
  -4   4  12         85.78         89.32         4.88 o                         
  -3   4  12        172.60        166.14         6.72 o                         
  -2   4  12         14.49          9.53         1.97 o                         
  -1   4  12         75.05         79.06         6.35 o                         
   0   4  12         18.79         21.03         2.85 o                         
   1   4  12         39.92         39.84         3.04 o                         
   2   4  12         11.23         12.19         2.71 o                         
  -5   5  12          0.00         -0.33         1.56 o                         
  -4   5  12        151.83        136.46         6.09 o                         
  -3   5  12          8.94          7.08         1.97 o                         
  -2   5  12         10.00          6.14         1.85 o                         
  -1   5  12          3.33          1.89         1.47 o                         
   0   5  12         71.09         69.55         4.35 o                         
   1   5  12         55.45         63.64         4.87 o                         
   2   5  12         11.14         17.83         3.10 o                         
  -4   6  12          2.94          3.33         2.80 o                         
  -3   6  12          1.20          1.11         1.61 o                         
  -2   6  12         87.35         91.02         5.45 o                         
  -1   6  12         14.11         19.19         2.31 o                         
   0   6  12          0.63          4.43         2.34 o                         
   1   6  12          6.44          4.23         2.43 o                         
  -3   7  12          3.18          6.79         3.56 o                         
  -2   7  12          5.32          2.98         1.74 o                         
  -1   7  12          0.14          1.57         2.21 o                         
  -2  -7  13          7.39          6.45         2.12 o                         
  -1  -7  13          3.27          1.64         2.63 o                         
   0  -7  13          6.36          6.90         3.03 o                         
  -4  -6  13          6.52          6.96         2.28 o                         
  -3  -6  13         13.82          9.02         2.33 o                         
  -2  -6  13          9.71         12.63         2.42 o                         
  -1  -6  13          3.54          3.92         2.43 o                         
   0  -6  13         22.05         19.67         6.14 o                         
   1  -6  13         50.03         49.12         5.57 o                         
  -5  -5  13          0.10          0.79         1.65 o                         
  -4  -5  13         22.23         19.68         2.44 o                         
  -3  -5  13        183.08        178.93         6.42 o                         
  -2  -5  13         60.50         64.97         3.62 o                         
  -1  -5  13         52.78         60.81         3.58 o                         
   0  -5  13         52.68         49.16         5.03 o                         
   1  -5  13         42.46         43.75         3.96 o                         
   2  -5  13         10.39          4.83         3.20 o                         
  -5  -4  13         67.31         66.06         4.78 o                         
  -4  -4  13         47.20         40.82         3.95 o                         
  -3  -4  13          7.85          6.18         1.92 o                         
  -2  -4  13         29.40         36.94         3.30 o                         
  -1  -4  13          7.80          6.71         1.89 o                         
   0  -4  13        115.90        116.58         6.98 o                         
   1  -4  13          4.03          2.96         2.17 o                         
   2  -4  13         17.26         10.03         4.27 o                         
  -6  -3  13        199.40        193.69        13.58 o                         
  -5  -3  13          0.12         -2.06         2.06 o                         
  -4  -3  13        240.24        237.43        10.97 o                         
  -3  -3  13          3.37          4.51         1.76 o                         
  -2  -3  13         28.93         34.61         3.11 o                         
  -1  -3  13         69.51         71.60         3.54 o                         
   0  -3  13         47.76         45.95         3.73 o                         
   1  -3  13         42.00         34.25         3.54 o                         
   2  -3  13         12.18         17.81         3.73 o                         
   3  -3  13          4.78          2.55         2.80 o                         
  -6  -2  13        696.21        728.43        26.97 o                         
  -5  -2  13          1.10         -0.81         2.06 o                         
  -4  -2  13        365.48        373.17        15.07 o                         
  -3  -2  13        656.91        621.43        27.80 o                         
  -2  -2  13        149.27        145.72         5.16 o                         
  -1  -2  13         15.55         14.33         1.80 o                         
   0  -2  13         42.67         39.00         2.85 o                         
   1  -2  13         88.40         89.15         5.21 o                         
   2  -2  13         29.75         27.42         3.41 o                         
   3  -2  13         33.25         31.77         5.24 o                         
  -6  -1  13         13.41         11.32         3.40 o                         
  -5  -1  13          6.13          2.57         2.25 o                         
  -4  -1  13          7.07          9.46         3.49 o                         
  -3  -1  13         97.11         99.30         4.88 o                         
  -2  -1  13         42.13         35.21         2.54 o                         
  -1  -1  13          0.44          0.20         1.23 o                         
   0  -1  13        210.10        211.61         7.94 o                         
   1  -1  13         18.97         15.13         2.00 o                         
   2  -1  13         53.50         52.14         4.22 o                         
   3  -1  13         75.06         64.52         9.57 o                         
  -6   0  13        236.53        234.41        11.30 o                         
  -5   0  13          1.14          0.74         1.61 o                         
  -4   0  13         62.88         57.72         3.84 o                         
  -3   0  13         58.14         51.58         3.63 o                         
  -2   0  13        123.27        126.51         5.60 o                         
  -1   0  13         62.80         60.13         3.25 o                         
   0   0  13        179.33        166.35         5.72 o                         
   1   0  13         15.35         16.52         2.08 o                         
   2   0  13          2.38         -0.50         1.82 o                         
   3   0  13          5.93          5.45         2.02 o                         
  -6   1  13          0.61          1.22         1.76 o                         
  -5   1  13         13.88         12.78         2.36 o                         
  -4   1  13         12.39         11.04         2.16 o                         
  -3   1  13         79.75         88.38         5.43 o                         
  -2   1  13          7.39          5.58         1.78 o                         
  -1   1  13         16.85         15.82         2.28 o                         
   0   1  13         54.20         53.29         3.14 o                         
   1   1  13         55.39         54.32         3.33 o                         
   2   1  13         28.87         31.40         3.10 o                         
   3   1  13         20.51         19.57         3.41 o                         
  -6   2  13          6.07         11.41         2.30 o                         
  -5   2  13         45.18         45.64         3.67 o                         
  -4   2  13         22.55         19.63         2.53 o                         
  -3   2  13         43.62         41.59         3.32 o                         
  -2   2  13          7.31          8.76         2.04 o                         
  -1   2  13        106.06        102.53         5.02 o                         
   0   2  13         36.82         31.21         4.54 o                         
   1   2  13         18.03         16.85         2.21 o                         
   2   2  13          9.15          5.53         1.77 o                         
  -6   3  13        159.48        164.58        11.32 o                         
  -5   3  13         96.51         90.23         5.04 o                         
  -4   3  13         99.31         88.70         4.79 o                         
  -3   3  13        137.59        137.77         6.02 o                         
  -2   3  13        165.67        146.69         6.22 o                         
  -1   3  13         34.15         27.20         2.80 o                         
   0   3  13          0.00         -1.13         1.40 o                         
   1   3  13          2.30          1.46         1.28 o                         
   2   3  13          0.02          0.76         2.27 o                         
  -5   4  13          4.16          4.25         2.04 o                         
  -4   4  13         46.16         41.80         3.59 o                         
  -3   4  13         35.02         32.93         3.21 o                         
  -2   4  13         48.25         47.08         3.73 o                         
  -1   4  13          3.69          5.14         1.85 o                         
   0   4  13         43.42         45.04         7.60 o                         
   1   4  13          0.32          0.53         2.23 o                         
  -4   5  13          9.74         13.79         2.46 o                         
  -3   5  13         50.57         53.39         4.04 o                         
  -2   5  13         13.18         13.44         2.33 o                         
  -1   5  13          2.72          2.35         1.82 o                         
   0   5  13          4.53          6.55         3.40 o                         
  -3   6  13         41.19         44.31         6.47 o                         
  -2   6  13          1.10          1.12         2.63 o                         
  -1   6  13         14.50         20.70         5.17 o                         
  -2  -6  14         38.52         39.66         3.75 o                         
  -1  -6  14          0.01          0.18         2.48 o                         
  -4  -5  14          8.50          7.76         3.08 o                         
  -3  -5  14          7.51          8.20         2.00 o                         
  -2  -5  14          0.78         -0.78         1.34 o                         
  -1  -5  14          7.94         11.33         3.08 o                         
   0  -5  14         45.94         52.42         5.50 o                         
   1  -5  14         17.72         20.31         3.87 o                         
  -4  -4  14         18.63         20.53         5.50 o                         
  -3  -4  14          5.50          4.30         1.53 o                         
  -2  -4  14         16.78         19.19         2.65 o                         
  -1  -4  14        116.03        121.35         5.81 o                         
   0  -4  14          9.91         10.85         3.03 o                         
   1  -4  14          8.55         11.57         2.86 o                         
  -5  -3  14        214.26        227.48        11.08 o                         
  -4  -3  14        190.43        202.15        10.05 o                         
  -3  -3  14         11.27         12.19         3.56 o                         
  -2  -3  14         10.88         12.70         3.72 o                         
  -1  -3  14         11.83         13.33         2.06 o                         
   0  -3  14          6.51          3.49         2.11 o                         
   1  -3  14         10.62         10.38         2.66 o                         
   2  -3  14          5.10          1.29         4.04 o                         
  -5  -2  14         91.34         90.62         7.28 o                         
  -4  -2  14          0.35          0.36         2.16 o                         
  -3  -2  14         81.11         87.51         5.95 o                         
  -2  -2  14         42.84         45.60         3.11 o                         
  -1  -2  14          7.40          6.93         1.60 o                         
   0  -2  14         69.39         67.58         3.75 o                         
   1  -2  14        153.46        157.22         7.47 o                         
   2  -2  14          4.16          7.71         2.66 o                         
  -5  -1  14          0.94          0.59         2.39 o                         
  -4  -1  14         29.65         31.85         4.12 o                         
  -3  -1  14         84.93         78.61         4.53 o                         
  -2  -1  14        212.82        203.32        12.52 o                         
  -1  -1  14          6.81          7.13         1.75 o                         
   0  -1  14          5.49          6.82         1.75 o                         
   1  -1  14         10.13         10.06         2.60 o                         
   2  -1  14         13.75         13.44         3.69 o                         
  -5   0  14         21.75         21.45         3.54 o                         
  -4   0  14         58.98         61.60         4.21 o                         
  -3   0  14        103.80        105.70         5.21 o                         
  -2   0  14         38.72         32.69         2.99 o                         
  -1   0  14         10.52          9.82         2.08 o                         
   0   0  14          1.83          0.25         1.44 o                         
   1   0  14         50.02         50.84         5.11 o                         
   2   0  14          0.01          1.75         2.19 o                         
  -5   1  14          1.68          1.26         1.85 o                         
  -4   1  14          0.06         -0.05         1.63 o                         
  -3   1  14         78.94         78.25         4.65 o                         
  -2   1  14         20.27         22.28         2.79 o                         
  -1   1  14         37.84         34.62         3.17 o                         
   0   1  14         74.66         77.06         4.57 o                         
   1   1  14          0.77          1.64         1.76 o                         
   2   1  14          3.55          5.50         2.74 o                         
  -5   2  14         43.98         44.69         3.82 o                         
  -4   2  14         61.93         58.92         4.15 o                         
  -3   2  14         15.21         16.22         2.68 o                         
  -2   2  14         66.74         71.18         4.47 o                         
  -1   2  14         19.97         20.02         2.67 o                         
   0   2  14          2.31          0.42         1.73 o                         
   1   2  14          2.53          3.83         2.30 o                         
  -5   3  14         16.90         15.20         4.53 o                         
  -4   3  14          3.47          6.02         2.04 o                         
  -3   3  14         24.02         21.11         2.79 o                         
  -2   3  14         78.54         78.42         4.78 o                         
  -1   3  14         10.40         14.18         2.36 o                         
   0   3  14          0.11          1.68         2.23 o                         
   1   3  14          2.96          4.22         1.95 o                         
  -4   4  14         13.31         15.23         3.20 o                         
  -3   4  14          5.67          5.53         2.11 o                         
  -2   4  14          6.41          6.38         2.04 o                         
  -1   4  14          3.95          2.68         1.89 o                         
   0   4  14          4.42          5.19         1.97 o                         
  -2   5  14         11.10         11.97         4.20 o                         
  -3  -4  15          3.14          0.32         3.56 o                         
  -2  -4  15         10.63          7.69         2.18 o                         
  -1  -4  15         16.08         11.70         3.07 o                         
  -4  -3  15          0.62          6.14         3.88 o                         
  -3  -3  15          8.29         12.11         4.53 o                         
  -2  -3  15         10.04         11.61         3.03 o                         
  -1  -3  15         39.33         33.92         4.20 o                         
   0  -3  15          1.93          2.26         2.24 o                         
  -4  -2  15         42.07         47.61         5.02 o                         
  -3  -2  15         13.63         10.98         3.08 o                         
  -2  -2  15          1.08          1.17         2.16 o                         
  -1  -2  15          9.97         10.48         2.35 o                         
   0  -2  15        110.94        114.76         7.61 o                         
   1  -2  15         52.80         61.45         8.73 o                         
  -4  -1  15          0.07         -2.06         2.06 o                         
  -3  -1  15         31.12         38.23         4.06 o                         
  -2  -1  15          0.05         -0.35         1.74 o                         
  -1  -1  15         90.57        100.55         5.41 o                         
   0  -1  15         41.17         35.98         4.56 o                         
   1  -1  15         14.12          8.71         2.95 o                         
  -4   0  15          6.51          5.29         2.08 o                         
  -3   0  15         41.43         38.83         3.54 o                         
  -2   0  15         45.77         50.41         3.91 o                         
  -1   0  15          0.02          2.04         1.92 o                         
   0   0  15         15.03         12.44         2.47 o                         
   1   0  15          8.88          4.85         4.20 o                         
  -4   1  15         47.14         53.51         4.27 o                         
  -3   1  15          0.48         -0.71         1.74 o                         
  -2   1  15          0.68         -0.48         1.66 o                         
  -1   1  15          6.72          7.49         2.11 o                         
   0   1  15          0.29          0.18         1.89 o                         
  -4   2  15         24.54         25.55         5.50 o                         
  -3   2  15          0.25          0.94         1.90 o                         
  -2   2  15          0.07         -1.61         1.61 o                         
  -1   2  15          0.71         -1.46         1.70 o                         
   0   2  15          3.33          8.73         3.88 o                         
  -3   3  15          4.44          4.85         3.23 o                         
  -2   3  15          3.73         10.76         5.50 o                         
  -1   3  15         72.25         89.26         8.73 o                         
                                                                                
